# Supplementary material for: Kinetic resolution of cyclic benzylic azides enabled by site- and enantioselective C(sp3)–H oxidation
Source: Nat Commun. 2022 Mar 25;13:1621. doi: 10.1038/s41467-022-29319-z (PMC8956603; doi:10.1038/s41467-022-29319-z)
Supplement: Supplementary file 4 — Supplementary Dataset 1 [file 41467_2022_29319_MOESM4_ESM.cif]

data_191121c
_audit_creation_date               2019-11-21
_audit_creation_method
;
Olex2 1.2
(compiled 2018.05.29 svn.r3508 for OlexSys, GUI svn.r5506)
;
_shelxl_version_number             2013-4
_audit_contact_author_address      ?
_audit_contact_author_email        ?
_audit_contact_author_name         ''
_audit_contact_author_phone        ?
_publ_contact_author_id_orcid      ?
_publ_section_references
;
Dolomanov, O.V., Bourhis, L.J., Gildea, R.J, Howard, J.A.K. & Puschmann, H.
 (2009), J. Appl. Cryst. 42, 339-341.

Sheldrick, G.M. (2015). Acta Cryst. A71, 3-8.

Sheldrick, G.M. (2015). Acta Cryst. C71, 3-8.
;
_chemical_name_common              ?
_chemical_name_systematic
;
 ?
;
_chemical_formula_moiety           'C26 H32 N4 O, C4 H8 O'
_chemical_formula_sum              'C30 H40 N4 O2'
_chemical_formula_weight           488.66
_chemical_absolute_configuration   syn
_chemical_melting_point            ?
_chemical_oxdiff_usercomment       CNO
loop_
  _atom_type_symbol
  _atom_type_description
  _atom_type_scat_dispersion_real
  _atom_type_scat_dispersion_imag
  _atom_type_scat_source
 'C' 'C' 0.0181 0.0091 'International Tables Vol C Tables 4.2.6.8 and 6.1.1.4'
 'H' 'H' 0.0000 0.0000 'International Tables Vol C Tables 4.2.6.8 and 6.1.1.4'
 'N' 'N' 0.0311 0.0180 'International Tables Vol C Tables 4.2.6.8 and 6.1.1.4'
 'O' 'O' 0.0492 0.0322 'International Tables Vol C Tables 4.2.6.8 and 6.1.1.4'

_shelx_space_group_comment
;
The symmetry employed for this shelxl refinement is uniquely defined
by the following loop, which should always be used as a source of
symmetry information in preference to the above space-group names.
They are only intended as comments.
;
_space_group_crystal_system        'monoclinic'
_space_group_IT_number             4
_space_group_name_H-M_alt          'P 1 21 1'
_space_group_name_Hall             'P 2yb'
loop_
  _space_group_symop_operation_xyz
 'x, y, z'
 '-x, y+1/2, -z'

_cell_length_a                     9.7943(2)
_cell_length_b                     10.3078(3)
_cell_length_c                     13.8817(3)
_cell_angle_alpha                  90
_cell_angle_beta                   93.520(2)
_cell_angle_gamma                  90
_cell_volume                       1398.82(6)
_cell_formula_units_Z              2
_cell_measurement_reflns_used      9622
_cell_measurement_temperature      293(2)
_cell_measurement_theta_max        76.0860
_cell_measurement_theta_min        3.1760
_shelx_estimated_absorpt_T_max     0.989
_shelx_estimated_absorpt_T_min     0.961
_exptl_absorpt_coefficient_mu      0.575
_exptl_absorpt_correction_T_max    1.00000
_exptl_absorpt_correction_T_min    0.69725
_exptl_absorpt_correction_type     multi-scan
_exptl_absorpt_process_details
;
CrysAlisPro 1.171.40.25a (Rigaku Oxford Diffraction, 2018)
Empirical absorption correction using spherical harmonics,
 implemented in SCALE3 ABSPACK scaling algorithm.
;
_exptl_crystal_colour              'clear light colourless'
_exptl_crystal_colour_lustre       clear
_exptl_crystal_colour_modifier     light
_exptl_crystal_colour_primary      colourless
_exptl_crystal_density_diffrn      1.160
_exptl_crystal_density_meas        ?
_exptl_crystal_density_method      ?
_exptl_crystal_description         block
_exptl_crystal_F_000               528
_exptl_crystal_size_max            0.07
_exptl_crystal_size_mid            0.04
_exptl_crystal_size_min            0.02
_exptl_special_details
;
 ?
;
_exptl_transmission_factor_max     ?
_exptl_transmission_factor_min     ?
_diffrn_reflns_av_R_equivalents    0.0442
_diffrn_reflns_av_unetI/netI       0.0358
_diffrn_reflns_Laue_measured_fraction_full  0.986
_diffrn_reflns_Laue_measured_fraction_max  0.998
_diffrn_reflns_limit_h_max         11
_diffrn_reflns_limit_h_min         -10
_diffrn_reflns_limit_k_max         12
_diffrn_reflns_limit_k_min         -11
_diffrn_reflns_limit_l_max         15
_diffrn_reflns_limit_l_min         -16
_diffrn_reflns_number              18491
_diffrn_reflns_point_group_measured_fraction_full  0.966
_diffrn_reflns_point_group_measured_fraction_max  0.979
_diffrn_reflns_theta_full          67.684
_diffrn_reflns_theta_max           67.078
_diffrn_reflns_theta_min           3.190
_diffrn_ambient_temperature        293(2)
_diffrn_detector                   'CCD plate'
_diffrn_detector_area_resol_mean   10.0000
_diffrn_detector_type              HyPix
_diffrn_measured_fraction_theta_full  0.986
_diffrn_measured_fraction_theta_max  0.998
_diffrn_measurement_details
;
List of Runs (angles in degrees, time in seconds):

  # Type    Start    End  Width  t~exp~   \w     \q     \k     \f   Frames
--------------------------------------------------------------------------
  1  \w   -122.00 -95.00   1.00    0.10    --  -48.45 -15.00-177.00   27
  2  \w    -42.00 -17.00   1.00    0.10    --  -48.45  15.00  -7.00   25
  3  \w    -92.00 -54.00   1.00    0.10    --  -48.45 -15.00-177.00   38
  4  \w     -4.00  21.00   1.00    0.10    --   48.45 -15.00-177.00   25
  5  \w     55.00 104.00   1.00    0.10    --   48.45  15.00  -7.00   49
  6  \w   -131.00-105.00   1.00    0.60    --  -86.25 -15.00-177.00   26
  7  \w     98.00 167.00   1.00    0.60    --  106.49  15.00  -7.00   69
  8  \w     61.00  86.00   1.00    0.60    --  106.49 -15.00-177.00   25
  9  \w    -73.00 -26.00   1.00    0.10    --  -48.45 -77.00  90.00   47
 10  \w    -69.00 -27.00   1.00    0.10    --  -48.45 -77.00  30.00   42
 11  \w   -106.00 -36.00   1.00    0.10    --  -48.45 -19.00  81.55   70
 12  \w    -53.00 -26.00   1.00    0.10    --  -48.45 -77.00 -30.00   27
 13  \w     37.00  65.00   1.00    0.10    --   48.45  38.00 120.00   28
 14  \w    -23.00  61.00   1.00    0.10    --   48.45 -38.00  60.00   84
 15  \w     35.00  74.00   1.00    0.10    --   48.45  57.00  90.00   39
 16  \w   -118.00 -63.00   1.00    0.60    --  -86.25 -77.00  24.24   55
 17  \w    -95.00 -67.00   1.00    0.60    --  -86.25 -70.00  41.72   28
 18  \w    -97.00 -68.00   1.00    0.60    --  -86.25 -74.00 135.25   29
 19  \w    -99.00 -63.00   1.00    0.60    --  -86.25 -77.00 166.64   36
 20  \w    -88.00 -62.00   1.00    0.60    --  -86.25 -80.00 121.71   26
 21  \w   -156.00-131.00   1.00    0.60    --  -86.25 -83.00  26.57   25
 22  \w    -86.00 -61.00   1.00    0.60    --  -86.25 -83.00 158.92   25
 23  \w   -107.00 -61.00   1.00    0.60    --  -86.25 -82.00  94.94   46
 24  \w    -99.00 -65.00   1.00    0.60    --  -86.25 -77.00  60.00   34
 25  \w   -104.00 -71.00   1.00    0.60    --  -86.25 -58.00  98.78   33
 26  \w    -91.00 -31.00   1.00    0.60    --  -86.25 125.00  90.00   60
 27  \w   -151.00-111.00   1.00    0.60    --  -86.25 -82.00  94.94   40
 28  \w   -113.00 -62.00   1.00    0.60    --  -86.25 -80.00 103.61   51
 29  \w   -152.00-126.00   1.00    0.60    --  -86.25 -81.00  76.31   26
 30  \w    -88.00 -63.00   1.00    0.60    --  -86.25 -81.00  76.31   25
 31  \w    -56.00 -31.00   1.00    0.60    --  -86.25  15.00  -7.00   25
 32  \w    -94.00 -68.00   1.00    0.60    --  -86.25 -83.00  26.57   26
 33  \w   -158.00 -96.00   1.00    0.60    --  -86.25 -99.00 150.00   62
 34  \w    -91.00 -66.00   1.00    0.60    --  -86.25 -74.00 105.31   25
 35  \w    -86.00 -61.00   1.00    0.60    --  -86.25 -83.00  50.00   25
 36  \w    -86.00 -61.00   1.00    0.60    --  -86.25 -83.00  39.87   25
 37  \w     64.00  92.00   1.00    0.60    --  106.49 -99.00  90.00   28
 38  \w     93.00 149.00   1.00    0.60    --  106.49  38.00 120.00   56
 39  \w     34.00 126.00   1.00    0.60    --  106.49 -77.00-150.00   92
 40  \w     36.00  96.00   1.00    0.60    --  106.49 -99.00-150.00   60
 41  \w     93.00 178.00   1.00    0.60    --  106.49  38.00   0.00   85
 42  \w    109.00 172.00   1.00    0.60    --  106.49  57.00  30.00   63
 43  \w     35.00  95.00   1.00    0.60    --  106.49 -57.00 -90.00   60
 44  \w     47.00  98.00   1.00    0.60    --  106.49 -99.00 120.00   51
;
_diffrn_measurement_device         'four-circle diffractometer'
_diffrn_measurement_device_type    'XtaLAB Synergy, Dualflex, HyPix'
_diffrn_measurement_method         '\w scans'
_diffrn_measurement_specimen_support  'Mitegen 50um'
_diffrn_orient_matrix_type        
 'CrysAlisPro convention (1999,Acta A55,543-557)'
_diffrn_orient_matrix_UB_11        -0.1445005000
_diffrn_orient_matrix_UB_12        0.0005177000
_diffrn_orient_matrix_UB_13        0.0379909000
_diffrn_orient_matrix_UB_21        0.0616316000
_diffrn_orient_matrix_UB_22        0.0305158000
_diffrn_orient_matrix_UB_23        0.1022714000
_diffrn_orient_matrix_UB_31        -0.0121589000
_diffrn_orient_matrix_UB_32        0.1463327000
_diffrn_orient_matrix_UB_33        -0.0214284000
_diffrn_radiation_collimation      0.3
_diffrn_radiation_monochromator    mirror
_diffrn_radiation_probe            x-ray
_diffrn_radiation_type             CuK\a
_diffrn_radiation_wavelength       1.54184
_diffrn_source                     'micro-focus sealed X-ray tube'
_diffrn_source_current             24.0
_diffrn_source_power               1.2
_diffrn_source_target              Mo
_diffrn_source_type                'PhotonJet (Cu) X-ray Source'
_diffrn_source_voltage             50.0
_reflns_Friedel_coverage           0.850
_reflns_Friedel_fraction_full      0.944
_reflns_Friedel_fraction_max       0.958
_reflns_number_gt                  4302
_reflns_number_total               4905
_reflns_odcompleteness_completeness  100.00
_reflns_odcompleteness_iscentric   1
_reflns_odcompleteness_theta       66.97
_reflns_special_details
;
 Reflections were merged by SHELXL according to the crystal
 class for the calculation of statistics and refinement.
 
 _reflns_Friedel_fraction is defined as the number of unique
 Friedel pairs measured divided by the number that would be
 possible theoretically, ignoring centric projections and
 systematic absences.
;
_reflns_threshold_expression       'I > 2\s(I)'
_computing_cell_refinement         'CrysAlisPro 1.171.40.25a (Rigaku OD, 2018)'
_computing_data_collection         'CrysAlisPro 1.171.40.25a (Rigaku OD, 2018)'
_computing_data_reduction          'CrysAlisPro 1.171.40.25a (Rigaku OD, 2018)'
_computing_molecular_graphics      'Olex2 (Dolomanov et al., 2009)'
_computing_publication_material    'Olex2 (Dolomanov et al., 2009)'
_computing_structure_refinement    'ShelXL (Sheldrick, 2015)'
_computing_structure_solution      'ShelXT (Sheldrick, 2015)'
_refine_diff_density_max           0.180
_refine_diff_density_min           -0.358
_refine_diff_density_rms           0.045
_refine_ls_abs_structure_details
;
 Flack x determined using 1802 quotients [(I+)-(I-)]/[(I+)+(I-)]
 (Parsons and Flack (2004), Acta Cryst. A60, s61).
;
_refine_ls_abs_structure_Flack     0.10(16)
_refine_ls_extinction_coef         .
_refine_ls_extinction_method       none
_refine_ls_goodness_of_fit_ref     1.074
_refine_ls_hydrogen_treatment      constr
_refine_ls_matrix_type             full
_refine_ls_number_parameters       304
_refine_ls_number_reflns           4905
_refine_ls_number_restraints       1
_refine_ls_R_factor_all            0.0615
_refine_ls_R_factor_gt             0.0552
_refine_ls_restrained_S_all        1.074
_refine_ls_shift/su_max            0.000
_refine_ls_shift/su_mean           0.000
_refine_ls_structure_factor_coef   Fsqd
_refine_ls_weighting_details      
 'w=1/[\s^2^(Fo^2^)+(0.0963P)^2^+0.1351P] where P=(Fo^2^+2Fc^2^)/3'
_refine_ls_weighting_scheme        calc
_refine_ls_wR_factor_gt            0.1502
_refine_ls_wR_factor_ref           0.1586
_refine_special_details
;
 ?
;
_olex2_refinement_description
;
1. Fixed Uiso
 At 1.2 times of:
  All C(H) groups, {H22A,H22B,H22C} of C22, All C(H,H) groups
 At 1.5 times of:
  {H21A,H21B,H21C} of C21, {H23A,H23B,H23C} of C23, {H25A,H25B,H25C} of C25
2.a Ternary CH refined with riding coordinates:
 C3(H3), C5(H5)
2.b Secondary CH2 refined with riding coordinates:
 C10(H10A,H10B), C12(H12A,H12B), C13(H13A,H13B), C24(H24A,H24B), C27(H27A,
 H27B), C28(H28A,H28B), C29(H29A,H29B), C30(H30A,H30B)
2.c Aromatic/amide H refined with riding coordinates:
 C4(H4), C8(H8), C11(H11), C14(H14), C15(H15), C17(H17), C18(H18), C19(H19),
 C20(H20), C26(H26)
2.d Idealised Me refined as rotating group:
 C21(H21A,H21B,H21C), C22(H22A,H22B,H22C), C23(H23A,H23B,H23C), C25(H25A,H25B,
 H25C)
;
_atom_sites_solution_hydrogens     geom
_atom_sites_solution_primary       dual
_atom_sites_solution_secondary     ?
loop_
  _atom_site_label
  _atom_site_type_symbol
  _atom_site_fract_x
  _atom_site_fract_y
  _atom_site_fract_z
  _atom_site_U_iso_or_equiv
  _atom_site_adp_type
  _atom_site_occupancy
  _atom_site_site_symmetry_order
  _atom_site_calc_flag
  _atom_site_refinement_flags_posn
  _atom_site_refinement_flags_adp
  _atom_site_refinement_flags_occupancy
  _atom_site_disorder_assembly
  _atom_site_disorder_group
 O1 O 0.5224(3) 0.7399(3) 0.6659(2) 0.0748(8) Uani 1 1 d . . . . .
 N1 N 0.6089(3) 0.5633(3) 0.59849(18) 0.0520(6) Uani 1 1 d . . . . .
 N2 N 0.7729(3) 0.4925(3) 0.3392(2) 0.0554(7) Uani 1 1 d . . . . .
 N3 N 0.9156(3) 0.5081(4) 0.2295(2) 0.0728(9) Uani 1 1 d . . . . .
 N4 N 0.8831(3) 0.5587(3) 0.3115(2) 0.0714(9) Uani 1 1 d . . . . .
 C1 C 0.6926(3) 0.4503(3) 0.5956(2) 0.0529(7) Uani 1 1 d . . . . .
 C2 C 0.8283(3) 0.4090(4) 0.2051(2) 0.0573(8) Uani 1 1 d . . . . .
 C3 C 0.4993(3) 0.5666(3) 0.5187(2) 0.0538(7) Uani 1 1 d . . . . .
 H3 H 0.4584 0.6534 0.5175 0.065 Uiso 1 1 calc R . . . .
 C4 C 0.7379(3) 0.3987(4) 0.2757(2) 0.0556(8) Uani 1 1 d . . . . .
 H4 H 0.6670 0.3392 0.2791 0.067 Uiso 1 1 calc R . . . .
 C5 C 0.7179(3) 0.5251(3) 0.4312(2) 0.0526(7) Uani 1 1 d . . . . .
 H5 H 0.7588 0.6077 0.4528 0.063 Uiso 1 1 calc R . . . .
 C6 C 0.6201(3) 0.6658(3) 0.6620(2) 0.0554(8) Uani 1 1 d . . . . .
 C7 C 0.7512(3) 0.4262(3) 0.5087(2) 0.0502(7) Uani 1 1 d . . . . .
 C8 C 0.8308(4) 0.3161(4) 0.4991(3) 0.0649(9) Uani 1 1 d . . . . .
 H8 H 0.8715 0.3002 0.4415 0.078 Uiso 1 1 calc R . . . .
 C9 C 0.8429(4) 0.3317(4) 0.1174(2) 0.0624(9) Uani 1 1 d . . . . .
 C10 C 0.5614(3) 0.5439(4) 0.4212(2) 0.0582(8) Uani 1 1 d . . . . .
 H10A H 0.5403 0.6176 0.3794 0.070 Uiso 1 1 calc R . . . .
 H10B H 0.5198 0.4677 0.3908 0.070 Uiso 1 1 calc R . . . .
 C11 C 0.7036(4) 0.3599(4) 0.6698(3) 0.0655(9) Uani 1 1 d . . . . .
 H11 H 0.6574 0.3725 0.7256 0.079 Uiso 1 1 calc R . . . .
 C12 C 0.3868(4) 0.4689(4) 0.5363(3) 0.0626(9) Uani 1 1 d . . . . .
 H12A H 0.3190 0.4728 0.4825 0.075 Uiso 1 1 calc R . . . .
 H12B H 0.4262 0.3826 0.5372 0.075 Uiso 1 1 calc R . . . .
 C13 C 0.3148(4) 0.4887(4) 0.6293(3) 0.0669(9) Uani 1 1 d . . . . .
 H13A H 0.3817 0.4834 0.6837 0.080 Uiso 1 1 calc R . . . .
 H13B H 0.2752 0.5750 0.6291 0.080 Uiso 1 1 calc R . . . .
 C14 C 0.8496(4) 0.2301(4) 0.5749(3) 0.0748(11) Uani 1 1 d . . . . .
 H14 H 0.9061 0.1583 0.5692 0.090 Uiso 1 1 calc R . . . .
 C15 C 0.7943(6) 0.2078(5) 0.1087(3) 0.0851(12) Uani 1 1 d . . . . .
 H15 H 0.7480 0.1721 0.1588 0.102 Uiso 1 1 calc R . . . .
 C16 C 0.7546(4) 0.6970(4) 0.7209(3) 0.0637(9) Uani 1 1 d . . . . .
 C17 C 0.7845(5) 0.2502(4) 0.6598(3) 0.0776(11) Uani 1 1 d . . . . .
 H17 H 0.7950 0.1905 0.7099 0.093 Uiso 1 1 calc R . . . .
 C18 C 0.9099(5) 0.3830(6) 0.0406(3) 0.0927(14) Uani 1 1 d . . . . .
 H18 H 0.9435 0.4674 0.0442 0.111 Uiso 1 1 calc R . . . .
 C19 C 0.9269(7) 0.3089(8) -0.0413(3) 0.110(2) Uani 1 1 d . . . . .
 H19 H 0.9719 0.3441 -0.0923 0.132 Uiso 1 1 calc R . . . .
 C20 C 0.8783(8) 0.1853(8) -0.0477(3) 0.115(2) Uani 1 1 d . . . . .
 H20 H 0.8900 0.1359 -0.1026 0.138 Uiso 1 1 calc R . . . .
 C21 C 0.8766(4) 0.6897(6) 0.6569(4) 0.0901(14) Uani 1 1 d . . . . .
 H21A H 0.8851 0.6028 0.6330 0.135 Uiso 1 1 calc GR . . . .
 H21B H 0.9588 0.7132 0.6940 0.135 Uiso 1 1 calc GR . . . .
 H21C H 0.8622 0.7484 0.6035 0.135 Uiso 1 1 calc GR . . . .
 C22 C 0.1343(5) 0.4013(6) 0.7354(4) 0.0965(15) Uani 1 1 d . . . . .
 H22A H 0.0727 0.3296 0.7409 0.116 Uiso 1 1 calc GR . . . .
 H22B H 0.0839 0.4811 0.7362 0.116 Uiso 1 1 calc GR . . . .
 H22C H 0.2016 0.3999 0.7887 0.116 Uiso 1 1 calc GR . . . .
 C23 C 0.7799(6) 0.6101(6) 0.8091(3) 0.0979(16) Uani 1 1 d . . . . .
 H23A H 0.6953 0.5961 0.8390 0.147 Uiso 1 1 calc GR . . . .
 H23B H 0.8442 0.6512 0.8543 0.147 Uiso 1 1 calc GR . . . .
 H23C H 0.8160 0.5283 0.7895 0.147 Uiso 1 1 calc GR . . . .
 C24 C 0.2039(5) 0.3907(6) 0.6428(4) 0.0965(16) Uani 1 1 d . . . . .
 H24A H 0.1353 0.3992 0.5897 0.116 Uiso 1 1 calc R . . . .
 H24B H 0.2432 0.3046 0.6390 0.116 Uiso 1 1 calc R . . . .
 C25 C 0.7442(6) 0.8378(5) 0.7546(4) 0.0954(15) Uani 1 1 d . . . . .
 H25A H 0.7224 0.8927 0.7000 0.143 Uiso 1 1 calc GR . . . .
 H25B H 0.8301 0.8643 0.7856 0.143 Uiso 1 1 calc GR . . . .
 H25C H 0.6737 0.8448 0.7994 0.143 Uiso 1 1 calc GR . . . .
 C26 C 0.8122(8) 0.1347(6) 0.0275(4) 0.1107(19) Uani 1 1 d . . . . .
 H26 H 0.7790 0.0502 0.0239 0.133 Uiso 1 1 calc R . . . .
 O2 O 0.4855(18) 0.266(2) 0.8403(12) 0.328(7) Uiso 1 1 d . . . . .
 C27 C 0.4979(14) 0.3623(14) 0.9226(9) 0.192(4) Uiso 1 1 d . . . . .
 H27A H 0.5918 0.3737 0.9478 0.231 Uiso 1 1 calc R . . . .
 H27B H 0.4577 0.4458 0.9056 0.231 Uiso 1 1 calc R . . . .
 C28 C 0.4681(13) 0.1437(14) 0.8498(9) 0.181(4) Uiso 1 1 d . . . . .
 H28A H 0.5526 0.0969 0.8648 0.217 Uiso 1 1 calc R . . . .
 H28B H 0.4169 0.1044 0.7953 0.217 Uiso 1 1 calc R . . . .
 C29 C 0.4223(15) 0.2943(16) 0.9832(10) 0.213(5) Uiso 1 1 d . . . . .
 H29A H 0.3400 0.3421 0.9957 0.256 Uiso 1 1 calc R . . . .
 H29B H 0.4742 0.2804 1.0441 0.256 Uiso 1 1 calc R . . . .
 C30 C 0.3845(19) 0.1631(19) 0.9360(13) 0.255(7) Uiso 1 1 d . . . . .
 H30A H 0.4025 0.0935 0.9820 0.306 Uiso 1 1 calc R . . . .
 H30B H 0.2878 0.1619 0.9159 0.306 Uiso 1 1 calc R . . . .

loop_
  _atom_site_aniso_label
  _atom_site_aniso_U_11
  _atom_site_aniso_U_22
  _atom_site_aniso_U_33
  _atom_site_aniso_U_23
  _atom_site_aniso_U_13
  _atom_site_aniso_U_12
 O1 0.0603(14) 0.0691(17) 0.0960(19) -0.0217(14) 0.0122(13) 0.0112(13)
 N1 0.0478(13) 0.0551(16) 0.0540(13) -0.0035(12) 0.0084(10) 0.0072(11)
 N2 0.0528(14) 0.0562(17) 0.0595(15) -0.0031(12) 0.0214(11) -0.0099(12)
 N3 0.0685(18) 0.078(2) 0.0753(19) -0.0052(16) 0.0313(15) -0.0137(16)
 N4 0.0653(17) 0.072(2) 0.0799(19) -0.0068(16) 0.0272(15) -0.0221(16)
 C1 0.0478(15) 0.0501(18) 0.0611(17) -0.0010(14) 0.0058(12) 0.0045(13)
 C2 0.0558(17) 0.058(2) 0.0596(17) 0.0056(15) 0.0186(14) -0.0009(15)
 C3 0.0492(15) 0.0542(18) 0.0584(17) -0.0025(14) 0.0072(13) 0.0080(14)
 C4 0.0542(17) 0.0563(19) 0.0578(17) -0.0032(15) 0.0169(13) -0.0111(14)
 C5 0.0503(16) 0.0521(19) 0.0568(16) -0.0049(14) 0.0142(13) -0.0003(13)
 C6 0.0537(16) 0.055(2) 0.0588(17) -0.0005(14) 0.0163(13) 0.0010(14)
 C7 0.0437(15) 0.0479(17) 0.0596(16) -0.0036(13) 0.0078(12) 0.0008(12)
 C8 0.0565(19) 0.062(2) 0.077(2) -0.0110(18) 0.0053(16) 0.0101(16)
 C9 0.0609(19) 0.069(2) 0.0585(19) 0.0026(16) 0.0137(15) 0.0119(17)
 C10 0.0543(17) 0.064(2) 0.0567(17) -0.0011(15) 0.0088(14) 0.0049(15)
 C11 0.072(2) 0.063(2) 0.0616(19) 0.0053(17) 0.0060(16) 0.0023(17)
 C12 0.0545(18) 0.064(2) 0.071(2) -0.0073(16) 0.0153(15) -0.0019(16)
 C13 0.0584(19) 0.069(2) 0.076(2) -0.0086(18) 0.0206(16) -0.0029(17)
 C14 0.072(2) 0.060(2) 0.090(3) -0.008(2) -0.008(2) 0.0177(19)
 C15 0.117(3) 0.070(3) 0.070(2) -0.002(2) 0.016(2) 0.006(2)
 C16 0.064(2) 0.067(2) 0.0603(18) -0.0063(16) 0.0090(15) -0.0003(17)
 C17 0.088(3) 0.061(2) 0.081(3) 0.0094(19) -0.013(2) 0.008(2)
 C18 0.101(3) 0.110(4) 0.071(2) 0.003(2) 0.039(2) -0.002(3)
 C19 0.127(4) 0.143(6) 0.064(3) 0.007(3) 0.039(3) 0.032(4)
 C20 0.159(5) 0.123(5) 0.062(3) -0.012(3) 0.013(3) 0.058(5)
 C21 0.057(2) 0.124(4) 0.090(3) -0.023(3) 0.0133(18) -0.016(2)
 C22 0.088(3) 0.098(4) 0.108(3) -0.017(3) 0.045(3) -0.021(3)
 C23 0.114(4) 0.102(4) 0.075(3) 0.007(3) -0.016(3) -0.014(3)
 C24 0.095(3) 0.100(4) 0.100(3) -0.032(3) 0.048(3) -0.039(3)
 C25 0.099(3) 0.075(3) 0.111(4) -0.023(3) -0.011(3) -0.006(3)
 C26 0.162(6) 0.084(4) 0.086(3) -0.019(3) 0.015(3) 0.011(4)

_geom_special_details
;
 All esds (except the esd in the dihedral angle between two l.s. planes)
 are estimated using the full covariance matrix.  The cell esds are taken
 into account individually in the estimation of esds in distances, angles
 and torsion angles; correlations between esds in cell parameters are only
 used when they are defined by crystal symmetry.  An approximate (isotropic)
 treatment of cell esds is used for estimating esds involving l.s. planes.
;
loop_
  _geom_bond_atom_site_label_1
  _geom_bond_atom_site_label_2
  _geom_bond_distance
  _geom_bond_site_symmetry_2
  _geom_bond_publ_flag
 O1 C6 1.228(4) . ?
 N1 C1 1.426(4) . ?
 N1 C3 1.494(4) . ?
 N1 C6 1.376(4) . ?
 N2 N4 1.352(4) . ?
 N2 C4 1.338(4) . ?
 N2 C5 1.456(4) . ?
 N3 N4 1.309(5) . ?
 N3 C2 1.362(5) . ?
 C1 C7 1.389(4) . ?
 C1 C11 1.389(5) . ?
 C2 C4 1.365(4) . ?
 C2 C9 1.469(5) . ?
 C3 H3 0.9800 . ?
 C3 C10 1.537(5) . ?
 C3 C12 1.523(5) . ?
 C4 H4 0.9300 . ?
 C5 H5 0.9800 . ?
 C5 C7 1.503(5) . ?
 C5 C10 1.542(4) . ?
 C6 C16 1.542(5) . ?
 C7 C8 1.388(5) . ?
 C8 H8 0.9300 . ?
 C8 C14 1.380(6) . ?
 C9 C15 1.365(7) . ?
 C9 C18 1.390(6) . ?
 C10 H10A 0.9700 . ?
 C10 H10B 0.9700 . ?
 C11 H11 0.9300 . ?
 C11 C17 1.392(6) . ?
 C12 H12A 0.9700 . ?
 C12 H12B 0.9700 . ?
 C12 C13 1.522(5) . ?
 C13 H13A 0.9700 . ?
 C13 H13B 0.9700 . ?
 C13 C24 1.503(6) . ?
 C14 H14 0.9300 . ?
 C14 C17 1.389(6) . ?
 C15 H15 0.9300 . ?
 C15 C26 1.375(7) . ?
 C16 C21 1.534(5) . ?
 C16 C23 1.524(6) . ?
 C16 C25 1.531(6) . ?
 C17 H17 0.9300 . ?
 C18 H18 0.9300 . ?
 C18 C19 1.389(8) . ?
 C19 H19 0.9300 . ?
 C19 C20 1.361(10) . ?
 C20 H20 0.9300 . ?
 C20 C26 1.366(10) . ?
 C21 H21A 0.9600 . ?
 C21 H21B 0.9600 . ?
 C21 H21C 0.9600 . ?
 C22 H22A 0.9600 . ?
 C22 H22B 0.9600 . ?
 C22 H22C 0.9600 . ?
 C22 C24 1.496(6) . ?
 C23 H23A 0.9600 . ?
 C23 H23B 0.9600 . ?
 C23 H23C 0.9600 . ?
 C24 H24A 0.9700 . ?
 C24 H24B 0.9700 . ?
 C25 H25A 0.9600 . ?
 C25 H25B 0.9600 . ?
 C25 H25C 0.9600 . ?
 C26 H26 0.9300 . ?
 O2 C27 1.510(19) . ?
 O2 C28 1.28(2) . ?
 C27 H27A 0.9700 . ?
 C27 H27B 0.9700 . ?
 C27 C29 1.350(15) . ?
 C28 H28A 0.9700 . ?
 C28 H28B 0.9700 . ?
 C28 C30 1.504(18) . ?
 C29 H29A 0.9700 . ?
 C29 H29B 0.9700 . ?
 C29 C30 1.54(2) . ?
 C30 H30A 0.9700 . ?
 C30 H30B 0.9700 . ?

loop_
  _geom_angle_atom_site_label_1
  _geom_angle_atom_site_label_2
  _geom_angle_atom_site_label_3
  _geom_angle
  _geom_angle_site_symmetry_1
  _geom_angle_site_symmetry_3
  _geom_angle_publ_flag
 C1 N1 C3 112.7(3) . . ?
 C6 N1 C1 128.5(3) . . ?
 C6 N1 C3 118.8(3) . . ?
 N4 N2 C5 118.5(3) . . ?
 C4 N2 N4 110.8(3) . . ?
 C4 N2 C5 130.6(3) . . ?
 N4 N3 C2 109.4(3) . . ?
 N3 N4 N2 106.7(3) . . ?
 C7 C1 N1 116.1(3) . . ?
 C11 C1 N1 123.1(3) . . ?
 C11 C1 C7 120.4(3) . . ?
 N3 C2 C4 107.7(3) . . ?
 N3 C2 C9 121.5(3) . . ?
 C4 C2 C9 130.8(3) . . ?
 N1 C3 H3 107.9 . . ?
 N1 C3 C10 110.1(2) . . ?
 N1 C3 C12 111.1(3) . . ?
 C10 C3 H3 107.9 . . ?
 C12 C3 H3 107.9 . . ?
 C12 C3 C10 111.8(3) . . ?
 N2 C4 C2 105.4(3) . . ?
 N2 C4 H4 127.3 . . ?
 C2 C4 H4 127.3 . . ?
 N2 C5 H5 107.7 . . ?
 N2 C5 C7 113.3(3) . . ?
 N2 C5 C10 111.6(3) . . ?
 C7 C5 H5 107.7 . . ?
 C7 C5 C10 108.7(3) . . ?
 C10 C5 H5 107.7 . . ?
 O1 C6 N1 118.3(3) . . ?
 O1 C6 C16 119.3(3) . . ?
 N1 C6 C16 122.1(3) . . ?
 C1 C7 C5 114.6(3) . . ?
 C8 C7 C1 119.6(3) . . ?
 C8 C7 C5 125.8(3) . . ?
 C7 C8 H8 119.9 . . ?
 C14 C8 C7 120.1(3) . . ?
 C14 C8 H8 119.9 . . ?
 C15 C9 C2 122.0(4) . . ?
 C15 C9 C18 117.8(4) . . ?
 C18 C9 C2 120.2(4) . . ?
 C3 C10 C5 112.6(3) . . ?
 C3 C10 H10A 109.1 . . ?
 C3 C10 H10B 109.1 . . ?
 C5 C10 H10A 109.1 . . ?
 C5 C10 H10B 109.1 . . ?
 H10A C10 H10B 107.8 . . ?
 C1 C11 H11 120.3 . . ?
 C1 C11 C17 119.3(4) . . ?
 C17 C11 H11 120.3 . . ?
 C3 C12 H12A 108.5 . . ?
 C3 C12 H12B 108.5 . . ?
 H12A C12 H12B 107.5 . . ?
 C13 C12 C3 115.2(3) . . ?
 C13 C12 H12A 108.5 . . ?
 C13 C12 H12B 108.5 . . ?
 C12 C13 H13A 109.0 . . ?
 C12 C13 H13B 109.0 . . ?
 H13A C13 H13B 107.8 . . ?
 C24 C13 C12 113.0(3) . . ?
 C24 C13 H13A 109.0 . . ?
 C24 C13 H13B 109.0 . . ?
 C8 C14 H14 119.9 . . ?
 C8 C14 C17 120.3(4) . . ?
 C17 C14 H14 119.9 . . ?
 C9 C15 H15 119.2 . . ?
 C9 C15 C26 121.6(5) . . ?
 C26 C15 H15 119.2 . . ?
 C21 C16 C6 110.7(3) . . ?
 C23 C16 C6 113.3(3) . . ?
 C23 C16 C21 110.0(4) . . ?
 C23 C16 C25 108.8(4) . . ?
 C25 C16 C6 106.8(3) . . ?
 C25 C16 C21 107.0(4) . . ?
 C11 C17 H17 120.0 . . ?
 C14 C17 C11 120.0(4) . . ?
 C14 C17 H17 120.0 . . ?
 C9 C18 H18 119.8 . . ?
 C19 C18 C9 120.3(6) . . ?
 C19 C18 H18 119.8 . . ?
 C18 C19 H19 119.7 . . ?
 C20 C19 C18 120.6(5) . . ?
 C20 C19 H19 119.7 . . ?
 C19 C20 H20 120.4 . . ?
 C19 C20 C26 119.2(5) . . ?
 C26 C20 H20 120.4 . . ?
 C16 C21 H21A 109.5 . . ?
 C16 C21 H21B 109.5 . . ?
 C16 C21 H21C 109.5 . . ?
 H21A C21 H21B 109.5 . . ?
 H21A C21 H21C 109.5 . . ?
 H21B C21 H21C 109.5 . . ?
 H22A C22 H22B 109.5 . . ?
 H22A C22 H22C 109.5 . . ?
 H22B C22 H22C 109.5 . . ?
 C24 C22 H22A 109.5 . . ?
 C24 C22 H22B 109.5 . . ?
 C24 C22 H22C 109.5 . . ?
 C16 C23 H23A 109.5 . . ?
 C16 C23 H23B 109.5 . . ?
 C16 C23 H23C 109.5 . . ?
 H23A C23 H23B 109.5 . . ?
 H23A C23 H23C 109.5 . . ?
 H23B C23 H23C 109.5 . . ?
 C13 C24 H24A 108.4 . . ?
 C13 C24 H24B 108.4 . . ?
 C22 C24 C13 115.3(4) . . ?
 C22 C24 H24A 108.4 . . ?
 C22 C24 H24B 108.4 . . ?
 H24A C24 H24B 107.5 . . ?
 C16 C25 H25A 109.5 . . ?
 C16 C25 H25B 109.5 . . ?
 C16 C25 H25C 109.5 . . ?
 H25A C25 H25B 109.5 . . ?
 H25A C25 H25C 109.5 . . ?
 H25B C25 H25C 109.5 . . ?
 C15 C26 H26 119.8 . . ?
 C20 C26 C15 120.5(6) . . ?
 C20 C26 H26 119.8 . . ?
 C28 O2 C27 124.8(16) . . ?
 O2 C27 H27A 112.5 . . ?
 O2 C27 H27B 112.5 . . ?
 H27A C27 H27B 110.0 . . ?
 C29 C27 O2 96.3(13) . . ?
 C29 C27 H27A 112.5 . . ?
 C29 C27 H27B 112.5 . . ?
 O2 C28 H28A 113.3 . . ?
 O2 C28 H28B 113.3 . . ?
 O2 C28 C30 91.9(14) . . ?
 H28A C28 H28B 110.6 . . ?
 C30 C28 H28A 113.3 . . ?
 C30 C28 H28B 113.3 . . ?
 C27 C29 H29A 110.0 . . ?
 C27 C29 H29B 110.0 . . ?
 C27 C29 C30 108.6(13) . . ?
 H29A C29 H29B 108.4 . . ?
 C30 C29 H29A 110.0 . . ?
 C30 C29 H29B 110.0 . . ?
 C28 C30 C29 109.1(14) . . ?
 C28 C30 H30A 109.9 . . ?
 C28 C30 H30B 109.9 . . ?
 C29 C30 H30A 109.9 . . ?
 C29 C30 H30B 109.9 . . ?
 H30A C30 H30B 108.3 . . ?

_shelx_res_file
;
TITL 191121c_a.res in P2(1)
REM Old TITL 191121C in P2(1)/m
REM SHELXT solution in P2(1)
REM R1 0.167, Rweak 0.033, Alpha 0.006, Orientation as input
REM Flack x = 0.028 ( 0.164 ) from Parsons' quotients
REM Formula found by SHELXT: C13 N4 C21
CELL 1.54184 9.7943 10.3078 13.8817 90 93.52 90
ZERR 2 0.0002 0.0003 0.0003 0 0.002 0
LATT -1
SYMM -X,0.5+Y,-Z
SFAC C H N O
UNIT 60 80 8 4

L.S. 10
PLAN  90
SIZE 0.02 0.04 0.07
BOND $H
LIST 6
fmap 2
ACTA
SHEL 999 0.837
OMIT 0 0 2
OMIT 1 0 2
OMIT -4 11 4
OMIT -6 10 4
OMIT -3 11 1
REM <olex2.extras>
REM <HklSrc "%.\\191121C.hkl">
REM </olex2.extras>

WGHT    0.096300    0.135100
FVAR       8.94140
O1    4    0.522379    0.739916    0.665898    11.00000    0.06035    0.06911 =
         0.09599   -0.02169    0.01223    0.01122
N1    3    0.608881    0.563300    0.598494    11.00000    0.04776    0.05505 =
         0.05397   -0.00350    0.00842    0.00722
N2    3    0.772899    0.492494    0.339155    11.00000    0.05276    0.05616 =
         0.05952   -0.00306    0.02140   -0.00989
N3    3    0.915647    0.508114    0.229530    11.00000    0.06854    0.07776 =
         0.07532   -0.00522    0.03135   -0.01372
N4    3    0.883067    0.558742    0.311500    11.00000    0.06533    0.07167 =
         0.07993   -0.00678    0.02724   -0.02209
C1    1    0.692626    0.450332    0.595552    11.00000    0.04779    0.05008 =
         0.06108   -0.00102    0.00577    0.00450
C2    1    0.828276    0.408997    0.205069    11.00000    0.05583    0.05848 =
         0.05958    0.00558    0.01856   -0.00086
C3    1    0.499288    0.566599    0.518741    11.00000    0.04923    0.05421 =
         0.05835   -0.00248    0.00716    0.00804
AFIX  13
H3    2    0.458415    0.653408    0.517548    11.00000   -1.20000
AFIX   0
C4    1    0.737859    0.398701    0.275725    11.00000    0.05418    0.05633 =
         0.05783   -0.00316    0.01689   -0.01105
AFIX  43
H4    2    0.666973    0.339151    0.279060    11.00000   -1.20000
AFIX   0
C5    1    0.717909    0.525120    0.431212    11.00000    0.05027    0.05206 =
         0.05684   -0.00490    0.01416   -0.00031
AFIX  13
H5    2    0.758780    0.607715    0.452833    11.00000   -1.20000
AFIX   0
C6    1    0.620083    0.665828    0.661970    11.00000    0.05366    0.05522 =
         0.05885   -0.00051    0.01626    0.00104
C7    1    0.751230    0.426250    0.508691    11.00000    0.04375    0.04794 =
         0.05957   -0.00355    0.00785    0.00080
C8    1    0.830819    0.316078    0.499122    11.00000    0.05655    0.06165 =
         0.07663   -0.01104    0.00535    0.01014
AFIX  43
H8    2    0.871541    0.300216    0.441496    11.00000   -1.20000
AFIX   0
C9    1    0.842852    0.331707    0.117388    11.00000    0.06094    0.06894 =
         0.05852    0.00260    0.01368    0.01190
C10   1    0.561447    0.543945    0.421167    11.00000    0.05426    0.06422 =
         0.05667   -0.00109    0.00885    0.00490
AFIX  23
H10A  2    0.540327    0.617596    0.379380    11.00000   -1.20000
H10B  2    0.519753    0.467679    0.390839    11.00000   -1.20000
AFIX   0
C11   1    0.703635    0.359894    0.669767    11.00000    0.07174    0.06342 =
         0.06157    0.00534    0.00604    0.00235
AFIX  43
H11   2    0.657429    0.372451    0.725581    11.00000   -1.20000
AFIX   0
C12   1    0.386783    0.468928    0.536346    11.00000    0.05453    0.06369 =
         0.07109   -0.00732    0.01532   -0.00192
AFIX  23
H12A  2    0.318959    0.472800    0.482486    11.00000   -1.20000
H12B  2    0.426218    0.382583    0.537224    11.00000   -1.20000
AFIX   0
C13   1    0.314755    0.488691    0.629339    11.00000    0.05842    0.06875 =
         0.07553   -0.00860    0.02056   -0.00286
AFIX  23
H13A  2    0.381720    0.483418    0.683654    11.00000   -1.20000
H13B  2    0.275192    0.574968    0.629069    11.00000   -1.20000
AFIX   0
C14   1    0.849609    0.230086    0.574937    11.00000    0.07194    0.06041 =
         0.09036   -0.00822   -0.00839    0.01765
AFIX  43
H14   2    0.906088    0.158324    0.569204    11.00000   -1.20000
AFIX   0
C15   1    0.794266    0.207843    0.108674    11.00000    0.11669    0.06972 =
         0.07017   -0.00237    0.01632    0.00561
AFIX  43
H15   2    0.747964    0.172053    0.158810    11.00000   -1.20000
AFIX   0
C16   1    0.754616    0.696950    0.720922    11.00000    0.06410    0.06745 =
         0.06029   -0.00632    0.00900   -0.00034
C17   1    0.784538    0.250238    0.659777    11.00000    0.08831    0.06098 =
         0.08120    0.00937   -0.01263    0.00751
AFIX  43
H17   2    0.795001    0.190508    0.709898    11.00000   -1.20000
AFIX   0
C18   1    0.909868    0.383032    0.040639    11.00000    0.10058    0.11036 =
         0.07140    0.00323    0.03930   -0.00210
AFIX  43
H18   2    0.943468    0.467393    0.044187    11.00000   -1.20000
AFIX   0
C19   1    0.926905    0.308947   -0.041336    11.00000    0.12744    0.14259 =
         0.06364    0.00654    0.03870    0.03151
AFIX  43
H19   2    0.971903    0.344110   -0.092324    11.00000   -1.20000
AFIX   0
C20   1    0.878312    0.185318   -0.047695    11.00000    0.15917    0.12296 =
         0.06247   -0.01159    0.01258    0.05804
AFIX  43
H20   2    0.890024    0.135882   -0.102620    11.00000   -1.20000
AFIX   0
C21   1    0.876580    0.689656    0.656882    11.00000    0.05675    0.12432 =
         0.09041   -0.02272    0.01333   -0.01644
AFIX 137
H21A  2    0.885120    0.602817    0.632994    11.00000   -1.50000
H21B  2    0.958754    0.713205    0.694026    11.00000   -1.50000
H21C  2    0.862190    0.748381    0.603548    11.00000   -1.50000
AFIX   0
C22   1    0.134300    0.401272    0.735423    11.00000    0.08846    0.09800 =
         0.10777   -0.01721    0.04548   -0.02146
AFIX 137
H22A  2    0.072707    0.329568    0.740893    11.00000   -1.20000
H22B  2    0.083922    0.481119    0.736166    11.00000   -1.20000
H22C  2    0.201635    0.399929    0.788669    11.00000   -1.20000
AFIX   0
C23   1    0.779887    0.610123    0.809086    11.00000    0.11399    0.10233 =
         0.07473    0.00664   -0.01607   -0.01448
AFIX 137
H23A  2    0.695294    0.596135    0.838975    11.00000   -1.50000
H23B  2    0.844243    0.651213    0.854272    11.00000   -1.50000
H23C  2    0.816040    0.528330    0.789543    11.00000   -1.50000
AFIX   0
C24   1    0.203871    0.390673    0.642751    11.00000    0.09523    0.09968 =
         0.09984   -0.03188    0.04838   -0.03870
AFIX  23
H24A  2    0.135338    0.399222    0.589651    11.00000   -1.20000
H24B  2    0.243152    0.304572    0.638978    11.00000   -1.20000
AFIX   0
C25   1    0.744223    0.837813    0.754609    11.00000    0.09854    0.07484 =
         0.11058   -0.02324   -0.01063   -0.00612
AFIX 137
H25A  2    0.722373    0.892699    0.699953    11.00000   -1.50000
H25B  2    0.830057    0.864255    0.785590    11.00000   -1.50000
H25C  2    0.673720    0.844828    0.799412    11.00000   -1.50000
AFIX   0
C26   1    0.812150    0.134729    0.027539    11.00000    0.16248    0.08410 =
         0.08636   -0.01866    0.01488    0.01062
AFIX  43
H26   2    0.778956    0.050230    0.023872    11.00000   -1.20000
AFIX   0

O2    4    0.485458    0.266475    0.840277    11.00000    0.32751
C27   1    0.497927    0.362325    0.922632    11.00000    0.19237
AFIX  23
H27A  2    0.591756    0.373739    0.947783    11.00000   -1.20000
H27B  2    0.457653    0.445813    0.905553    11.00000   -1.20000
AFIX   0
C28   1    0.468085    0.143703    0.849829    11.00000    0.18050
AFIX  23
H28A  2    0.552634    0.096859    0.864786    11.00000   -1.20000
H28B  2    0.416948    0.104446    0.795307    11.00000   -1.20000
AFIX   0
C29   1    0.422319    0.294291    0.983183    11.00000    0.21320
AFIX  23
H29A  2    0.339971    0.342100    0.995722    11.00000   -1.20000
H29B  2    0.474158    0.280419    1.044113    11.00000   -1.20000
AFIX   0
C30   1    0.384454    0.163141    0.935967    11.00000    0.25525
AFIX  23
H30A  2    0.402479    0.093547    0.982036    11.00000   -1.20000
H30B  2    0.287824    0.161851    0.915936    11.00000   -1.20000
AFIX   0
HKLF 4

REM  191121c_a.res in P2(1)
REM R1 =  0.0552 for    4302 Fo > 4sig(Fo)  and  0.0615 for all    4905 data
REM    304 parameters refined using      1 restraints

END

WGHT      0.0964      0.1354

REM Highest difference peak  0.180,  deepest hole -0.358,  1-sigma level  0.045
Q1    1   0.5004 -0.0338  0.9615  11.00000  0.05    0.18
Q2    1   0.3089  0.2064  0.9321  11.00000  0.05    0.17
Q3    1   0.4764  0.0662  0.9778  11.00000  0.05    0.17
Q4    1   0.3103  0.2762  0.9668  11.00000  0.05    0.15
Q5    1   1.0237  0.7415  0.7611  11.00000  0.05    0.14
Q6    1   0.9943  0.8846  0.6670  11.00000  0.05    0.14
Q7    1   1.0112  0.7758  0.7388  11.00000  0.05    0.13
Q8    1   0.5271  0.0969  0.8419  11.00000  0.05    0.13
Q9    1   1.0699  0.7601  0.6794  11.00000  0.05    0.12
Q10   1   0.7975  0.5207 -0.0392  11.00000  0.05    0.12
Q11   1   1.0084  0.4444  0.4312  11.00000  0.05    0.12
Q12   1   0.6856  0.6299  0.8423  11.00000  0.05    0.11
Q13   1   0.6876  0.2253  0.1926  11.00000  0.05    0.11
Q14   1   0.9482  0.0734  0.4589  11.00000  0.05    0.11
Q15   1   0.6855  0.7111  0.5357  11.00000  0.05    0.11
Q16   1   0.0602  0.5027  0.5732  11.00000  0.05    0.11
Q17   1   1.0241  0.2365  0.0490  11.00000  0.05    0.11
Q18   1   0.8483  0.6477  0.5733  11.00000  0.05    0.11
Q19   1   1.0138  0.2632 -0.1572  11.00000  0.05    0.10
Q20   1   0.8283 -0.0040 -0.1122  11.00000  0.05    0.10
Q21   1   1.0003  0.7315  0.8955  11.00000  0.05    0.10
Q22   1   0.9722  0.3127  0.0612  11.00000  0.05    0.10
Q23   1   0.9183  0.9584  0.6540  11.00000  0.05    0.10
Q24   1   0.9189 -0.0120  0.5598  11.00000  0.05    0.10
Q25   1   0.9244  0.4236  0.3793  11.00000  0.05    0.10
Q26   1   0.2936  0.2217  0.7778  11.00000  0.05    0.10
Q27   1   0.7816  0.8921  0.6650  11.00000  0.05    0.10
Q28   1   0.6822  0.1165  0.8034  11.00000  0.05    0.10
Q29   1   0.4793  0.4483  0.7193  11.00000  0.05    0.09
Q30   1   0.6908  0.0598  0.0373  11.00000  0.05    0.09
Q31   1   0.8921  0.6210  0.5966  11.00000  0.05    0.09
Q32   1   0.8991  0.5706  0.6594  11.00000  0.05    0.09
Q33   1   0.7187  0.0757  0.6652  11.00000  0.05    0.09
Q34   1   1.0481  0.1738 -0.1175  11.00000  0.05    0.09
Q35   1   0.8451  0.0404 -0.1549  11.00000  0.05    0.09
Q36   1   0.6302  0.2343  0.1434  11.00000  0.05    0.09
Q37   1   0.7858  0.2281  0.2649  11.00000  0.05    0.09
Q38   1   0.8706  0.0451  0.5257  11.00000  0.05    0.09
Q39   1   0.6603  0.7567  0.8540  11.00000  0.05    0.09
Q40   1   0.1553  0.3275  0.5852  11.00000  0.05    0.09
Q41   1   1.0098  0.1743 -0.1051  11.00000  0.05    0.09
Q42   1   0.7162  0.4578  1.0002  11.00000  0.05    0.09
Q43   1   0.8454  0.9931  0.6865  11.00000  0.05    0.09
Q44   1   0.9611  0.6427  0.9121  11.00000  0.05    0.09
Q45   1   0.8033  0.2199  0.3544  11.00000  0.05    0.08
Q46   1   1.1054  0.2477 -0.0671  11.00000  0.05    0.08
Q47   1   0.7154 -0.0021  0.1205  11.00000  0.05    0.08
Q48   1   0.8188  0.8816  0.8816  11.00000  0.05    0.08
Q49   1   0.6403  0.2278  0.0841  11.00000  0.05    0.08
Q50   1   0.7022  0.3215  0.8059  11.00000  0.05    0.08
Q51   1   0.9691  0.5724 -0.0203  11.00000  0.05    0.08
Q52   1   0.7079  0.2752  0.3228  11.00000  0.05    0.08
Q53   1   0.6874  0.6444  0.4856  11.00000  0.05    0.08
Q54   1   0.7945  0.4309  0.5213  11.00000  0.05    0.08
Q55   1   0.3133  0.6539  0.6036  11.00000  0.05    0.08
Q56   1   0.4779  0.3853  1.0148  11.00000  0.05    0.08
Q57   1   1.0004  0.5400  0.5934  11.00000  0.05    0.08
Q58   1   0.2445  0.3575  0.9387  11.00000  0.05    0.08
Q59   1   0.8802  0.6337  0.1489  11.00000  0.05    0.08
Q60   1   0.7051  0.0839  0.7794  11.00000  0.05    0.08
Q61   1   0.2801  0.6784  0.6740  11.00000  0.05    0.08
Q62   1   0.3126  0.5938  0.6632  11.00000  0.05    0.08
Q63   1   0.3473  0.6182  0.4307  11.00000  0.05    0.08
Q64   1   0.2192  0.5464  0.7525  11.00000  0.05    0.08
Q65   1   0.6272  0.9527  0.8429  11.00000  0.05    0.08
Q66   1   0.4254  0.6942  0.3031  11.00000  0.05    0.08
Q67   1   0.7317  0.7310  0.4650  11.00000  0.05    0.07
Q68   1   1.0207  0.5361 -0.1146  11.00000  0.05    0.07
Q69   1   0.6773  0.1963  0.8410  11.00000  0.05    0.07
Q70   1   0.2282  0.4231  0.8851  11.00000  0.05    0.07
Q71   1   0.9689  0.6577  0.1788  11.00000  0.05    0.07
Q72   1   0.1311  0.6621  0.6656  11.00000  0.05    0.07
Q73   1   0.4712  0.6617  0.5401  11.00000  0.05    0.07
Q74   1   0.7920  0.7608  0.5636  11.00000  0.05    0.07
Q75   1   0.8504 -0.0072  0.5989  11.00000  0.05    0.07
Q76   1   0.8545  0.3156  0.2859  11.00000  0.05    0.07
Q77   1   0.7185  0.1048  0.8552  11.00000  0.05    0.07
Q78   1   0.8373  0.0918  0.5921  11.00000  0.05    0.07
Q79   1   0.4531  0.7160  0.5733  11.00000  0.05    0.07
Q80   1   1.0951  0.2738  0.0182  11.00000  0.05    0.07
Q81   1   0.7917  0.4378 -0.0821  11.00000  0.05    0.07
Q82   1   0.7824  0.4105  0.8436  11.00000  0.05    0.07
Q83   1  -0.0088  0.3655  0.7295  11.00000  0.05    0.07
Q84   1   0.7023  0.4345  0.7650  11.00000  0.05    0.07
Q85   1   0.5266  0.7616  0.5384  11.00000  0.05    0.07
Q86   1   0.6916  0.5559  0.5955  11.00000  0.05    0.07
Q87   1   0.8875  0.9252  0.7365  11.00000  0.05    0.07
Q88   1   0.7088  0.1827  0.8547  11.00000  0.05    0.07
Q89   1   0.8166  0.8589  0.8299  11.00000  0.05    0.07
Q90   1   0.7695  0.0948  0.2564  11.00000  0.05    0.07
;
_shelx_res_checksum                32755
_shelx_hkl_file
;
   0   0  -1 152887. 5360.02   2
   0   0  -2 9673.35 493.285   2
   0   0  -2 9988.67 461.431  10
   0   0  -2 9545.26 477.748  15
   0   0  -3 254732. 9392.79   2
   0   0  -3 256038. 9347.05  15
   0   0  -3 279104. 9321.28  10
   0   0  -4 517.061 140.364  15
   0   0  -4 727.903 167.403   2
   0   0  -4 469.920 120.292  10
   0   0  -5 5777.36 454.424  13
   0   0  -5 6164.37 417.439  10
   0   0  -5 5856.94 476.064  15
   0   0  -5 5763.92 431.188   4
   0   0  -5 5685.30 493.766   2
   0   0  -6 26852.3 1193.29  10
   0   0  -6 29874.3 1293.04   4
   0   0  -6 26525.1 1395.23   2
   0   0  -6 25860.2 1295.52  13
   0   0  -6 24768.6 1017.98  31
   0   0  -6 26009.0 1011.58  28
   0   0  -6 27907.1 1365.81  15
   0   0  -7 13264.6 580.912  30
   0   0  -7 12436.0 584.467  31
   0   0  -7 14164.4 843.129   4
   0   0  -7 13426.4 862.624  13
   0   0  -7 12938.7 570.715  28
   0   0  -7 13042.6 568.648  23
   0   0  -8 867.125 125.561  28
   0   0  -8 958.822 96.3947  33
   0   0  -8 924.873 126.117  23
   0   0  -8 804.151 110.166  24
   0   0  -8 893.426 240.027  13
   0   0  -8 933.701 134.611  31
   0   0  -8 803.334 231.738   4
   0   0  -9 1282.64 139.726  24
   0   0  -9 1298.53 166.409  31
   0   0  -9 732.586 241.536   4
   0   0  -9 1310.81 138.076  41
   0   0  -9 982.370 284.966  13
   0   0  -9 1189.15 113.424  33
   0   0  -9 1319.29 150.280  23
   0   0  -9 1241.90 143.087  42
   0   0 -10 1058.12 133.784  24
   0   0 -10 754.668 122.594  41
   0   0 -10 1038.31 144.329  42
   0   0 -10 1180.03 155.058  23
   0   0 -10 859.349 105.631  33
   0   0 -11 11583.7 531.663  41
   0   0  11 12417.7 1070.46  14
   0   0 -11 10880.0 543.792  42
   0   0 -11 10181.8 473.252  33
   0   0 -11 10730.9 556.869  23
   0   0 -12 1550.46 188.474  42
   0   0  12 2153.08 483.412  14
   0   0  13 17074.5 1259.70   3
   0   0 -13 17645.9 796.071  42
   0   0 -13 17384.9 792.652  27
   0   0  13 17199.4 1359.35  14
   0   0 -14 92.5153 103.310  42
   0   0 -14 162.808 97.7822  27
   0   0 -15 193.247 76.1724  27
   0   0 -15 311.717 103.186  42
   0   0 -16 1020.60 119.371  42
   0   0 -16 938.836 108.040  27
   0   0 -17-4.41700 43.9493  42
   0  -1   0 17.8339 13.4562  11
   0   1   0-3.53111 20.6343  14
   0   1  -1 20373.0 800.846   2
   0  -1  -1 20177.5 800.017   2
   0  -1  -1 21056.6 830.640  11
   0  -1  -1 21044.5 839.874   9
   0  -1  -2 84528.8 3023.85   4
   0  -1   2 86143.7 3007.21  12
   0  -1  -2 87893.6 3130.54  11
   0  -1  -2 86853.1 3119.25   9
   0   1  -2 84164.6 2971.68  13
   0   1  -2 83069.4 3089.07   2
   0  -1  -2 76733.6 3072.67   2
   0  -1  -3 193658. 6936.01   2
   0  -1  -3 192332. 6980.32  11
   0   1  -3 186924. 6785.56  13
   0   1  -3 192345. 6938.32   2
   0  -1  -3 193522. 6970.53   9
   0  -1  -3 198690. 6840.04   4
   0   1  -3 195805. 6839.77   4
   0   1  -4 825.350 185.574   2
   0   1  -4 1041.54 158.220   4
   0  -1  -4 1068.79 162.720   4
   0  -1  -4 957.241 195.422   2
   0  -1  -4 1257.60 222.733  11
   0   1  -4 1023.46 152.603  13
   0  -1  -5 33030.8 1636.37  11
   0   1  -5 31255.4 1406.21  13
   0   1  -5 34865.8 1464.61   4
   0  -1  -5 35597.9 1614.15  15
   0  -1  -5 35268.0 1466.32   4
   0  -1  -5 35646.4 1585.12  10
   0  -1  -5 34295.2 1590.11   2
   0  -1  -6 7785.24 366.815  25
   0   1  -6 6939.62 508.930  13
   0  -1  -6 7890.16 642.858  15
   0  -1  -6 7904.36 546.332   4
   0   1  -6 7318.16 349.933  23
   0  -1  -6 7105.37 596.955  13
   0  -1  -6 7605.16 365.720  34
   0   1  -6 7059.57 363.439  31
   0   1  -6 8657.77 566.862   4
   0  -1  -6 7497.73 591.612  10
   0  -1  -6 6872.50 353.065  28
   0  -1  -6 7520.32 369.131  31
   0  -1  -7 5292.94 305.964  25
   0  -1  -7 5470.24 300.483  24
   0  -1  -7 5351.97 565.626  15
   0   1  -7 5812.36 301.416  23
   0  -1  -7 5210.78 307.933  30
   0   1  -7 5173.29 310.683  31
   0   1  -7 6023.31 486.664  13
   0   1  -7 6037.52 504.639   4
   0   1  -7 5844.64 268.444  33
   0  -1  -7 4778.14 302.571  31
   0  -1  -7 5618.29 517.368  10
   0  -1  -7 4829.61 527.654  13
   0  -1  -7 5035.29 295.724  28
   0  -1  -7 5685.62 492.877   4
   0   1  -8 6650.99 383.970  31
   0  -1  -8 6492.19 573.714  10
   0  -1  -8 6791.53 369.461  24
   0  -1  -8 6710.19 384.576  30
   0  -1  -8 6843.73 375.086  28
   0  -1  -8 7000.89 599.342   4
   0  -1  -8 6525.40 378.977  31
   0  -1  -8 6505.24 654.379  13
   0   1  -8 7998.82 381.432  23
   0   1  -8 7400.79 595.972  13
   0  -1  -8 6983.66 369.541  35
   0   1  -8 6692.67 326.565  33
   0   1  -8 7264.32 607.401   4
   0  -1  -8 7003.29 317.636  33
   0  -1  -8 7295.03 716.549  15
   0   1  -9 7490.95 348.125  33
   0   1  -9 7500.95 421.191  31
   0  -1  -9 7239.08 368.616  17
   0  -1  -9 7138.26 389.409  24
   0  -1  -9 7130.95 359.735  41
   0  -1  -9 7148.79 398.290  28
   0  -1  -9 7133.72 376.536  42
   0   1  -9 6519.74 628.525   4
   0  -1  -9 6381.97 325.195  33
   0  -1  -9 8064.32 687.381   4
   0  -1  -9 6968.81 723.689  13
   0  -1  -9 7328.60 418.213  31
   0   1  -9 7571.35 373.259  41
   0  -1  -9 7321.54 417.471  30
   0   1 -10 17483.6 740.474  33
   0  -1 -10 17859.5 816.617  28
   0  -1 -10 17719.4 784.875  42
   0  -1 -10 19060.5 1328.30  13
   0  -1 -10 18238.4 802.217  24
   0  -1 -10 19412.2 777.071  41
   0   1 -10 19073.5 788.332  41
   0  -1 -11 10242.5 486.694  41
   0  -1 -11 9828.86 524.499  23
   0  -1 -11 9911.17 532.169  28
   0   1 -11 9529.02 448.468  33
   0  -1 -11 9211.72 495.818  24
   0   1 -11 9166.62 501.246  42
   0  -1 -11 10335.9 511.046  42
   0   1 -11 10368.3 500.876  41
   0   1  11 8971.63 971.283  14
   0   1 -11 9441.74 501.550  27
   0   1  12 2239.08 506.233  14
   0  -1 -12 2468.47 222.910  24
   0  -1  12 2623.22 484.553   3
   0   1 -12 2594.32 187.039  33
   0  -1  12 3107.52 541.120  14
   0   1 -12 3010.98 242.580  27
   0   1  12 2759.79 489.979   3
   0  -1 -12 2903.08 253.644  23
   0  -1 -12 2623.99 234.977  42
   0   1 -12 3291.83 262.286  42
   0  -1 -12 2911.80 260.867  28
   0   1 -13 3906.05 296.570  42
   0  -1  13 3485.26 559.041   3
   0   1  13 3670.12 556.140   3
   0   1  13 3864.91 646.875  14
   0  -1 -13 4303.23 298.939  42
   0   1 -13 4060.10 290.034  27
   0   1 -14 1097.63 150.838  27
   0   1 -14 765.585 143.024  42
   0  -1 -14 1101.59 151.391  27
   0  -1 -14 1082.55 151.189  42
   0  -1 -15 55.4160 79.4432  42
   0  -1 -15 39.1075 73.7582  27
   0   1 -15 9.91808 84.6501  42
   0   1 -15 36.9110 67.4965  27
   0  -1 -16 290.417 74.8474  27
   0  -1 -16 155.944 67.5483  42
   0   1 -16 265.562 71.6226  27
   0   1 -16 229.008 80.3762  42
   0  -1 -17 62.0006 41.5985  42
   0   1 -17 62.7373 45.9017  42
   0   2   0 22363.0 876.985  14
   0  -2   0 21829.6 833.339  11
   0   2  -1 344413. 11885.9  14
   0  -2  -1 343549. 11842.0   4
   0   2   1 346324. 11970.3  14
   0  -2  -1 344731. 11947.1  11
   0   2  -1 338285. 11841.9   4
   0  -2  -2 7926.91 475.196  11
   0   2  -2 7636.29 381.642   4
   0   2  -2 8182.71 436.500   2
   0  -2  -2 8229.48 387.245   4
   0  -2  -2 8600.97 443.293   2
   0  -2  -2 9252.47 516.418   9
   0  -2  -3 36513.2 1585.30  11
   0   2  -3 32450.0 1411.76   4
   0  -2  -3 38001.2 1435.05   4
   0  -2   3 36334.1 1427.43  12
   0  -2  -3 37500.3 1586.89   9
   0   2  -3 37055.4 1519.75   2
   0  -2  -3 37714.5 1526.21   2
   0   2  -4 80434.9 2911.22   4
   0  -2  -4 74722.0 3093.01  11
   0  -2  -4 77115.1 3027.89   2
   0  -2  -4 74661.6 2902.50   4
   0  -2  -4 76782.9 3098.97   9
   0   2  -4 76788.9 3024.28   2
   0   2  -5 67200.7 2611.69   4
   0  -2  -5 63916.8 2830.45  11
   0  -2  -5 70011.1 2877.34   9
   0  -2  -5 65221.2 2600.74   4
   0   2  -6 30949.3 1348.79   4
   0  -2  -6 26644.0 1076.67  28
   0   2  -6 27248.3 1053.24  27
   0  -2  -6 27261.6 1083.82  34
   0  -2  -6 26964.3 1483.22  13
   0  -2  -6 30593.3 1349.36   4
   0  -2  -6 28531.8 1542.11  10
   0   2  -6 28297.9 1042.29  33
   0  -2  -6 28408.5 1531.11  15
   0  -2  -6 28937.2 1055.77  20
   0  -2  -6 29924.0 1601.42   9
   0  -2  -6 27145.4 1078.20  23
   0   2  -6 27560.1 1083.19  31
   0  -2  -6 26464.5 1075.34  31
   0  -2  -6 28097.6 1083.72  25
   0   2  -7 12032.9 532.029  27
   0   2  -7 12887.6 517.679  33
   0  -2  -7 12080.9 573.348  30
   0  -2  -7 12414.7 560.612  28
   0  -2  -7 13007.9 984.727  15
   0  -2  -7 13172.6 960.936  10
   0  -2  -7 12332.8 560.372  23
   0  -2  -7 12523.1 564.650  34
   0  -2  -7 11760.7 913.281  13
   0  -2  -7 12633.7 564.350  25
   0  -2  -7 11178.1 549.206  31
   0   2  -7 10873.2 550.527  31
   0  -2  -7 13442.1 812.987   4
   0   2  -7 13439.7 814.741   4
   0  -2  -8 14583.9 659.656  28
   0   2  -8 14597.8 667.458  31
   0  -2  -8 14520.0 1085.55  13
   0  -2  -8 14553.8 664.600  31
   0  -2  -8 13996.7 655.354  23
   0  -2  -8 14857.5 1060.26  10
   0   2  -8 15813.6 961.250   4
   0   2  -8 14220.1 603.058  33
   0  -2  -8 16061.0 974.777   4
   0   2  -8 14554.5 634.280  27
   0  -2  -8 14956.7 667.053  25
   0  -2  -8 15325.1 687.668  30
   0  -2  -9 1359.20 184.605  30
   0  -2  -9 1600.02 145.274  41
   0  -2  -9 1971.65 418.770  13
   0   2  -9 1579.98 181.609  31
   0  -2  -9 1511.56 156.869  42
   0  -2  -9 1306.91 323.744  10
   0   2  -9 1507.11 156.448  27
   0   2  -9 1552.67 137.023  39
   0   2  -9 1491.47 158.930  42
   0   2   9 2417.78 480.196  14
   0  -2  -9 1866.73 189.021  24
   0  -2  -9 1552.33 182.623  31
   0  -2  -9 1902.90 431.628  15
   0   2  -9 1546.64 138.621  33
   0  -2  -9 1784.77 183.074  28
   0  -2 -10 3693.45 295.760  35
   0   2 -10 4240.67 294.196  42
   0   2  10 3840.15 648.020  14
   0   2 -10 4634.57 297.254  27
   0  -2 -10 4417.88 263.838  41
   0  -2 -10 4105.15 296.908  24
   0  -2 -10 3557.69 309.219  30
   0  -2 -10 3083.08 558.198  13
   0  -2 -10 4001.31 276.416  17
   0   2 -10 4192.39 249.942  33
   0  -2 -10 4264.57 281.453  42
   0  -2 -10 4101.52 304.484  28
   0   2 -10 4490.47 249.802  39
   0   2 -11 525.845 106.882  33
   0  -2 -11 486.498 130.706  24
   0  -2 -11 576.833 140.305  42
   0  -2 -11 522.336 109.542  17
   0  -2 -11 448.437 139.929  28
   0   2 -11 506.158 96.2441  39
   0   2  11 683.653 344.314  14
   0  -2 -11 412.187 302.753  13
   0  -2 -11 727.773 128.034  41
   0   2 -11 646.303 147.185  41
   0   2 -11 699.080 156.514  42
   0   2 -11 509.413 124.634  27
   0  -2  12 445.103 284.960   3
   0   2 -12 315.975 83.0937  33
   0  -2 -12 522.204 139.917  28
   0   2 -12 513.642 121.732  27
   0  -2 -12 475.274 122.533  42
   0   2 -12 360.416 126.569  42
   0   2 -12 385.050 85.1604  39
   0   2  12 393.061 278.458  14
   0   2  12 164.447 226.872   3
   0  -2 -12 361.510 114.372  24
   0  -2 -13 2383.97 215.369  42
   0   2  13 1836.91 460.724  14
   0  -2 -13 2201.58 204.513  24
   0  -2  13 2111.20 433.896   3
   0   2 -13 1953.65 161.974  33
   0   2 -13 2586.33 219.068  27
   0   2  13 1863.31 411.906   3
   0   2 -13 2015.64 184.085  29
   0  -2 -13 2463.82 237.957  28
   0  -2 -14 112.823 90.2840  42
   0   2 -14 84.2792 73.7667  27
   0  -2 -15-33.4248 70.7533  42
   0  -2 -15 37.6810 71.7653  27
   0   2 -15 25.3746 62.5125  27
   0  -2 -16-6.74649 47.1984  27
   0   2 -16 41.0675 44.2597  27
   0  -2 -16 29.2990 56.2632  42
   0  -2 -17 149.964 36.0728   8
   0   2 -17 60.0583 30.0774   8
   0   3   0 10.0991 53.8714  14
   0  -3   0 25.6908 32.8666  11
   0   3   1 78333.0 2847.68  14
   0   3  -1 75390.7 2745.23  14
   0  -3  -1 74106.9 2794.50  11
   0   3   2 114136. 4192.81  14
   0  -3  -2 115978. 4259.00   9
   0  -3  -2 109463. 4169.45  11
   0  -3  -3 11019.7 776.275  15
   0  -3  -3 11518.4 733.217   9
   0   3   3 11854.3 710.442  14
   0   3  -3 12005.9 562.119   4
   0  -3  -3 11960.6 567.575   4
   0  -3  -3 11560.6 704.435  11
   0  -3  -4 66360.0 2853.52  11
   0   3   4 71438.5 2874.37  14
   0  -3  -4 69245.6 2903.65   9
   0  -3  -4 72223.1 2647.19   4
   0  -3  -4 70069.6 2965.29  15
   0   3  -4 67255.1 2628.29   4
   0  -3   4 68880.5 2642.23  12
   0   3   5 29769.8 1485.38  14
   0  -3  -5 30095.6 1536.36   9
   0   3  -5 26421.7 1024.17  27
   0   3  -5 27801.3 1026.95  33
   0  -3  -5 29326.3 1260.22   4
   0  -3  -5 24470.6 1472.17  15
   0  -3  -5 27077.0 1056.29  25
   0  -3  -5 26651.6 1465.78  11
   0   3  -5 28329.9 1252.22   4
   0   3  -6 41447.9 1773.07   4
   0  -3  -6 37422.0 1510.70  31
   0  -3  -6 40710.1 1494.38  20
   0   3  -6 41155.8 1496.55  27
   0   3  -6 39353.4 1516.70  31
   0   3  -6 43045.8 1493.77  33
   0  -3  -6 39920.4 1529.85  28
   0  -3  -6 39489.3 1527.37  25
   0  -3  -6 44708.3 2143.86   9
   0  -3  -6 40312.9 1770.50   4
   0  -3  -6 40185.6 1533.44  34
   0   3  -7 25826.4 979.522  27
   0  -3  -7 24294.6 1009.28  28
   0  -3  -7 24937.3 1011.41  25
   0  -3  -7 25041.9 1014.56  23
   0  -3  -7 23773.6 994.152  31
   0  -3  -7 24942.3 1594.47   9
   0  -3  -7 24798.7 1015.51  34
   0  -3  -7 27243.4 1305.55   4
   0  -3  -7 22868.5 1501.10  15
   0   3  -7 26024.5 1299.46   4
   0  -3  -7 24673.4 970.733  20
   0   3  -7 25805.8 965.494  33
   0   3  -7 23696.3 997.678  31
   0  -3  -8 15129.9 711.451  23
   0  -3  -8 16084.2 1247.60  10
   0  -3  -8 14878.9 732.970  30
   0  -3  -8 14642.4 1169.68  13
   0  -3  -8 15982.4 721.484  34
   0   3  -8 15445.7 676.959  27
   0   3  -8 15950.7 654.144  39
   0   3  -8 16005.3 672.581  41
   0  -3  -8 14976.1 706.863  25
   0  -3  -8 15262.1 1208.08  15
   0   3  -8 16166.7 661.760  33
   0  -3  -8 16034.1 716.857  28
   0   3  -8 15986.3 683.761  42
   0  -3  -9 1037.02 156.023  23
   0  -3  -9 1408.35 413.588  15
   0   3  -9 1281.50 136.171  33
   0   3  -9 1174.99 148.991  42
   0   3   9 1014.32 340.956  14
   0  -3  -9 1267.78 171.986  25
   0  -3  -9 1120.81 374.530  13
   0   3  -9 1154.23 144.615  41
   0  -3  -9 1269.34 195.489  30
   0   3  -9 1127.62 147.439  27
   0  -3  -9 1368.26 170.795  28
   0  -3  -9 1079.62 334.550  10
   0   3  -9 1252.00 129.070  39
   0  -3  -9 1390.44 149.206  42
   0   3 -10 11115.2 551.256  29
   0   3 -10 11666.6 544.588  33
   0  -3 -10 12028.4 623.987  24
   0   3 -10 12637.3 596.015  42
   0  -3 -10 11707.2 636.719  30
   0   3 -10 12511.6 578.657  41
   0  -3 -10 11607.1 561.593  42
   0  -3 -10 11189.5 1135.40  15
   0  -3 -10 14878.2 655.538  35
   0   3 -10 12255.8 581.286  27
   0  -3 -10 10149.7 1043.82  13
   0   3 -10 12002.0 542.218  39
   0  -3 -10 11701.3 613.172  23
   0  -3 -10 11925.6 614.162  28
   0   3  10 11134.1 1107.15  14
   0  -3 -11 8735.01 486.036  28
   0   3 -11 8324.94 425.053  29
   0   3 -11 8485.16 450.663  27
   0   3 -11 8296.25 409.561  33
   0  -3 -11 7819.82 464.357  35
   0  -3 -11 7559.10 494.655  30
   0   3  11 9093.84 1016.48  14
   0  -3 -11 7587.65 470.946  23
   0  -3  11 7029.66 751.399   3
   0   3 -11 8000.37 406.938  39
   0  -3 -11 7539.02 465.002  24
   0  -3 -11 8864.90 444.181  42
   0   3  11 7035.16 741.365   3
   0   3 -11 8246.47 453.684  42
   0  -3 -11 8069.52 941.496  13
   0  -3 -11 7698.93 442.323  17
   0   3 -12 2466.21 214.895  27
   0   3  12 1422.21 358.947   3
   0   3 -12 2301.57 190.768  29
   0  -3 -12 2269.07 207.658  42
   0   3 -12 2346.80 222.900  42
   0   3  12 2680.61 566.632  14
   0   3 -12 2587.39 187.371  33
   0  -3 -12 2040.22 213.543  24
   0  -3 -12 1819.44 189.339  17
   0   3 -12 2111.14 175.680  39
   0  -3  12 1375.12 360.347   3
   0  -3 -12 2317.72 233.039  28
   0  -3 -13 731.993 150.296  28
   0   3 -13 376.861 108.146  27
   0  -3 -13 424.825 110.157  24
   0   3 -13 486.507 87.1554  33
   0  -3 -13 314.657 108.966  42
   0   3 -13 543.925 138.515  42
   0   3 -13 397.385 85.2542  39
   0   3 -14 647.390 130.635  42
   0   3 -14 524.471 80.3490  39
   0   3 -14 582.321 107.953  27
   0  -3 -14 475.651 104.948  42
   0   3 -15 467.012 102.486  42
   0  -3 -15 566.437 94.0365  42
   0   3 -15 567.098 94.4581  27
   0   3 -16 196.235 71.8801  42
   0  -3 -16 146.860 50.9949  42
   0  -4   0 8773.18 402.044  11
   0   4   0 8422.61 475.427  14
   0  -4  -1 110248. 3987.25  11
   0   4   1 111328. 4063.29  14
   0   4  -1 107515. 3953.88  14
   0   4   2 14489.1 573.461   3
   0   4   2 16260.6 829.809  14
   0  -4   2 14524.2 561.234   3
   0  -4  -2 17364.0 819.379  11
   0   4   3 16771.4 747.541   3
   0  -4   3 18133.7 757.230   3
   0  -4  -3 17645.5 974.574  11
   0  -4  -3 19731.7 1157.08  15
   0   4   3 18757.6 996.216  14
   0  -4  -3 19428.1 1075.69   9
   0   4  -4 28291.2 1068.48  27
   0  -4  -4 29976.2 1617.50  15
   0   4  -4 29253.9 1077.37  33
   0   4  -4 29357.3 1177.10  26
   0  -4  -4 26685.8 1447.07  11
   0  -4  -4 28137.0 1516.31   9
   0  -4   4 27696.8 1300.79  12
   0   4   4 31072.1 1502.65  14
   0   4   5 8042.82 691.589  14
   0  -4  -5 7042.34 331.976  20
   0  -4  -5 6868.96 359.183  25
   0  -4  -5 7473.77 704.476   9
   0   4  -5 7368.03 334.848  29
   0   4  -5 7221.77 413.063  26
   0   4  -5 6997.74 330.541  27
   0  -4  -5 7004.39 653.658  11
   0  -4  -5 8443.34 771.489  15
   0   4  -5 7409.10 340.138  33
   0  -4  -6 1157.90 132.831  25
   0   4  -6 1061.32 108.140  29
   0  -4  -6 1076.78 316.491  13
   0   4  -6 1042.26 110.191  33
   0  -4  -6 897.185 301.102   9
   0  -4  -6 1153.26 355.069  15
   0   4   6 746.410 256.940  14
   0  -4  -6 1032.56 108.158  20
   0  -4  -6 1106.90 132.315  28
   0  -4  -6 835.416 122.725  34
   0   4  -6 928.301 104.183  27
   0   4  -7 1297.21 127.140  39
   0  -4  -7 972.106 333.342  13
   0   4  -7 1356.03 130.113  33
   0   4  -7 1306.36 129.101  27
   0   4  -7 1119.72 119.214  29
   0  -4  -7 1333.55 162.290  23
   0   4   7 1099.89 323.828  14
   0  -4  -7 1201.30 145.135  25
   0  -4  -7 1130.14 148.293  34
   0  -4  -7 1262.80 370.978   9
   0  -4  -7 1370.13 133.175  20
   0  -4  -7 1423.99 161.334  28
   0   4  -8 790.975 113.833  27
   0  -4  -8 158.437 208.067  10
   0   4  -8 792.530 108.111  33
   0   4  -8 389.748 100.833  42
   0  -4  -8 521.430 94.3617  42
   0  -4  -8 724.471 137.509  28
   0   4  -8 588.019 101.384  29
   0  -4  -8 759.531 314.507   9
   0  -4  -8 650.915 124.460  25
   0  -4  -8 748.209 136.241  34
   0   4  -8 567.633 91.1594  40
   0  -4  -8 737.097 146.900  23
   0   4   8 853.698 313.992  14
   0   4  -8 588.340 100.633  39
   0   4  -8 611.674 103.006  41
   0   4   9 8972.11 967.723  14
   0   4  -9 9831.99 462.713  39
   0  -4  -9 9074.26 507.717  25
   0  -4  -9 8455.08 964.346  15
   0   4  -9 9610.05 463.733  29
   0   4  -9 9868.99 465.887  33
   0  -4  -9 8934.15 512.160  28
   0  -4  -9 9705.64 558.756  30
   0  -4   9 8798.56 750.939   3
   0   4  -9 10471.5 491.204  27
   0  -4  -9 9984.02 528.632  34
   0   4  -9 9476.06 430.800  40
   0  -4  -9 9280.92 457.877  42
   0   4  -9 8892.35 477.155  42
   0  -4  -9 9529.93 525.254  23
   0  -4  -9 9658.40 1045.48  10
   0   4   9 8946.69 753.689   3
   0  -4 -10 2159.56 248.268  24
   0   4 -10 2553.03 197.398  33
   0  -4 -10 1576.84 458.879  13
   0   4 -10 2195.95 184.819  39
   0  -4 -10 2011.56 503.241  15
   0   4  10 1615.19 352.920   3
   0   4 -10 2089.78 160.251  40
   0  -4 -10 2148.86 192.218  42
   0  -4 -10 2166.32 503.077  10
   0   4 -10 2033.00 181.493  29
   0   4 -10 2068.05 209.031  42
   0  -4 -10 2235.93 236.826  23
   0  -4 -10 2212.17 256.119  30
   0  -4  10 1251.56 328.250   3
   0   4 -10 2309.57 203.670  27
   0  -4 -10 2276.78 228.783  28
   0  -4 -11 3805.99 306.021  28
   0  -4 -11 3381.04 296.287  24
   0   4 -11 3196.97 262.936  42
   0   4  11 3410.64 498.603   3
   0   4 -11 3895.78 271.293  27
   0   4 -11 3465.64 240.795  29
   0  -4 -11 3031.54 302.056  30
   0   4 -11 3215.34 235.368  39
   0  -4 -11 3557.55 251.914  42
   0  -4 -11 2766.11 594.842  13
   0  -4  11 3537.35 511.786   3
   0  -4 -11 3370.58 290.187  23
   0   4 -11 3449.39 243.787  33
   0  -4 -12 1828.59 210.747  28
   0  -4 -12 1231.35 202.611  30
   0   4 -12 1922.17 182.507  27
   0  -4 -12 1231.88 153.659  42
   0  -4 -12 1391.05 183.498  23
   0  -4 -12 1474.84 188.893  24
   0  -4 -12 1445.84 174.898  17
   0   4 -12 1513.14 149.993  39
   0   4  12 1308.53 318.597   3
   0   4 -12 1569.81 187.876  42
   0   4  12 731.000 350.322  14
   0   4 -12 1589.81 151.751  33
   0  -4 -13 606.483 113.341  42
   0   4 -13 650.121 102.618  39
   0   4 -13 708.562 134.479  42
   0  -4 -13 510.800 115.494  24
   0  -4 -13 648.242 131.829  28
   0   4 -13 894.769 122.164  27
   0  -4 -13 838.298 147.741  23
   0   4 -14 363.418 72.9443  39
   0   4 -14 388.435 84.4953  27
   0  -4 -14 294.412 79.9611  24
   0  -4 -14 354.177 102.273  23
   0  -4 -14 375.325 87.4429  42
   0   4 -14 310.753 102.207  42
   0  -4 -15 347.571 69.1922  42
   0   4 -15 575.765 101.199  42
   0  -4 -15 383.774 85.0632  27
   0  -5   0 22.3241 95.2589  13
   0   5   0 16.8427 71.8704  14
   0   5   0 14.4542 96.2939  26
   0   5   1 14071.0 758.202  14
   0   5  -1 13096.9 665.733  14
   0  -5   1 12061.3 649.123  13
   0   5   1 15145.0 699.728  26
   0   5  -2 8387.45 486.146  26
   0  -5  -2 7861.62 666.336   9
   0   5   2 8558.35 485.690  26
   0   5   2 8479.93 591.647  14
   0   5   3 5173.81 484.788  14
   0  -5  -3 4681.43 566.723  15
   0  -5  -3 4325.29 504.735   9
   0   5  -3 4715.45 336.761  26
   0   5   3 4452.37 333.201  26
   0   5   4 24973.6 1379.08  14
   0   5  -4 25842.3 1096.19  26
   0  -5  -4 25864.9 1502.28  13
   0  -5  -4 24208.0 1534.21  15
   0  -5   4 23263.3 1237.13  12
   0  -5  -4 23951.6 1445.59   9
   0   5   4 25075.5 1077.00  26
   0  -5  -5 7796.88 368.776  20
   0  -5  -5 7878.69 399.239  25
   0   5   5 8864.28 773.940  14
   0   5  -5 8655.96 385.062  33
   0   5   5 6994.52 465.026   3
   0   5  -5 8664.09 488.319  26
   0  -5  -5 6201.89 721.167   9
   0  -5  -5 8770.16 866.455  15
   0   5   5 7719.86 456.617  26
   0  -5  -5 6701.59 750.441  13
   0  -5  -6 4537.28 624.675   9
   0  -5  -6 4211.91 641.645  15
   0   5   6 5389.94 628.367  14
   0   5  -6 4485.49 253.103  27
   0   5  -6 4740.26 265.962  33
   0   5  -6 4695.86 253.468  40
   0  -5  -6 4438.33 289.026  34
   0   5  -6 4584.86 255.534  44
   0   5   6 3124.43 336.220   3
   0  -5  -6 4251.81 251.332  20
   0  -5  -6 2868.36 524.678  13
   0  -5  -6 4543.39 286.173  25
   0   5  -7 440.470 97.9838  33
   0   5  -7 374.304 87.0268  40
   0   5  -7 516.666 95.3444  29
   0   5  -7 504.970 98.9754  42
   0  -5  -7 305.202 103.706  28
   0  -5  -7 74.0215 209.488   9
   0  -5  -7 597.077 308.742  15
   0  -5  -7 417.044 246.405  13
   0   5   7 952.031 303.183  14
   0  -5  -7 928.862 113.569  20
   0  -5  -7 365.708 100.984  25
   0   5  -7 506.504 90.0329  27
   0   5   7 222.467 146.149   3
   0  -5  -7 368.196 112.928  34
   0  -5  -7 375.434 112.761  23
   0   5  -8 2358.17 174.147  40
   0   5   8 1954.37 323.179   3
   0   5   8 1922.41 466.906  14
   0  -5  -8 1860.08 485.055  15
   0   5  -8 2264.50 178.543  29
   0  -5  -8 2070.35 209.840  34
   0  -5  -8 2255.16 230.366  23
   0   5  -8 2021.04 177.030  33
   0  -5  -8 1798.33 167.830  20
   0   5  -8 1686.64 163.806  39
   0   5  -8 1764.47 173.218  42
   0  -5  -8 1794.96 518.278  10
   0  -5  -8 1170.21 414.143   9
   0  -5  -8 1290.69 448.709  13
   0  -5  -8 2184.09 217.910  28
   0  -5  -8 1923.73 197.955  25
   0   5  -8 1826.76 168.497  27
   0  -5  -9 178.626 160.573  30
   0   5  -9 69.9834 86.6676  33
   0  -5  -9-29.9504 117.409  23
   0  -5  -9 130.610 102.710  28
   0   5  -9 47.8985 71.7868  40
   0  -5  -9 54.5979 84.9275  25
   0  -5  -9 81.3370 260.307  13
   0   5  -9 136.601 78.4914  27
   0   5  -9 126.781 86.4418  39
   0   5  -9 18.9413 61.4882  29
   0  -5  -9 188.203 265.595  10
   0   5   9-75.6310 209.621   3
   0  -5  -9 43.8480 88.2240  34
   0   5  -9 77.7140 81.2186  42
   0   5   9 154.768 233.494  14
   0  -5 -10 2701.58 638.708  10
   0  -5 -10 3082.93 272.036  28
   0   5 -10 2773.35 227.892  27
   0  -5 -10 3150.86 666.222  15
   0   5 -10 2980.36 226.964  33
   0   5 -10 3028.58 218.175  29
   0  -5 -10 2847.40 268.567  23
   0   5 -10 3244.36 234.641  39
   0   5 -10 2958.85 243.925  42
   0  -5 -10 3209.86 317.582  30
   0   5 -10 2809.09 198.213  40
   0   5  10 2597.32 570.316  14
   0  -5 -11 1958.80 502.174  13
   0  -5 -11 1616.66 218.305  24
   0   5  11 2203.05 519.355  14
   0  -5 -11 1736.84 241.948  30
   0   5 -11 1899.13 176.881  39
   0  -5 -11 1831.82 208.640  28
   0  -5 -11 1909.48 177.255  42
   0   5 -11 1814.69 153.196  40
   0  -5 -11 1820.53 215.767  23
   0   5 -11 1667.90 185.747  42
   0   5 -11 2072.96 192.380  27
   0   5 -12 1105.88 133.544  39
   0  -5 -12 1078.90 131.153  42
   0  -5 -12 648.376 144.736  24
   0  -5 -12 858.549 177.658  30
   0   5 -12 1141.91 152.819  42
   0  -5 -12 751.623 137.236  17
   0  -5 -12 1277.77 171.796  28
   0  -5 -12 902.216 155.321  23
   0   5 -13 434.873 89.0321  39
   0  -5 -13 526.744 122.808  23
   0   5 -13 618.203 117.592  42
   0  -5 -13 532.225 112.161  24
   0  -5 -13 393.914 109.555  28
   0  -5 -13 329.360 87.1612  17
   0   5 -14 29.0635 49.2217  39
   0  -5 -14 46.2660 70.4956  28
   0  -5 -14-24.1803 51.5936  24
   0  -5 -14 67.3156 71.8125  23
   0  -5 -15 6.30270 47.0639  27
   0   5 -15-6.60537 34.1582  39
   0  -6   0 36169.3 1707.20  13
   0   6   0 38289.4 1662.03  14
   0  -6  -1 15848.4 1119.27  15
   0   6   1 16628.2 820.607  26
   0  -6  -1 15133.2 958.078  13
   0   6   1 15064.0 856.200  14
   0   6   2 14919.8 784.604  26
   0   6  -2 15755.7 793.393  26
   0  -6  -2 15201.5 1027.19  13
   0   6   2 14415.3 882.168  14
   0  -6  -2 16880.3 1102.09   9
   0  -6  -2 14688.5 1113.92  15
   0   6  -3 11989.1 660.566  26
   0  -6  -3 11038.1 915.574  13
   0  -6  -3 12542.0 1051.94  15
   0   6   3 11753.4 659.317  26
   0  -6  -3 11675.0 937.618   9
   0   6   3 11575.4 812.810  14
   0   6  -4 741.774 101.613  39
   0   6  -4 833.011 105.216  44
   0  -6  -4 1077.59 315.679   9
   0   6  -4 960.303 113.663  37
   0  -6  -4 858.689 324.170  15
   0   6   4 762.160 232.095  14
   0  -6  -4 849.602 291.185  13
   0   6  -4 870.019 181.608  26
   0   6   4 741.038 166.097  26
   0   6  -5 4604.55 260.988  44
   0   6  -5 4720.66 375.621  26
   0  -6  -5 3704.73 594.922  13
   0   6   5 4472.91 569.356  14
   0  -6  -5 3670.31 583.450   9
   0   6  -5 4528.16 264.084  40
   0   6  -5 4609.86 268.736  39
   0   6   5 4363.24 350.688  26
   0  -6  -5 3832.83 659.494  15
   0  -6  -5 4727.84 286.835  25
   0  -6  -6 4670.76 685.021   9
   0  -6  -6 4721.70 729.543  15
   0   6   6 6251.17 725.924  14
   0   6  -6 6235.05 323.386  40
   0   6  -6 5837.74 323.706  39
   0  -6  -6 4617.87 697.800  13
   0  -6  -6 5409.31 348.706  34
   0   6  -6 5752.59 315.965  44
   0  -6  -6 5725.88 311.460  20
   0  -6  -6 5746.01 344.287  25
   0   6  -7 2659.96 210.700  42
   0  -6  -7 3523.23 231.020  20
   0   6  -7 3545.70 232.534  40
   0  -6  -7 3257.23 266.038  34
   0  -6  -7 2287.99 575.620  15
   0  -6  -7 4258.69 709.843  13
   0   6   7 2646.19 524.014  14
   0  -6  -7 3250.89 267.788  28
   0  -6  -7 3376.88 256.378  25
   0  -6  -7 2632.15 545.453   9
   0   6  -7 3784.68 247.153  39
   0  -6  -8 2523.43 607.180  15
   0  -6  -8 2498.59 228.040  25
   0  -6  -8 1840.75 549.302  10
   0  -6  -8 2525.07 198.785  20
   0  -6  -8 3156.35 630.004   9
   0  -6  -8 3112.67 258.211  34
   0  -6  -8 2319.17 537.825  13
   0   6  -8 2350.17 205.184  42
   0  -6  -8 2449.87 240.497  28
   0  -6  -8 2827.32 259.403  23
   0   6  -8 2922.01 209.698  40
   0   6   8 3287.36 592.638  14
   0   6  -9 4020.13 249.121  40
   0  -6  -9 4132.88 295.240  25
   0  -6  -9 3318.09 288.298  34
   0   6  -9 3372.03 254.248  42
   0   6  -9 3619.11 260.818  39
   0  -6  -9 3643.77 729.276  15
   0  -6  -9 3836.23 305.861  28
   0  -6  -9 2957.79 648.127  13
   0  -6  -9 2941.04 683.579  10
   0   6   9 4033.53 675.737  14
   0  -6  -9 2938.68 287.591  23
   0  -6 -10 3373.87 338.116  30
   0   6 -10 3085.81 242.616  42
   0  -6 -10 2643.75 613.314  13
   0  -6 -10 3545.01 302.115  23
   0   6  10 4235.03 681.398  14
   0  -6 -10 3523.72 287.942  28
   0   6 -10 3285.96 227.953  40
   0  -6 -10 3025.29 671.691  10
   0   6 -10 3925.08 262.061  39
   0   6 -11 198.095 94.3635  39
   0  -6 -11 419.133 142.106  24
   0  -6 -11 172.259 137.820  30
   0  -6 -11 163.074 98.7526  28
   0  -6 -11 229.180 112.661  23
   0   6 -11 140.382 74.5099  40
   0  -6 -12 201.125 95.9339  23
   0  -6 -12 108.332 93.7923  24
   0  -6 -12 47.6504 78.5456  28
   0  -6 -12-44.9958 141.422  30
   0  -6 -12 195.766 96.0841  17
   0   6 -12 378.099 96.7425  39
   0   6 -12 162.668 61.9293  40
   0  -6 -13 498.144 94.9617  17
   0  -6 -13 463.458 103.109  24
   0  -6 -13 679.236 120.804  23
   0  -6 -13 522.220 108.440  28
   0   6 -13 681.130 101.857  39
   0   6 -14 183.516 58.9653  39
   0  -6 -14 218.269 68.4085  23
   0   7   0 12.3646 52.7635  40
   0   7   0 30.3430 60.0160  44
   0   7   0-92.7147 148.356  26
   0  -7   0 203.333 171.480  15
   0  -7  -1 2815.59 494.758  15
   0   7  -1 2925.21 201.025  44
   0   7   1 2969.91 203.304  44
   0  -7  -1 3259.68 496.935   9
   0   7  -1 3268.48 202.295  40
   0   7   1 3980.21 364.828  26
   0   7  -1 3371.40 225.664  37
   0   7   2 46.0482 132.291  26
   0   7  -2 78.0058 51.4951  39
   0   7  -2 97.1349 72.4040  37
   0   7  -2 76.8382 63.0160  44
   0   7  -2 69.3841 123.388  26
   0   7   2 62.6225 110.811  14
   0   7  -2 59.6647 56.8784  40
   0  -7  -2 171.289 182.741   9
   0  -7  -2 91.4894 146.418  13
   0  -7  -2 127.511 204.051  15
   0   7  -3 1388.54 141.348  44
   0  -7  -3 1603.29 376.286   9
   0   7  -3 1600.32 159.107  37
   0   7   3 1841.11 255.815  26
   0   7   3 1514.78 294.958  14
   0   7  -3 1839.72 154.729  40
   0   7  -3 1737.71 262.863  26
   0  -7  -3 1821.07 451.767  15
   0  -7  -3 1376.89 342.097  13
   0   7  -3 1658.82 145.670  39
   0   7  -4 3116.73 214.949  44
   0  -7  -4 2903.93 568.836  15
   0  -7  -4 2972.89 525.524   9
   0   7  -4 3122.08 214.090  39
   0  -7  -4 2977.96 529.879  13
   0   7  -4 3374.66 224.494  40
   0   7   4 3166.80 325.742  26
   0   7   4 2288.39 390.230  14
   0   7  -4 2924.53 216.883  37
   0   7  -4 3131.88 336.916  26
   0   7  -5 7848.66 393.249  39
   0   7   5 7505.20 514.685  26
   0  -7  -5 7201.98 371.516  20
   0   7  -5 8066.12 392.245  44
   0   7   5 6865.51 728.330  14
   0  -7  -5 5529.22 757.549   9
   0  -7  -5 5840.09 857.590  15
   0  -7  -5 5916.63 783.108  13
   0  -7  -5 7590.37 404.840  25
   0  -7  -6 2315.60 506.472  13
   0  -7  -6 2383.52 524.133   9
   0  -7  -6 2210.89 215.785  34
   0  -7  -6 1752.53 500.320  15
   0   7  -6 2172.30 192.085  40
   0   7   6 1860.18 253.376  26
   0   7  -6 2182.06 190.482  39
   0   7   6 1867.52 413.349  14
   0   7  -6 2289.01 192.644  44
   0  -7  -6 2198.57 202.016  25
   0  -7  -6 2308.67 181.483  20
   0   7  -7 4462.58 287.971  39
   0  -7  -7 4216.63 724.252   9
   0  -7  -7 5545.70 807.639  13
   0  -7  -7 4050.18 303.288  34
   0  -7  -7 3115.42 748.299  10
   0  -7  -7 4180.66 292.104  25
   0   7  -7 4214.11 270.788  40
   0   7   7 3658.46 617.398  14
   0  -7  -7 4248.15 770.320  15
   0  -7  -7 4364.03 319.769  28
   0  -7  -7 3888.06 312.870  23
   0  -7  -8 2436.28 220.811  25
   0  -7  -8 2527.71 239.745  34
   0  -7  -8 2472.04 244.067  28
   0   7  -8 2426.58 215.436  39
   0  -7  -8 1989.09 512.748  13
   0  -7  -8 2465.06 250.116  23
   0  -7  -8 3093.82 630.602   9
   0   7   8 2179.83 497.895  14
   0   7  -8 2970.79 218.173  40
   0  -7  -8 2383.93 573.019  15
   0  -7  -8 2123.29 609.730  10
   0  -7  -9 2278.47 245.891  23
   0  -7  -9 1539.75 504.270  10
   0  -7  -9 2393.72 601.025  15
   0   7  -9 2697.93 206.778  40
   0  -7  -9 2082.31 225.873  28
   0  -7  -9 2626.60 573.827  13
   0  -7  -9 2226.35 224.665  34
   0   7   9 3189.07 586.954  14
   0  -7 -10 144.466 122.487  23
   0  -7 -10 66.9948 105.228  28
   0   7 -10 176.442 87.1319  40
   0   7 -10 397.564 119.788  39
   0   7 -11 572.351 115.629  39
   0  -7 -11 506.173 153.869  24
   0   7 -11 446.221 90.4379  40
   0  -7 -11 551.919 121.457  28
   0  -7 -11 536.453 132.483  23
   0  -7 -12 201.126 95.4645  24
   0   7 -12 190.065 60.6809  40
   0  -7 -12 243.481 93.3070  23
   0  -7 -12 64.9332 116.055  30
   0  -7 -12 77.0131 73.5714  28
   0  -7 -12 183.588 87.1731  17
   0  -7 -12 156.971 99.4581  35
   0   7 -12 234.316 80.1319  39
   0   7 -13 504.330 83.0281  39
   0  -7 -13 744.721 106.104  23
   0  -7 -13 654.078 103.024  24
   0  -7 -13 437.211 85.6040  28
   0   7 -14 333.892 57.0435  39
   0  -8   0 440.573 251.873   9
   0   8   0 503.180 89.7049  40
   0   8   0 596.118 107.966  44
   0   8   0 500.402 216.662  26
   0   8   0 519.891 119.021  37
   0   8  -1 1275.83 263.719  26
   0   8   1 1524.57 285.852  26
   0   8   1 1523.97 155.804  44
   0   8  -1 2095.39 187.257  37
   0   8  -1 1457.85 146.983  40
   0   8  -1 1598.43 157.568  44
   0  -8  -1 1747.93 417.984   9
   0   8   2 6963.21 369.170  44
   0   8   2 7479.18 566.985  26
   0   8  -2 6840.62 382.200  37
   0   8  -2 6675.24 335.792  39
   0  -8  -2 6383.00 785.526   9
   0  -8  -2 5996.34 806.377  15
   0   8  -2 6849.66 367.568  44
   0   8  -2 6988.98 361.092  40
   0   8  -3 7187.14 385.669  44
   0   8  -3 6725.25 378.970  40
   0   8  -3 8281.87 595.536  26
   0   8   3 8529.53 591.116  26
   0  -8  -3 6577.67 825.847   9
   0  -8  -3 6401.94 856.697  15
   0   8  -3 7417.89 403.609  37
   0   8   3 7586.32 389.543  44
   0   8  -3 7385.45 370.237  39
   0   8  -4 3379.34 253.423  37
   0   8   4 4322.06 404.933  26
   0   8  -4 3843.57 247.529  39
   0   8  -4 3701.50 256.526  40
   0  -8  -4 3402.79 668.365  15
   0  -8  -4 2940.77 585.431   9
   0   8  -4 3485.67 246.798  44
   0   8  -5 2671.20 212.017  39
   0  -8  -5 3171.54 644.116  15
   0   8  -5 2761.38 215.298  44
   0  -8  -5 3085.62 593.772  13
   0   8  -5 2612.37 217.171  40
   0   8   5 2490.16 309.893  26
   0  -8  -5 3070.83 587.935   9
   0  -8  -6 648.099 392.305  10
   0  -8  -6 803.938 147.609  34
   0  -8  -6 1423.04 422.799  13
   0   8  -6 950.109 136.635  39
   0  -8  -6 855.009 156.997  28
   0  -8  -6 970.061 377.555   9
   0  -8  -6 1100.89 438.748  15
   0  -8  -7 508.452 407.362  10
   0  -8  -7 488.016 145.282  23
   0  -8  -7 371.244 125.600  28
   0  -8  -7 688.413 136.781  34
   0  -8  -7 658.803 362.842  13
   0   8  -7 837.706 138.297  40
   0  -8  -7 369.717 296.579   9
   0  -8  -7 1311.67 469.274  15
   0   8  -7 773.260 132.079  39
   0   8  -8 898.065 137.916  40
   0  -8  -8 840.750 163.515  23
   0  -8  -8 957.240 443.392  10
   0  -8  -8 958.684 158.214  28
   0   8  -8 1121.37 143.909  39
   0  -8  -8 948.358 152.858  34
   0  -8  -9 3142.10 313.642  30
   0  -8  -9 2787.94 261.110  23
   0  -8  -9 3028.31 255.716  28
   0   8  -9 3202.71 237.030  39
   0   8  -9 3231.63 226.862  40
   0  -8 -10 3852.52 272.291  28
   0  -8 -10 3713.03 283.006  23
   0   8 -10 4150.83 246.238  40
   0  -8 -10 4032.45 323.846  24
   0  -8 -11 989.065 168.847  36
   0  -8 -11 942.495 155.686  24
   0   8 -11 1058.67 110.633  40
   0  -8 -11 858.124 122.325  28
   0  -8 -11 855.065 133.116  23
   0  -8 -12-31.5160 57.0134  23
   0   8 -12 6.17957 57.0974  39
   0  -8 -12 16.9204 61.8796  17
   0  -8 -12-204.282 115.315  30
   0  -8 -12 9.29556 64.2708  24
   0   8 -13 51.9684 46.4626  39
   0   9   0 93.6551 182.405  26
   0   9   0-7.34769 56.5273  40
   0   9   0 29.7309 79.1160  44
   0  -9   0 69.6409 196.553   9
   0   9   0 70.5706 96.3775  37
   0   9   1 4538.46 308.574  37
   0   9   1 5007.09 479.511  26
   0   9   1 4424.84 280.733  44
   0   9  -1 4688.95 467.254  26
   0  -9  -1 3525.28 602.939   9
   0   9  -1 4257.85 258.629  40
   0   9  -1 4059.81 274.578  44
   0  -9   1 4015.80 625.254   9
   0   9  -1 4159.75 293.041  37
   0   9   2 4879.12 299.967  44
   0   9   2 5094.29 476.892  26
   0   9  -2 4844.60 286.452  40
   0   9  -2 4651.38 311.812  37
   0   9  -2 4427.62 293.998  44
   0  -9  -2 3981.11 661.179   9
   0   9  -3 1096.62 147.545  44
   0  -9  -3 1336.16 394.870   9
   0   9  -3 1083.94 142.265  40
   0   9  -3 861.671 146.782  37
   0   9   3 1167.27 145.608  44
   0   9  -3 969.369 119.143  39
   0   9   3 995.414 232.245  26
   0   9  -4 2793.41 206.749  39
   0   9  -4 2936.26 225.639  40
   0   9   4 2902.34 223.422  44
   0  -9  -4 2468.90 543.770   9
   0   9  -4 3352.08 243.900  44
   0   9   4 3393.50 371.975  26
   0   9   5 489.832 168.136  26
   0  -9  -5 675.201 432.490  10
   0  -9  -5 680.531 301.436   9
   0   9  -5 442.490 100.735  39
   0   9  -5 431.039 111.843  44
   0   9  -5 559.287 110.842  40
   0   9   5 494.651 109.443  44
   0  -9  -6 756.370 148.148  28
   0   9   6 666.429 123.496  44
   0   9  -6 900.070 127.899  39
   0  -9  -7 113.928 94.7015  28
   0   9   7 137.677 79.7527  44
   0   9  -7 266.828 90.5386  39
   0  -9  -7 154.289 104.897  23
   0   9   8 192.495 81.3235  44
   0   9  -8 251.991 94.9377  40
   0   9  -8 226.579 91.6321  39
   0  -9  -8 323.425 170.570  30
   0  -9  -8 319.185 97.6798  28
   0  -9  -8 311.673 114.575  23
   0  -9  -9 424.204 95.6663  28
   0   9  -9 740.271 111.279  39
   0   9  -9 538.677 102.915  40
   0   9   9 576.375 94.2277  44
   0  -9  -9 453.527 111.214  23
   0  -9 -10 148.445 83.5488  23
   0   9  10 28.5578 56.0717  44
   0  -9 -10 147.558 107.489  24
   0   9 -10 141.171 73.1796  39
   0  -9 -10 75.1508 115.049  30
   0   9 -10 117.946 68.3665  40
   0   9  11-3.90679 16.6718  44
   0  -9 -11 138.978 74.6201  24
   0   9 -11 146.881 61.1611  39
   0  -9 -11 149.361 72.5987  17
   0  -9 -11-58.1610 93.6378  30
   0  10   0 477.443 131.011  37
   0  10   0 347.201 108.779  44
   0  10   1 2143.66 207.298  37
   0  10  -1 2128.55 193.983  44
   0  10  -1 1885.10 194.559  37
   0  10   1 2245.91 191.271  44
   0  10  -1 1887.93 160.542  40
   0  10  -2 1436.18 172.720  37
   0  10   2 1593.88 179.159  37
   0  10  -2 1323.43 157.734  44
   0  10  -2 1456.45 145.789  40
   0  10   2 1447.42 162.839  44
   0  10  -3 2938.30 219.912  40
   0  10  -3 3412.56 240.843  44
   0  10   3 3460.25 236.587  44
   0  10   3 3424.17 266.417  37
   0  10  -4 1818.14 175.165  44
   0  10  -4 1585.49 159.613  40
   0  10  -4 1356.77 126.786  39
   0  10   4 1800.99 166.127  44
   0 -10  -4 1585.24 175.925  28
   0  10   5 288.278 88.1805  44
   0  10  -5 179.236 84.1683  40
   0  10  -5 114.639 63.3994  39
   0 -10  -5 314.569 96.1211  28
   0  10   6 737.138 106.954  44
   0  10  -6 708.175 118.144  40
   0 -10  -6 614.652 126.132  23
   0  10  -6 632.362 98.5136  39
   0  10  -7 320.760 79.8025  39
   0  10   7 309.056 82.6170  44
   0 -10  -7 349.203 99.4037  23
   0  10   8 232.803 70.1164  44
   0 -10  -8 288.617 93.6550  23
   0  10  -8 221.299 69.3939  39
   0  10  -8 285.904 81.4231  40
   0  10  -9 470.029 78.9905  40
   0  10  -9 284.301 67.5723  39
   0 -10  -9 484.070 117.603  30
   0  10 -10 243.658 56.5166  39
   0  10  11 678.098 66.5495  37
   0  11   0-47.8160 71.1431  44
   0  11   0-39.5946 85.7983  37
   0  11  -1 672.116 110.764  44
   0  11  -1 737.362 125.924  37
   0  11   1 565.923 102.578  44
   0  11   1 790.400 130.163  37
   0  11   2 450.928 94.8561  44
   0  11  -2 581.408 104.034  44
   0  11   2 680.437 128.149  37
   0  11   3 544.125 117.442  37
   0  11  -3 784.053 114.713  44
   0  11   3 511.950 95.5578  44
   0  11   4 1295.24 151.747  37
   0  11  -4 1141.41 119.255  40
   0  11   4 1083.10 119.939  44
   0 -11  -4 958.709 130.509  23
   0  11   5 63.3284 82.4953  37
   0  11  -5 143.983 69.8615  40
   0  11   5 91.6450 60.1416  44
   0 -11  -5 8.78060 66.9396  23
   0 -11  -6 11.5238 95.2371  30
   0  11  -6 12.1108 62.9835  40
   0  11   6 87.5564 52.7261  44
   0  11   7 3.88293 13.7382  44
   0  11  -7-3.38663 6.25806  39
   0  11   9 80.2420 43.7985  37
   0  12   0 1251.82 110.387  44
   0  12   1 491.038 92.0157  37
   0  12   1 356.065 69.5787  44
   0  12   2 256.551 57.2795  44
   0  12   2 512.450 89.0946  37
   0  12   3 59.0644 63.7811  37
   0  12   3 8.05417 16.0782  44
   0  12   4 6.06804 58.2581  37
   0  12   4-6.41126 10.8160  44
   0  12   5 68.9807 54.0490  37
   0  12   6 599.978 73.4316  37
   1   0 -17 472.028 69.9078  42
   1   0 -16 639.391 101.226  42
   1   0 -16 530.392 89.3898  27
   1   0 -15 759.153 125.634  42
   1   0 -14 2168.81 209.366  42
  -1   0  13 72.2144 217.951  14
   1   0 -13 150.378 96.6927  41
   1   0 -13 190.042 117.940  42
   1   0 -12 20980.6 874.801  41
   1   0 -12 19660.5 893.403  42
  -1   0  12 19843.2 1376.26   3
   1   0 -11 7854.73 761.348   4
   1   0 -11 7548.18 403.208  41
   1   0 -11 7790.76 429.651  42
  -1   0  11 7663.08 758.053   3
   1   0 -11 5965.64 695.168  13
   1   0 -10 2148.34 176.941  17
   1   0 -10 1981.90 374.381  13
   1   0 -10 2200.78 198.013  24
   1   0 -10 1994.79 172.191  41
   1   0 -10 1962.82 195.061  28
   1   0 -10 1767.27 182.167  42
   1   0  -9 2689.47 418.279  13
   1   0  -9 3135.67 209.153  41
   1   0  -9 2784.75 204.633  17
   1   0  -9 2960.83 216.814  42
   1   0  -9 3010.82 230.945  23
   1   0  -9 2871.26 222.719  24
   1   0  -9 2646.38 397.833   4
   1   0  -9 2855.68 226.657  28
   1   0  -8 2431.41 179.587  17
   1   0  -8 2010.95 194.466  35
   1   0  -8 2500.93 197.462  24
   1   0  -8 2510.88 200.211  23
   1   0  -8 1848.81 318.198   4
   1   0  -8 1863.33 334.453  13
   1   0  -8 2107.17 360.376  15
   1   0  -8 2690.73 200.091  28
   1   0  -7 1785.43 148.436  28
   1   0  -7 1509.75 145.530  23
   1   0  -7 1879.10 276.272   4
   1   0  -7 1542.46 295.511  15
   1   0  -7 1514.82 145.676  24
   1   0  -6 2503.65 316.166  10
   1   0  -6 1905.07 159.197  31
   1   0  -6 2217.28 159.677  28
   1   0  -6 1674.91 275.719  15
   1   0  -6 2096.63 155.112  23
   1   0  -6 2462.42 179.556  30
   1   0  -5 11353.7 707.951  10
   1   0  -5 11340.4 687.371  15
   1   0  -4 44111.8 1881.32  15
   1   0  -4 50195.0 1985.95  10
   1   0  -3 1960.79 236.110  10
   1   0  -2 266441. 9011.92  10
  -1   0   2 247790. 8880.55   3
  -1   0   1 28263.6 1064.85   3
   1   0   0 60537.9 2151.12  14
  -1   0   0 59618.5 2150.51   1
   1   0   1 167298. 5931.74  14
  -1   0  -1 170949. 5916.39   9
   1   0   2 3608.23 252.426  14
  -1   0  -2 4215.05 273.372   9
  -1   0  -3 68552.1 2665.27  13
  -1   0  -3 71485.3 2706.44   9
  -1   0  -4 100099. 4026.61  11
  -1   0  -4 105210. 3884.09   4
  -1   0  -4 108398. 3959.80  13
  -1   0  -5 5631.45 347.223  10
  -1   0  -5 5176.08 496.337   2
  -1   0  -5 6345.99 449.060   4
  -1   0  -5 6205.04 483.226  13
  -1   0  -5 5657.71 527.971  11
  -1   0  -6 24273.8 1357.90   2
  -1   0  -6 25850.2 967.028  28
  -1   0  -6 24570.7 1412.94  11
  -1   0  -6 25831.8 972.879  25
  -1   0  -6 25254.0 1289.75  13
  -1   0  -6 21753.2 994.917  10
  -1   0  -7 10423.5 469.309  30
  -1   0  -7 11205.0 904.451  11
  -1   0  -7 10126.7 477.931  25
  -1   0  -7 10678.9 770.908  13
  -1   0  -7 8995.89 478.936  31
  -1   0  -7 10259.4 473.818  28
  -1   0  -7 10359.5 468.664  23
  -1   0  -7 10131.0 435.456  33
  -1   0  -7 9770.01 818.480   2
  -1   0  -8 2926.61 213.046  23
  -1   0  -8 3201.59 240.690  31
  -1   0  -8 2519.84 464.462   2
  -1   0  -8 3170.89 193.110  33
  -1   0  -8 3115.83 221.788  28
  -1   0  -8 2865.08 192.374  24
  -1   0  -9 7774.91 409.981  23
  -1   0  -9 7279.07 437.137  31
   1   0   9 7286.87 738.677  14
  -1   0  -9 7766.31 400.102  42
  -1   0  -9 7182.27 362.994  33
  -1   0  -9 7088.02 408.173  28
  -1   0  -9 8160.24 395.593  41
  -1   0 -10 90.2180 100.180  31
  -1   0 -10 74.8147 89.7844  42
   1   0  10 58.9832 154.129  14
  -1   0 -10 34.7243 78.1044  23
  -1   0 -10 24.4444 80.3842  28
  -1   0 -10 15.7495 62.3152  33
   1   0  11 445.908 245.536  14
  -1   0 -11 592.957 155.017  31
  -1   0 -11 515.790 135.062  42
  -1   0 -11 444.331 131.056  28
  -1   0 -11 395.864 119.063  23
  -1   0 -11 456.707 96.7498  33
  -1   0 -12 147.727 109.231  42
  -1   0 -12 147.880 80.5205  33
   1   0  12 327.382 209.617  14
  -1   0 -13 7056.63 408.937  42
  -1   0 -13 6565.92 394.543  27
  -1   0 -14 1329.52 159.430  27
  -1   0 -14 1307.53 167.065  42
  -1   0 -15 1313.90 149.998  42
  -1   0 -15 1365.03 143.969  27
  -1   0 -16 24.4237 45.6059  27
  -1   0 -16 39.6690 61.4936  42
  -1   0 -17-23.8479 32.7186   8
   1  -1 -17 192.190 52.5635  42
   1   1 -16 119.828 63.0330  27
   1  -1 -16 106.481 73.9131  42
   1   1 -15 420.907 96.4471  27
   1   1 -15 487.246 89.4616  29
   1  -1 -15 438.543 108.748  42
   1   1 -14 217.813 97.2315  27
   1  -1 -14 113.445 96.2231  42
   1   1 -13 5116.31 316.027  41
  -1  -1  13 3601.56 582.449   3
   1  -1 -13 4640.19 318.650  42
   1   1 -13 4401.37 314.155  27
  -1  -1  13 4632.65 673.057  14
  -1   1  13 4245.34 616.583   3
  -1   1  13 3993.48 668.729  14
   1  -1 -13 4398.02 291.152  41
   1  -1 -12 319.925 138.443  42
   1  -1 -12 267.875 106.186  41
   1  -1 -12 281.986 112.974  24
   1  -1 -12 308.710 246.522  13
  -1   1  12-56.1454 224.192   3
  -1   1  12-77.5869 219.073  14
   1   1 -12 155.113 110.429  41
  -1  -1  12 56.8683 242.743   3
  -1   1  11 1867.35 387.074   3
   1  -1 -11 2276.99 420.217   4
   1  -1 -11 2040.12 191.868  17
   1   1 -11 2268.62 166.264  39
   1   1 -11 2196.13 404.032   4
   1  -1 -11 2597.97 234.103  23
   1  -1 -11 1955.01 206.395  42
  -1  -1  11 1575.96 366.983   3
   1  -1 -11 2112.36 448.039  13
   1  -1 -11 2064.33 190.273  41
   1  -1 -11 2490.17 233.569  28
   1   1 -11 2598.47 209.824  41
   1  -1 -11 2442.08 225.688  24
   1   1 -10 7272.08 687.613   4
   1  -1 -10 7591.06 411.634  28
   1  -1 -10 7353.71 768.161  13
   1  -1 -10 6860.26 378.061  17
   1   1 -10 7042.93 387.331  42
  -1  -1  10 6480.24 663.496   3
   1  -1 -10 5515.11 386.827  35
   1  -1 -10 7194.18 407.698  24
   1  -1 -10 7371.85 389.531  42
   1   1 -10 6831.54 370.573  41
  -1   1  10 6683.25 671.553   3
   1  -1 -10 6801.20 399.294  23
   1  -1 -10 6699.77 359.812  41
   1  -1 -10 7126.30 687.741   4
   1  -1  -9 2066.31 338.384   4
   1  -1  -9 1826.07 170.252  42
   1  -1  -9 1669.79 367.969  13
   1  -1  -9 1224.35 176.411  35
   1  -1  -9 2191.13 197.449  24
   1  -1  -9 1842.60 197.717  30
   1  -1  -9 2087.85 187.087  23
   1   1  -9 1924.50 326.697   4
   1  -1  -9 1581.62 161.705  17
   1  -1  -9 1302.76 353.553  15
   1  -1  -9 1894.15 159.863  41
   1   1  -9 2269.10 172.699  41
   1   1  -9 2005.16 137.392  33
   1   1  -9 1799.77 315.026  13
   1  -1  -9 2235.94 193.177  28
   1   1  -9 2072.09 178.888  42
   1  -1  -8 51681.1 1903.41  28
   1   1  -8 46529.1 2188.60  13
   1  -1  -8 52747.9 1936.91  30
   1  -1  -8 51471.8 2352.03  10
   1  -1  -8 52543.8 1909.01  23
   1  -1  -8 49369.4 1904.75  35
   1   1  -8 51209.5 1831.60  33
   1  -1  -8 53453.3 2465.66  15
   1  -1  -8 48282.8 2367.82  13
   1   1  -8 53376.3 2291.64   4
   1  -1  -8 50131.9 1892.61  17
   1  -1  -8 50793.4 1915.98  24
   1  -1  -8 51819.5 2276.29   4
   1  -1  -8 47911.0 1881.65  36
   1  -1  -7 11125.0 519.006  35
   1  -1  -7 11045.0 507.309  23
   1  -1  -7 10718.6 730.271   4
   1   1  -7 10664.1 722.851   4
   1  -1  -7 11035.9 518.391  24
   1   1  -7 10818.6 701.526  13
   1   1  -7 11835.5 512.464  24
   1  -1  -7 10765.2 816.952  10
   1  -1  -7 10467.0 522.743  30
   1   1  -7 11518.2 513.627  28
   1  -1  -7 10903.9 503.398  28
   1  -1  -7 11823.1 860.892  15
   1   1  -6 2168.22 268.982  13
   1  -1  -6 2987.65 202.173  24
   1  -1  -6 2902.07 191.408  23
   1  -1  -6 2751.10 184.179  28
   1   1  -6 3174.76 195.834  28
   1  -1  -6 3076.43 388.802  15
   1  -1  -6 2720.74 378.933  10
   1  -1  -5 28278.2 1389.13  15
   1   1  -5 31850.8 1271.15  15
   1   1  -4 13932.8 682.115  15
   1  -1  -4 16308.9 920.080  10
   1  -1  -3 937.264 216.442  10
   1  -1  -3 1263.59 225.386   9
   1   1  -3 1047.54 114.633  15
  -1   1   2 669414. 23063.8   3
   1   1  -2 664698. 22974.7  15
   1  -1  -2 629849. 23162.6   9
  -1  -1   2 687377. 23065.0   3
   1  -1  -1 23635.1 845.996   9
   1  -1  -1 22859.3 996.036  10
   1  -1   0 378171. 12792.5   9
  -1   1   0 365300. 12825.1   1
  -1  -1   0 384823. 12828.3   1
   1  -1   0 352543. 12819.1   5
   1   1   0 363085. 12822.4   5
   1  -1   0 380633. 12977.4  10
   1  -1   1 193274. 7012.18  12
   1  -1   1 192809. 6848.04  14
   1  -1   1 206609. 6966.63  10
  -1   1  -1 209017. 6925.21  11
  -1  -1  -1 200041. 7014.47  15
  -1  -1  -1 190407. 6987.31  13
  -1  -1  -1 205255. 6992.43  11
  -1  -1  -2 1151.64 155.967   9
   1  -1   2 1104.70 162.929  12
  -1   1  -2 1628.74 165.082  11
  -1  -1  -2 1329.97 177.099  11
  -1   1  -3 50947.1 2044.21  11
  -1  -1  -3 49724.5 2079.61  11
  -1  -1  -3 51749.3 2054.53   9
   1   1   4 12176.6 690.997  14
  -1  -1  -4 10164.5 670.027  13
  -1  -1  -4 10873.4 691.203   9
  -1  -1  -4 10282.2 669.553   2
  -1   1  -4 10946.0 690.159   2
  -1  -1  -4 10579.4 708.478  11
  -1   1  -4 11143.3 695.592  11
  -1  -1  -5 10430.9 743.251   2
  -1  -1  -5 10323.5 768.851  11
  -1  -1  -5 11573.0 787.053   9
  -1  -1  -5 12231.5 804.379  15
  -1  -1  -5 12268.1 765.454  13
  -1   1  -5 10129.9 730.872   2
  -1   1  -5 10170.1 735.605  11
  -1  -1  -6 2121.17 358.850   9
  -1  -1  -6 2575.32 374.712   2
  -1  -1  -6 2558.65 358.849  13
  -1   1  -6 2494.52 370.468   2
  -1  -1  -6 2310.47 375.789  15
  -1   1  -6 2472.60 170.751  28
  -1  -1  -6 2401.78 173.531  23
  -1  -1  -6 2529.96 167.001  20
  -1   1  -6 2909.98 404.636  11
  -1   1  -6 2722.03 159.947  33
  -1  -1  -7 3199.31 235.199  31
  -1   1  -7 3846.24 209.456  33
  -1  -1  -7 3750.99 239.633  30
  -1  -1  -7 4526.08 532.880   2
  -1   1  -7 3466.79 491.745   2
  -1   1  -7 3262.29 238.940  31
  -1  -1  -7 3624.34 465.450  13
  -1   1  -7 3545.48 220.802  23
   1   1   7 4097.30 491.871  14
  -1   1  -7 3587.58 227.902  28
  -1  -1  -7 3026.87 219.755  23
  -1  -1  -7 3403.20 373.736  10
  -1  -1  -8 70.6039 82.2372  30
  -1   1  -8 330.988 69.0898  33
  -1  -1  -8 272.617 209.825   2
   1   1   8 248.446 167.764  14
  -1   1  -8 178.166 85.1638  28
  -1  -1  -8 105.499 70.4848  23
  -1   1  -8 243.701 88.6804  31
  -1  -1  -8 193.947 163.711  13
  -1   1  -8 221.242 220.876   2
  -1   1  -8 219.225 76.8840  23
  -1  -1  -8 168.579 71.1411  24
  -1  -1  -8 224.725 63.9033  33
  -1  -1  -8 240.433 86.6419  31
  -1   1  -9 196.925 82.9632  41
   1  -1   9 478.778 234.144  14
  -1  -1  -9 102.826 99.9846  30
  -1  -1  -9 105.766 101.920  31
  -1   1  -9 281.032 103.348  28
  -1  -1  -9 211.642 89.6782  42
  -1   1  -9 233.292 72.1141  33
  -1   1  -9 215.771 93.8172  42
  -1  -1  -9 218.569 91.2965  23
  -1   1  -9 60.9224 72.9667  23
  -1   1  -9 200.968 115.421  31
  -1  -1  -9 168.549 66.5013  33
  -1  -1  -9 250.718 81.3566  24
   1   1   9 114.561 211.775  14
  -1  -1  -9 291.676 87.9706  41
  -1  -1  -9 163.968 202.083  13
  -1   1 -10 8613.87 444.917  28
   1  -1  10 5982.15 713.122  14
  -1  -1 -10 7451.82 458.508  31
  -1   1 -10 8290.03 428.469  42
  -1   1 -10 7412.67 462.609  31
  -1  -1 -10 7283.57 424.336  23
  -1   1 -10 7467.98 377.842  33
  -1  -1 -10 6780.65 385.547  24
   1   1  10 6856.03 800.191  14
  -1  -1 -10 7273.01 367.262  33
  -1  -1 -10 7470.68 407.867  42
  -1  -1 -11 21616.0 866.990  33
  -1  -1 -11 21772.3 918.531  42
   1   1  11 21202.9 1534.43  14
   1  -1  11 21812.5 1450.54  14
  -1   1 -11 21952.8 990.117  31
  -1   1 -11 21026.1 875.432  33
  -1  -1 -11 21700.8 946.819  23
  -1   1 -11 22425.7 936.618  42
  -1   1 -11 21010.4 914.120  27
  -1  -1 -11 20267.6 973.830  31
  -1  -1 -12 10993.6 513.171  33
  -1   1 -12 11623.0 531.087  33
  -1   1 -12 11723.2 578.357  27
  -1   1 -12 12440.0 596.359  42
  -1  -1 -12 11761.4 604.747  23
  -1  -1 -12 12320.8 585.451  42
  -1  -1 -13 6552.44 387.229  42
  -1   1 -13 6515.09 396.525  42
  -1   1 -13 6632.60 385.394  27
  -1   1 -13 6448.72 335.952  33
  -1  -1 -14 1499.03 167.295  42
  -1   1 -14 1441.48 159.124  27
  -1   1 -14 1044.82 158.642  42
  -1  -1 -14 1207.17 155.882  27
  -1  -1 -15 742.169 116.680  27
  -1  -1 -15 691.311 113.275  42
  -1   1 -15 646.225 114.194  42
  -1   1 -15 681.784 105.752  27
  -1   1 -16 142.678 69.2518  42
  -1  -1 -16 75.0799 53.1229  27
  -1  -1 -16 149.909 63.4468  42
  -1   1 -17 76.4693 35.5661   8
  -1  -1 -17 63.4833 32.9158   8
   1   2 -17 117.355 46.0479  42
   1  -2 -17 106.649 39.7741  42
   1   2 -16 287.366 65.1294  27
   1  -2 -16 75.6471 65.0056  42
   1   2 -16 338.225 79.9587  42
   1  -2 -16 283.982 74.3280  27
   1   2 -15 195.576 77.2813  27
   1   2 -15 183.473 90.0076  42
   1  -2 -15 153.858 81.6465  27
   1   2 -15 163.924 59.6903  29
   1  -2 -15 201.234 89.7282  42
   1   2 -14 1275.92 145.800  29
   1  -2 -14 1510.94 169.701  42
   1  -2 -14 1164.94 157.495  27
   1   2 -14 1546.14 180.428  42
   1   2 -14 1492.94 160.114  27
  -1  -2  13 3043.90 516.224   3
   1   2 -13 4966.31 330.503  42
  -1   2  13 4136.72 680.831  14
   1  -2 -13 4767.36 322.023  24
   1  -2 -13 4432.85 305.876  42
   1   2 -13 4523.97 255.413  39
  -1   2  13 4330.81 597.915   3
   1   2 -13 4867.39 315.517  27
   1   2 -13 4284.50 294.003  29
   1  -2 -12 2551.83 512.835  13
  -1   2  12 2601.05 576.095  14
   1   2 -12 2502.93 189.986  39
   1  -2 -12 2831.78 255.734  28
   1  -2 -12 3098.03 224.857  41
   1  -2 -12 2750.95 257.027  23
   1  -2 -12 2398.79 216.075  17
  -1   2  12 3138.77 510.381   3
   1  -2 -12 2952.00 241.858  42
   1   2 -12 2549.75 239.877  42
   1   2 -12 2797.77 238.056  27
  -1  -2  12 2966.53 501.020   3
   1  -2 -12 2461.82 241.350  24
   1  -2 -11 11367.8 590.548  23
   1   2 -11 10861.8 509.472  39
   1  -2 -11 11955.1 597.866  28
   1   2 -11 12411.5 584.793  42
   1  -2 -11 12072.7 604.404  24
   1  -2 -11 9795.15 575.257  35
  -1   2  11 10858.0 1111.99  14
   1  -2 -11 11117.5 563.762  17
   1   2 -11 11390.9 503.046  33
  -1  -2  11 10653.1 922.671   3
   1  -2 -11 12210.4 573.466  42
   1   2 -11 12389.1 584.805  27
  -1   2  11 11044.9 933.277   3
   1  -2 -11 11574.0 539.226  41
   1  -2 -11 10467.6 1033.65  13
   1   2 -10 6360.58 324.078  33
   1  -2 -10 6800.48 399.805  28
   1   2 -10 6676.61 376.706  42
   1  -2 -10 4272.42 669.943  13
   1  -2 -10 6481.60 401.586  24
   1  -2 -10 6848.09 432.213  30
   1   2 -10 6901.60 674.978   4
   1   2 -10 7033.76 390.076  27
   1  -2 -10 7135.95 694.456   4
  -1  -2  10 6018.42 649.178   3
   1  -2 -10 6439.19 345.944  41
   1  -2 -10 6596.97 371.929  42
   1  -2 -10 6827.83 418.399  35
   1  -2 -10 6974.08 402.008  23
   1  -2 -10 6161.64 377.782  17
  -1   2  10 6152.15 643.621   3
   1  -2 -10 6143.04 779.453  15
   1  -2  -9 3232.63 520.330  10
   1  -2  -9 3503.16 268.108  24
  -1  -2   9 2999.24 427.681   3
   1  -2  -9 3293.13 249.171  23
   1   2  -9 3239.19 198.349  33
   1  -2  -9 2962.80 208.745  41
   1  -2  -9 3170.28 271.785  30
   1  -2  -9 5079.44 329.379  36
   1  -2  -9 3133.89 532.726  15
   1   2  -9 3430.32 240.634  42
   1   2  -9 3149.17 236.471  27
   1  -2  -9 3118.90 517.141  13
  -1   2   9 2748.48 403.065   3
   1   2  -9 3356.61 442.134   4
   1  -2  -9 2922.01 236.903  28
   1  -2  -9 3831.40 480.981   4
   1  -2  -9 4449.96 319.677  35
   1   2  -8 4088.68 220.632  33
   1  -2  -8 4111.53 285.202  24
   1  -2  -8 4311.18 581.326  10
   1  -2  -8 3940.13 264.569  28
   1   2  -8 4094.88 255.667  27
   1  -2  -8 4341.91 467.695   4
   1  -2  -8 3799.83 554.233  15
   1  -2  -8 3634.76 259.699  23
   1  -2  -8 3782.65 283.573  30
   1   2  -8 3820.59 437.915   4
   1  -2  -8 4128.42 308.803  35
   1  -2  -7 44573.9 2216.73  10
   1   2  -7 40505.4 1742.44  13
   1  -2  -7 40553.8 2119.61  15
   1  -2  -7 43080.4 1625.79  23
   1  -2  -7 42972.0 1621.66  28
   1   2  -7 40834.1 1908.21   4
   1  -2  -7 42512.2 1928.72   4
   1  -2  -7 44359.2 1628.35  25
   1   2  -7 43390.1 1566.05  33
   1  -2  -6 13195.0 759.981   4
   1  -2  -6 13895.0 998.220  10
   1   2  -6 13500.7 766.797   4
   1  -2  -6 11995.5 546.763  23
   1  -2  -6 12474.2 545.755  28
   1  -2  -6 11049.3 870.161  15
   1  -2  -6 12637.0 546.381  25
   1  -2  -6 12738.0 550.198  34
   1   2  -6 12703.1 630.501  13
   1  -2  -5 12535.0 907.269  10
   1   2  -5 10618.0 533.027  13
   1  -2  -5 13261.3 851.650  15
   1  -2  -5 13345.1 875.343   9
   1  -2  -4 8420.12 617.536   9
   1  -2  -4 7060.95 632.607  10
   1   2  -4 7296.70 344.293  13
  -1   2   3 44015.7 1727.45   3
   1  -2  -3 46293.3 1906.30   9
  -1  -2   3 44997.1 1733.59   3
  -1  -2   2 13256.7 578.773   3
  -1   2   2 12553.5 570.982   3
   1  -2  -2 14612.5 698.913   9
  -1  -2   1 168063. 5787.57  15
   1   2  -1 164586. 5878.50  14
  -1   2   1 163721. 5788.26   3
   1  -2  -1 168971. 5895.12   9
  -1  -2   1 162902. 5791.80   3
   1   2   0 69403.1 2493.87  14
   1   2   0 66865.5 2379.59   5
  -1  -2   0 72401.1 2498.13  15
   1  -2   0 64688.7 2374.83   5
  -1   2   0 63647.4 2365.45  14
  -1  -2   0 71721.1 2474.46  13
  -1  -2  -1 641330. 21787.3  15
  -1   2  -1 624469. 21561.4  11
  -1  -2  -1 635297. 21744.0  13
  -1  -2  -1 680396. 21744.4  11
  -1  -2  -2 746950. 27888.4  15
  -1   2  -2 803096. 27718.8  11
  -1  -2  -2 806636. 27868.7  13
  -1  -2  -2 836977. 27861.0  11
   1  -2   3 42230.5 1738.33  12
   1  -2   3 40695.7 1533.30  10
  -1   2  -3 41830.5 1704.29  11
  -1  -2  -3 42680.1 1806.40  11
  -1  -2  -3 43604.4 1823.46  13
  -1  -2  -3 42177.4 1855.09  15
  -1   2  -4 34206.0 1629.89   2
  -1  -2  -4 39704.7 1746.51  11
  -1  -2  -4 37569.6 1727.11  13
  -1  -2  -4 37413.9 1749.47  15
  -1  -2  -4 33672.9 1623.56   2
   1   2   4 39955.5 1700.62  14
  -1   2  -5 1193.12 242.017   2
  -1  -2  -5 1519.47 267.085   2
   1   2   5 1290.69 260.444  14
  -1  -2  -5 921.621 256.010  11
   1   2   6 34115.1 1656.45  14
  -1   2  -6 32153.9 1618.20   2
  -1  -2  -6 27726.7 1167.74  28
  -1  -2  -6 30944.5 1588.11   2
  -1  -2  -6 31586.2 1683.21   9
  -1  -2  -6 28998.2 1168.51  23
  -1  -2  -6 28837.0 1597.43  13
  -1   2  -6 31023.6 1186.72  31
  -1  -2  -6 30088.4 1132.75  18
  -1   2  -6 28538.7 1134.15  27
  -1   2  -6 33887.4 1152.02  33
  -1  -2  -6 31987.0 1157.11  20
  -1  -2  -6 30455.6 1182.57  34
  -1  -2  -6 28757.6 1174.09  31
  -1  -2  -6 31383.8 1693.15  11
  -1  -2  -6 31545.2 1186.30  25
  -1  -2  -7 9636.62 836.870  15
  -1   2  -7 8310.18 371.240  33
  -1  -2  -7 7722.76 378.253  20
  -1  -2  -7 6691.61 679.103   2
  -1   2  -7 7844.10 410.737  31
  -1  -2  -7 7068.39 396.204  31
  -1  -2  -7 7154.84 394.428  28
  -1  -2  -7 8581.29 806.553   9
  -1  -2  -7 8398.50 759.494  13
   1   2   7 9428.24 788.517  14
  -1  -2  -7 7975.49 801.298  11
  -1  -2  -7 7762.24 405.753  25
  -1  -2  -7 7583.93 405.586  34
  -1   2  -7 8428.80 746.878   2
  -1   2  -7 7569.89 367.277  27
  -1  -2  -7 7571.77 397.398  23
   1   2   8 11627.4 950.222  14
  -1  -2  -8 9030.78 495.773  34
  -1  -2  -8 10145.1 510.258  31
  -1  -2  -8 9713.78 506.262  30
  -1  -2  -8 9637.07 792.544  10
  -1   2  -8 10496.8 458.799  33
  -1   2  -8 9676.76 504.799  31
  -1   2  -8 9959.84 463.443  27
  -1  -2  -8 9818.36 502.516  25
  -1  -2  -8 9545.25 490.362  23
  -1  -2  -8 10829.3 939.383  13
  -1   2  -9 9853.43 556.311  31
  -1   2  -9 10949.0 520.979  27
  -1  -2  -9 10763.4 539.296  24
  -1  -2  -9 11483.7 573.953  25
   1  -2   9 11226.7 865.558  14
  -1  -2  -9 11026.9 488.719  33
   1   2   9 10431.4 973.941  14
  -1   2  -9 10937.9 503.506  33
  -1  -2  -9 11223.0 568.986  30
  -1  -2  -9 11514.7 1023.08  13
  -1  -2  -9 10969.5 567.890  31
  -1   2  -9 11025.4 487.860  39
  -1  -2  -9 11825.0 523.435  42
  -1  -2  -9 11618.2 562.514  23
  -1  -2 -10 3841.32 309.988  31
  -1  -2 -10 3381.53 278.938  23
  -1   2 -10 3817.11 247.041  33
  -1   2 -10 3452.79 302.463  31
   1  -2  10 3583.78 500.074  14
  -1   2 -10 3830.03 234.147  39
  -1  -2 -10 3929.59 268.053  42
  -1  -2 -10 3762.42 298.742  30
   1   2  10 3951.73 644.597  14
  -1  -2 -10 3561.82 226.708  33
  -1   2 -10 3625.38 257.449  27
  -1  -2 -10 3757.45 272.647  24
  -1  -2 -11 5179.34 322.025  42
   1   2  11 4535.35 713.220  14
  -1  -2 -11 4908.43 278.505  33
  -1   2 -11 5201.42 282.859  39
  -1  -2 -11 4881.15 360.328  30
  -1  -2 -11 4890.75 347.904  23
  -1  -2 -11 4866.36 319.303  24
  -1   2 -11 5520.93 333.387  27
  -1   2 -11 5256.45 302.362  33
  -1  -2 -12 5318.95 336.590  42
   1   2  12 5917.60 798.738  14
  -1  -2 -12 5433.47 371.491  23
  -1   2 -12 5449.40 311.864  33
  -1   2 -12 5611.22 346.828  27
  -1   2 -13 4834.93 300.909  27
  -1   2 -13 4283.93 260.286  33
  -1  -2 -13 4852.78 329.849  23
  -1  -2 -13 4129.87 290.019  42
  -1  -2 -14 919.600 134.250  42
  -1   2 -14 822.785 143.522  42
  -1   2 -14 1121.12 133.901  27
  -1   2 -14 628.110 94.8772  33
  -1   2 -15 280.210 76.3072  27
  -1  -2 -15 233.599 79.6168  42
  -1  -2 -15 272.233 85.3829  27
  -1   2 -15 228.842 94.7059  42
  -1  -2 -15 23.4653 22.2206  38
  -1  -2 -16 43.9268 46.8767  42
  -1  -2 -16 54.0702 47.9766  27
  -1   2 -16-6.54343 65.1198  42
   1  -3 -16 181.287 61.5851  42
   1   3 -16 280.465 73.0613  42
   1  -3 -16 289.057 69.6266  27
   1  -3 -15 145.102 73.9725  42
   1   3 -15 182.133 70.3808  27
   1  -3 -15 159.356 70.2506  27
   1   3 -15 138.504 85.8088  42
   1   3 -14 307.279 69.9068  39
   1   3 -14 191.157 78.0274  27
   1  -3 -14 357.670 104.619  42
   1   3 -14 367.208 114.485  42
   1   3 -14 287.861 77.2768  29
   1   3 -13 1004.82 132.844  29
   1   3 -13 928.058 143.133  27
   1  -3 -13 1020.01 159.948  28
   1  -3 -13 1021.14 167.512  23
   1   3 -13 1024.29 122.621  39
   1  -3 -13 872.532 147.334  24
   1  -3 -13 1187.12 151.828  42
   1   3 -13 972.631 154.593  42
  -1   3  12 496.299 341.965  14
  -1   3  12 427.176 228.176   3
   1  -3 -12 368.597 119.610  17
   1  -3 -12 256.865 123.367  24
   1   3 -12 497.082 116.333  29
   1   3 -12 420.325 117.858  27
   1  -3 -12 149.525 252.500  13
   1  -3 -12 231.703 125.151  23
   1   3 -12 301.862 129.973  42
   1   3 -12 395.830 101.304  39
   1  -3 -12 436.009 136.419  28
   1  -3 -12 276.078 120.234  42
  -1  -3  12 376.486 236.877   3
  -1  -3  11 2279.32 447.675   3
   1  -3 -11 2619.24 568.733  15
   1   3 -11 2693.92 233.148  42
   1  -3 -11 3072.58 259.649  28
   1   3 -11 2482.70 219.191  29
   1  -3 -11 2311.89 193.295  41
   1  -3 -11 2758.20 290.676  35
  -1   3  11 1784.13 394.811   3
   1   3 -11 2854.69 239.912  27
   1   3 -11 2557.74 188.488  33
   1   3 -11 3060.15 239.473  41
   1  -3 -11 2928.25 266.408  24
   1   3 -11 2336.60 191.694  39
   1  -3 -11 3010.35 261.903  23
   1  -3 -11 2552.36 242.071  17
   1  -3 -11 1936.07 478.407  13
  -1   3  11 2345.64 532.433  14
   1  -3 -11 2620.77 228.732  42
   1  -3 -11 2473.25 272.936  30
   1  -3 -10 10580.0 551.133  35
   1  -3 -10 8724.61 954.084  13
   1   3 -10 8371.72 448.901  42
   1   3 -10 8064.34 743.070   4
   1   3 -10 7693.01 398.263  33
  -1  -3  10 8555.53 774.606   3
   1   3 -10 8782.68 418.386  39
   1  -3 -10 8134.07 473.896  23
   1   3 -10 8754.04 444.506  41
   1  -3 -10 11731.1 539.805  36
   1   3 -10 9294.21 468.780  27
   1  -3 -10 6698.68 845.340  10
   1  -3 -10 8110.71 465.302  28
   1  -3 -10 7736.54 431.525  42
   1  -3 -10 8179.30 505.984  30
   1  -3 -10 7685.82 479.546  24
   1  -3 -10 7075.59 890.571  15
  -1   3  10 6118.19 680.922   3
   1  -3 -10 7650.37 736.631   4
   1   3  -9 15327.6 615.310  33
   1  -3  -9 12294.6 1114.36  13
   1  -3  -9 15102.0 680.634  28
   1   3  -9 14167.8 645.510  42
  -1   3   9 12760.5 943.806   3
   1   3  -9 13898.4 634.022  41
   1  -3  -9 13104.4 1170.12  15
   1  -3  -9 14055.4 701.339  24
   1   3  -9 14496.3 656.463  27
  -1  -3   9 13799.6 972.164   3
   1  -3  -9 13318.5 1184.45  10
   1  -3  -9 13595.2 670.982  23
   1   3  -9 14057.6 586.095  40
   1   3  -9 15590.0 1010.76   4
   1  -3  -9 15470.3 719.022  35
   1  -3  -9 14745.5 994.637   4
   1  -3  -8 2591.40 212.470  28
   1   3  -8 2635.96 368.251   4
   1  -3  -8 1861.39 447.717  15
   1  -3  -8 2681.71 221.258  23
   1   3  -8 2567.18 190.232  41
  -1  -3   8 2922.30 387.152   3
  -1   3   8 2600.75 361.198   3
   1  -3  -8 1639.17 427.628  10
   1  -3  -8 2117.70 345.129   4
   1  -3  -8 2306.29 471.789  13
   1   3  -8 2645.07 201.155  27
   1   3  -8 2591.98 175.449  33
  -1   3   7 4707.86 453.179   3
   1  -3  -7 3819.76 586.152  10
   1  -3  -7 4373.62 275.752  25
   1  -3  -7 4423.60 612.712  15
   1   3  -7 4631.60 244.631  33
   1  -3  -7 4124.54 280.528  23
   1  -3  -7 4542.32 280.401  34
  -1  -3   7 3936.06 421.449   3
   1   3  -7 4666.43 267.422  27
   1  -3  -7 4927.63 289.967  28
   1   3  -7 4645.00 439.885   4
   1  -3  -7 4218.04 429.337   4
  -1  -3   6 32799.6 1440.29   3
   1  -3  -6 28958.6 1169.11  34
   1  -3  -6 28885.4 1666.53  15
   1  -3  -6 32619.2 1747.16   9
   1  -3  -6 29865.9 1174.05  28
   1  -3  -6 30070.9 1167.17  25
   1  -3  -6 29224.2 1176.87  23
   1   3  -6 29972.8 1402.54   4
  -1   3   6 30423.2 1411.02   3
   1  -3  -6 31870.3 1834.74  10
   1   3  -6 30517.7 1153.93  27
   1   3  -6 30780.2 1132.21  33
   1  -3  -6 32776.5 1443.18   4
   1   3  -5 38570.8 1443.18  29
  -1  -3   5 41917.9 1682.50   3
  -1   3   5 40248.9 1669.83   3
   1   3  -5 38805.8 1427.03  33
   1   3  -5 38612.4 1661.89   4
   1   3  -5 39339.5 1442.58  27
   1  -3  -5 37962.4 1930.38   9
   1  -3  -5 40484.6 1678.58   4
   1  -3  -4 52996.0 2211.40   9
  -1  -3   4 49580.9 1914.81   3
   1  -3  -3 36404.6 1569.58   9
  -1  -3   3 34513.4 1335.49   3
  -1   3   3 31230.7 1319.19   3
  -1  -3   2 672.961 71.8556  15
  -1   3   2 365.147 76.2380   3
   1  -3  -2 453.255 146.868   9
  -1  -3   2 503.893 84.1983   3
  -1  -3   1 52601.8 2007.33  15
  -1   3   1 54190.2 1920.58   1
  -1   3   1 51108.1 2009.06  14
  -1  -3   1 53320.1 1912.26   1
   1   3  -1 51819.7 2039.94  14
  -1   3   0 27677.6 1108.44  14
  -1  -3   0 30456.9 1231.14  11
  -1  -3   0 30027.1 1281.42  15
   1   3   0 32794.9 1271.06  14
  -1  -3   0 28318.3 1222.18  13
  -1  -3  -1 13308.4 680.220  11
   1  -3   1 12954.7 532.486   5
   1   3   1 14096.3 708.575  14
  -1  -3  -1 12938.6 745.810  15
   1   3   1 13025.6 538.894   5
  -1  -3  -1 12472.2 692.391  13
   1   3   2 1558.39 226.688  14
  -1  -3  -2 1925.38 239.759  11
  -1  -3  -2 1650.89 252.469  13
  -1  -3  -2 1360.78 260.965  15
  -1  -3  -3 27205.8 1364.20  13
   1  -3   3 26489.2 1282.13  12
  -1  -3  -3 26858.1 1405.24  15
   1   3   3 27672.8 1318.53  14
  -1   3  -3 27729.3 1240.61   2
  -1  -3  -3 27276.0 1326.61  11
  -1  -3  -3 27873.8 1237.17   2
  -1  -3  -3 26961.4 1337.03   9
   1  -3   4 18601.1 840.663  10
   1  -3   4 21755.0 1071.85  12
  -1  -3  -4 23338.2 1263.95  15
  -1  -3  -4 20629.9 1163.52  11
  -1   3  -4 22040.1 1090.78   2
  -1  -3  -4 21688.7 1086.80   2
  -1  -3  -4 22649.6 1214.22  13
  -1  -3  -5 39825.7 1892.69   2
  -1  -3  -5 41200.4 2066.20  15
  -1  -3  -5 38592.2 1986.45  11
  -1   3  -5 40834.0 1904.29   2
  -1  -3  -5 41038.9 1513.33  20
  -1  -3  -5 34048.0 1937.67  13
  -1   3  -5 43203.1 1516.96  33
  -1  -3  -6 29659.4 1146.66  28
  -1  -3  -6 27208.1 1126.59  31
  -1  -3  -6 29058.8 1089.55  18
  -1   3  -6 29411.0 1549.79   2
  -1  -3  -6 29718.8 1114.20  20
  -1  -3  -6 29784.6 1554.22   2
  -1  -3  -6 30043.8 1152.84  34
  -1  -3  -6 27452.6 1139.31  25
  -1   3  -6 26690.1 1127.04  31
  -1  -3  -6 31596.8 1721.68  15
  -1   3  -6 28938.9 1094.97  27
  -1  -3  -6 28598.1 1660.14  11
  -1   3  -6 31444.7 1113.54  33
  -1  -3  -7 11801.3 566.701  34
  -1   3  -7 12958.5 529.483  33
  -1  -3  -7 11072.5 545.091  31
  -1   3  -7 11302.8 549.489  31
  -1   3  -7 11161.8 493.924  29
  -1  -3  -7 12170.4 1033.24  11
  -1  -3  -7 12463.4 571.192  25
   1   3   7 13293.0 1013.95  14
  -1   3  -7 11597.4 513.913  27
  -1  -3  -7 11434.1 558.531  28
  -1  -3  -7 12062.8 533.221  20
  -1   3  -8 3408.20 210.383  39
  -1  -3  -8 3043.10 545.000  13
   1   3   8 3267.67 527.656  14
  -1  -3  -8 3150.41 250.693  28
  -1   3  -8 3406.44 219.242  33
  -1   3  -8 2810.53 235.107  31
  -1  -3  -8 3845.71 593.242  15
  -1   3  -8 3213.62 232.981  42
  -1   3  -8 3106.65 213.660  27
  -1  -3  -8 3704.59 236.699  20
  -1  -3  -8 3001.50 499.581  10
  -1  -3  -8 2736.32 240.544  34
  -1  -3  -8 2776.72 236.188  31
  -1  -3  -8 3319.59 256.950  25
  -1   3  -8 2946.34 195.370  29
   1   3   9 1635.69 441.809  14
  -1  -3  -9 2044.45 178.152  42
  -1  -3  -9 2521.36 234.594  34
  -1  -3  -9 1463.47 354.675  10
  -1  -3  -9 1980.24 203.499  31
  -1   3  -9 1847.27 188.051  42
  -1  -3  -9 2081.30 211.441  25
  -1  -3  -9 2013.68 207.742  28
  -1  -3  -9 2308.81 242.273  30
  -1   3  -9 2240.18 186.377  27
  -1   3  -9 1854.06 154.967  29
  -1   3  -9 1953.80 201.779  31
  -1   3  -9 1971.15 168.491  39
  -1   3  -9 2251.93 179.314  33
  -1  -3  -9 1856.57 445.651  13
  -1  -3 -10 2125.82 227.398  28
  -1  -3 -10 1333.96 408.100  13
  -1   3 -10 1984.49 216.862  31
  -1  -3 -10 2066.03 222.766  23
  -1  -3 -10 1750.11 179.512  42
  -1   3 -10 1950.61 169.940  39
  -1   3 -10 1872.84 181.033  27
  -1   3 -10 1982.96 181.445  33
  -1  -3 -10 1404.65 217.164  30
  -1  -3 -10 1600.31 154.842  33
  -1  -3 -10 1964.59 215.629  24
  -1  -3 -10 1887.19 221.990  25
   1   3  10 1341.82 418.077  14
  -1   3 -10 2017.32 216.128  42
  -1  -3 -10 1931.67 214.257  31
  -1   3 -11 5009.03 301.703  33
  -1  -3 -11 5135.86 356.671  23
   1   3  11 5589.57 787.666  14
  -1  -3 -11 4878.19 354.586  28
  -1   3 -11 4735.27 308.635  27
  -1   3 -11 4926.28 334.020  42
  -1  -3 -11 4611.88 326.148  24
  -1  -3 -11 5004.11 308.334  42
  -1  -3 -11 4381.31 351.616  30
  -1   3 -11 4883.21 285.615  39
  -1   3 -12 4319.26 270.733  33
   1   3  12 5215.11 763.124  14
  -1  -3 -12 3779.62 283.536  24
  -1   3 -12 4454.82 258.396  39
  -1  -3 -12 4205.80 317.697  23
  -1  -3 -12 4158.73 280.336  42
  -1   3 -12 4381.23 288.408  27
  -1   3 -12 4425.87 310.388  42
  -1  -3 -12 3860.37 311.833  28
   1  -3  12 3844.35 574.754   3
  -1  -3 -13 184.980 87.7267  42
  -1   3 -13 191.681 83.5878  27
  -1   3 -13 119.059 60.5460  39
  -1   3 -13 379.752 122.043  42
  -1  -3 -13 165.211 112.018  28
  -1  -3 -13 307.427 119.454  23
  -1   3 -13 141.401 71.7998  33
  -1  -3 -14 592.339 104.796  42
  -1  -3 -14 631.110 132.098  28
  -1   3 -14 655.688 105.462  27
  -1   3 -14 681.005 93.3571  33
  -1   3 -14 717.230 127.619  42
  -1  -3 -15 308.481 81.0162  27
  -1   3 -15 286.403 67.7747  27
  -1  -3 -15 340.152 71.9717  42
  -1  -3 -16 286.954 50.5636   8
  -1   3 -16 271.437 51.2998   8
   1  -4 -15 331.197 79.9482  27
   1  -4 -15 386.738 79.2264  42
   1   4 -15 322.241 80.4955  42
   1   4 -15 256.991 55.2125  39
   1   4 -14 25.7355 55.7637  39
   1  -4 -14 41.3029 74.7763  42
   1   4 -14-28.0271 75.2458  42
   1   4 -14 26.7506 64.5190  27
   1  -4 -14 41.9593 64.2868  24
   1   4 -13 165.273 69.3922  29
   1   4 -13 195.483 77.8337  39
   1  -4 -13 37.3537 84.1148  28
   1  -4 -13 99.0593 81.4594  17
   1   4 -13 33.0683 92.6866  42
   1  -4 -13 148.665 86.6467  42
   1  -4 -13 209.105 100.625  23
   1  -4 -13 134.851 91.0815  24
   1   4 -13 96.3628 80.8776  27
   1  -4 -12 1029.52 171.520  24
  -1   4  12 845.735 277.385   3
   1   4 -12 894.410 145.359  42
   1   4 -12 853.330 138.858  27
   1   4 -12 952.494 133.579  29
   1  -4 -12 1034.89 163.224  28
   1  -4 -12 1090.11 163.332  17
   1  -4 -12 791.087 359.287  13
   1  -4 -12 950.149 141.899  42
   1   4 -12 971.310 128.724  39
   1  -4 -12 915.948 158.556  23
   1  -4 -11 742.192 165.650  17
   1  -4 -11 1141.37 153.946  42
   1   4 -11 784.893 135.941  29
   1  -4 -11 671.663 151.225  28
   1  -4 -11 989.934 165.503  23
   1   4 -11 905.496 153.759  27
   1  -4 -11 684.464 166.636  24
   1  -4 -11 592.928 181.028  30
   1  -4 -11 338.967 287.278  15
  -1   4  11 572.410 327.628  14
   1  -4 -11 485.538 346.470  13
   1   4 -11 798.485 134.097  39
  -1   4  11 442.303 230.282   3
  -1  -4  11 637.313 252.415   3
   1   4 -11 554.550 95.5895  40
   1   4 -11 646.792 145.661  42
   1   4 -10 2666.57 188.145  40
   1  -4 -10 2558.83 544.437  15
   1   4 -10 2748.90 231.325  42
  -1   4  10 2026.23 392.853   3
   1  -4 -10 2618.63 222.783  42
   1  -4 -10 2882.96 254.926  28
   1   4 -10 2602.70 206.818  39
   1   4 -10 2932.97 229.642  29
   1  -4 -10 1431.21 474.731  13
   1   4 -10 2935.26 228.121  41
   1  -4 -10 2791.26 279.989  24
   1   4 -10 3057.52 213.698  33
   1  -4 -10 2815.64 261.947  23
   1  -4 -10 2009.85 523.751  10
  -1   4  10 2116.61 504.286  14
   1   4 -10 2799.34 237.079  27
  -1  -4  10 3420.85 482.977   3
   1  -4  -9 2618.48 591.383  10
  -1   4   9 3135.39 448.165   3
   1  -4  -9 3719.63 294.586  23
   1  -4  -9 2678.14 564.932  13
   1   4  -9 3604.73 258.851  42
   1   4  -9 3739.82 252.521  41
   1   4  -9 4040.56 266.898  29
   1  -4  -9 3416.62 627.882  15
   1   4  -9 4219.26 251.043  33
   1   4  -9 3616.00 261.883  27
  -1  -4   9 3956.17 487.734   3
  -1   4   9 4272.52 654.684  14
   1   4  -9 3785.18 225.530  40
   1  -4  -9 4079.49 293.193  28
   1   4  -9 3676.87 243.698  39
   1  -4  -8 11945.9 603.528  34
   1   4  -8 13070.7 564.797  33
   1   4  -8 12568.0 582.952  29
   1  -4  -8 12460.3 609.004  28
   1   4  -8 12709.7 544.686  40
  -1   4   8 14926.5 1177.67  14
   1  -4  -8 11812.4 1125.11  15
  -1   4   8 12729.9 872.560   3
  -1  -4   8 13518.5 893.219   3
   1  -4  -8 12776.2 603.884  25
   1   4  -8 13348.2 575.418  41
   1  -4  -8 12599.4 658.480  30
   1  -4  -8 12558.3 622.255  23
   1  -4  -8 14089.4 897.307   4
   1  -4  -8 11508.8 1188.09  10
   1   4  -8 12989.5 589.304  27
   1   4  -8 12019.7 847.932   4
   1   4  -8 12639.6 577.972  42
   1   4  -7 4669.61 456.089   4
  -1   4   7 4658.61 456.885   3
   1  -4  -7 5012.36 680.736   9
   1  -4  -7 5249.85 480.749   4
  -1   4   7 4756.82 627.787  14
   1   4  -7 4582.36 264.357  33
   1  -4  -7 5093.33 307.264  34
   1   4  -7 5165.49 287.105  27
   1   4  -7 5249.78 288.734  29
   1  -4  -7 4421.33 297.542  28
  -1  -4   7 4795.54 462.191   3
   1  -4  -7 4968.81 296.483  25
   1  -4  -7 4511.92 705.984  10
   1  -4  -7 4520.53 307.716  23
   1  -4  -6 28980.1 1878.48  10
  -1   4   6 32061.9 1696.29  14
  -1   4   6 27723.6 1336.73   3
   1   4  -6 28625.4 1104.53  27
   1  -4  -6 30078.2 1738.44   9
   1   4  -6 28021.7 1164.89  26
   1  -4  -6 31578.2 1389.88   4
   1  -4  -6 29254.9 1144.90  23
   1  -4  -6 28230.2 1131.63  28
   1   4  -6 28786.8 1349.32   4
   1   4  -6 28688.3 1107.19  29
  -1  -4   6 28573.0 1350.67   3
   1  -4  -6 27248.9 1079.28  20
   1   4  -6 29420.0 1094.05  33
   1  -4  -6 28363.7 1129.86  34
   1  -4  -6 28644.9 1120.15  25
  -1   4   5 15670.6 1014.05  14
   1  -4  -5 14604.3 776.586   4
   1  -4  -5 14209.2 611.256  34
  -1  -4   5 14766.3 772.538   3
   1   4  -5 14624.1 586.640  33
   1  -4  -5 14729.2 1084.15  15
   1   4  -5 14808.4 600.088  29
   1   4  -5 14003.4 658.300  26
   1  -4  -5 14501.2 1034.03   9
   1   4  -5 14347.8 592.056  27
   1   4  -5 14458.0 765.805   4
   1  -4  -5 13455.6 598.114  25
  -1   4   5 14356.5 758.856   3
   1   4  -4 7248.98 323.030  29
  -1  -4   4 6569.54 418.103   3
   1   4  -4 6648.11 312.227  27
  -1   4   4 6375.27 564.461  14
  -1   4   4 6581.82 415.389   3
   1  -4  -4 6139.92 594.836   9
   1   4  -4 6889.26 430.257   4
   1  -4  -4 6757.01 427.440   4
   1   4  -3 8407.14 362.231  29
   1  -4  -3 7659.29 428.636   4
  -1   4   3 7914.02 423.167   3
  -1   4   3 9323.29 616.237  14
   1  -4  -3 7742.93 620.962   9
  -1  -4   3 8783.71 433.561   3
   1   4  -3 7601.06 428.292   4
   1   4  -2 5585.34 299.016   4
  -1  -4   2 6775.31 306.858   1
  -1   4   2 6670.64 312.696   1
  -1   4   2 6180.85 441.805  14
   1  -4  -2 5619.71 296.141   4
   1  -4  -2 6391.18 508.421   9
  -1  -4   2 6045.14 348.040  15
  -1  -4   1 2568.72 269.212  15
   1   4  -1 2868.82 277.579  14
  -1   4   1 2447.21 235.906  14
  -1   4   0 7391.62 394.501  14
  -1  -4   0 9537.26 514.529  11
  -1  -4   0 8877.56 513.017  13
   1   4   0 8190.23 520.525  14
  -1  -4   0 8128.12 563.880  15
  -1  -4  -1 7341.56 583.305  15
  -1  -4  -1 7317.23 494.422  11
  -1  -4  -1 7860.58 539.827  13
   1   4   1 7828.76 532.855  14
  -1  -4  -2 61958.3 2359.06   2
   1  -4   2 63382.3 2288.84   5
  -1  -4  -2 66327.8 2590.73  11
  -1  -4  -2 67962.1 2751.56  15
   1   4   2 68152.2 2618.04  14
  -1   4  -2 64396.2 2369.82   2
   1   4   2 64716.7 2306.72   5
  -1  -4  -3 14628.7 748.500   2
  -1  -4  -3 13649.3 875.131  11
  -1  -4  -3 14777.7 929.973   9
  -1   4  -3 14206.4 571.724  33
  -1   4  -3 14186.1 743.955   2
  -1  -4  -3 16260.1 1021.62  15
  -1   4  -3 14771.5 684.384  26
  -1  -4  -3 14386.9 927.140  13
   1   4   3 14354.9 883.385  14
  -1  -4  -4 3168.23 483.092  15
  -1   4  -4 3901.68 372.064   2
   1   4   4 4144.52 449.999  14
  -1  -4  -4 4035.46 476.157   9
   1   4   4 3551.01 275.470  26
  -1  -4  -4 3517.98 359.089   2
   1  -4   4 3453.22 391.339  12
  -1  -4  -4 3707.43 473.322  13
  -1  -4  -4 3903.39 451.599  11
  -1  -4  -5 17564.3 1176.04   9
  -1  -4  -5 17956.8 1230.88  15
   1   4   5 18440.5 800.101  26
  -1  -4  -5 18891.4 1215.31  13
   1   4   5 19779.6 1180.93  14
  -1  -4  -5 17055.2 1148.75  11
  -1   4  -5 17016.6 685.765  27
   1  -4   5 19214.3 1034.26  12
  -1  -4  -5 17039.0 679.808  18
  -1  -4  -6 3099.97 493.056   9
  -1  -4  -6 2539.79 205.912  25
  -1   4  -6 2579.32 181.696  33
  -1  -4  -6 2635.07 167.273  18
   1   4   6 2752.29 450.813  14
  -1   4  -6 2374.40 185.403  31
  -1  -4  -6 2738.55 186.734  20
  -1  -4  -6 2919.77 496.500  15
  -1   4  -6 2488.62 160.642  29
  -1  -4  -6 2622.50 191.329  31
  -1   4  -6 2903.36 175.880  27
  -1  -4  -6 2493.56 447.553  13
  -1  -4  -6 2566.02 452.613  11
  -1   4  -7 280.487 79.7504  33
  -1  -4  -7 191.302 204.285  11
  -1  -4  -7 241.328 101.519  28
  -1  -4  -7 269.530 62.2396  18
  -1   4  -7 293.829 75.3311  27
  -1  -4  -7 188.053 177.164  13
  -1   4  -7 158.460 60.4405  29
  -1   4  -7 402.332 97.0121  42
  -1  -4  -7 351.058 90.5705  31
  -1  -4  -7 333.636 256.817  15
  -1  -4  -7 258.976 80.2941  20
  -1   4  -7 290.164 78.2621  39
  -1   4  -7 448.629 95.2413  31
  -1  -4  -7 236.494 92.3040  34
  -1  -4  -7 206.771 90.5307  25
  -1  -4  -8 6220.59 362.418  20
  -1  -4  -8 7140.98 418.577  34
  -1   4  -8 6876.11 335.227  40
  -1   4  -8 7539.20 373.759  33
  -1   4  -8 6817.61 378.532  42
  -1  -4  -8 6732.33 407.478  28
  -1   4  -8 6429.30 380.716  31
  -1   4  -8 6871.09 357.170  27
  -1  -4  -8 6922.99 411.429  25
  -1  -4  -8 6485.29 383.972  31
  -1   4  -8 7236.92 362.030  39
  -1   4  -9-9.01566 70.6801  39
  -1  -4  -9-74.9074 159.818  10
  -1  -4  -9 271.861 169.740  30
  -1   4  -9-9.60609 65.6217  27
  -1  -4  -9 85.8161 100.054  25
  -1  -4  -9 118.325 118.074  34
  -1  -4  -9 85.7407 112.024  28
  -1   4  -9 38.7053 77.2503  33
  -1   4  -9 68.9966 103.368  42
  -1   4  -9-6.91005 62.5549  40
  -1  -4 -10 670.723 148.513  25
  -1   4 -10 606.786 132.191  42
  -1   4 -10 490.518 89.0282  40
  -1   4 -10 491.682 106.643  33
  -1  -4 -10 322.748 244.216  13
  -1   4 -10 516.392 109.130  39
  -1  -4 -10 542.111 143.181  28
  -1   4 -10 692.136 118.726  27
   1   4  10 396.652 293.788  14
  -1  -4 -10 951.460 203.163  30
   1  -4  11 1421.71 323.425   3
  -1   4 -11 1455.61 155.227  33
  -1   4 -11 1516.64 156.981  39
  -1  -4 -11 1423.19 193.890  28
   1   4  11 1441.46 327.817   3
   1   4  11 1389.61 447.289  14
  -1   4 -11 1432.57 157.246  27
  -1  -4 -11 1295.10 213.708  30
  -1   4 -11 1164.29 171.431  42
  -1  -4 -11 1648.99 207.587  24
  -1  -4 -11 1395.78 152.667  42
  -1  -4 -12 77.6685 145.161  30
   1   4  12 240.078 256.500  14
  -1   4 -12 562.799 105.462  27
  -1   4 -12 412.341 97.4555  33
  -1  -4 -12 403.294 100.726  42
  -1  -4 -12 397.784 109.579  24
  -1   4 -12 575.643 133.587  42
  -1  -4 -12 491.833 125.225  28
  -1   4 -12 399.075 97.2280  39
   1   4  12 376.268 207.359   3
  -1   4 -13 1179.32 130.580  33
  -1  -4 -13 1064.79 131.045  42
  -1   4 -13 1345.68 130.316  39
  -1   4 -13 1480.07 144.035  27
  -1  -4 -13 1267.80 168.277  28
  -1   4 -13 1176.98 159.596  42
  -1   4 -14 794.414 89.6861  39
  -1   4 -14 681.449 121.863  42
  -1  -4 -14 725.374 117.915  23
  -1  -4 -14 859.511 130.334  28
  -1  -4 -15 185.459 69.7407  27
  -1  -4 -15 297.196 52.8362   8
   1   5 -15 212.723 48.7396  39
   1  -5 -15 174.146 57.0885  27
   1   5 -14 480.522 90.6835  42
   1  -5 -14 628.252 88.1577  42
   1  -5 -14 592.479 106.538  24
   1   5 -14 566.354 85.5752  39
   1  -5 -13 657.206 121.202  17
   1  -5 -13 874.128 132.932  28
   1  -5 -13 789.155 136.951  24
   1   5 -13 716.355 114.325  42
   1  -5 -13 781.919 112.658  42
   1   5 -13 893.819 115.031  39
   1  -5 -13 614.038 131.716  23
   1   5 -12 3997.06 273.969  42
   1   5 -12 4251.95 282.634  27
   1  -5 -12 3583.91 330.221  30
   1  -5 -12 4137.33 320.695  24
   1  -5 -12 3726.05 329.473  35
   1  -5 -12 4419.32 307.034  28
   1  -5 -12 4763.16 282.886  42
   1  -5 -12 4195.07 308.336  23
   1   5 -12 4011.34 227.635  40
   1   5 -12 4497.50 273.036  39
   1  -5 -12 3546.24 294.127  17
   1  -5 -11 512.324 289.350  13
   1  -5 -11 658.903 151.516  23
   1   5 -11 723.548 106.142  40
   1  -5 -11 642.840 124.762  42
   1  -5 -11 6930.07 409.297  36
   1   5 -11 578.203 127.607  27
   1  -5 -11 678.562 138.561  28
   1  -5 -11 710.045 355.325  15
   1   5 -11 666.360 121.199  29
   1  -5 -11 707.049 171.817  24
  -1   5  11 399.701 271.064  14
   1   5 -11 558.186 122.220  42
   1  -5 -11 7495.98 418.572  35
   1   5 -11 951.321 138.302  39
   1   5 -10 3053.27 230.228  39
   1   5 -10 3070.94 209.554  40
   1  -5 -10 3136.32 274.911  23
   1   5 -10 3001.82 235.125  29
   1  -5 -10 2881.88 296.237  24
   1   5 -10 3502.62 256.170  27
   1  -5 -10 2216.32 591.821  10
   1  -5 -10 2953.30 619.898  15
   1  -5 -10 2916.83 257.848  28
  -1   5  10 2543.72 539.472  14
   1  -5 -10 2787.49 225.552  42
   1   5 -10 2830.11 232.955  42
   1  -5  -9 3134.47 316.248  30
  -1   5   9 3406.78 610.380  14
   1   5  -9 3564.86 227.684  40
   1  -5  -9 3525.47 291.706  23
   1   5  -9 3425.16 249.867  29
   1  -5  -9 3419.49 282.759  28
   1  -5  -9 3211.91 658.814  15
  -1   5   9 2994.97 431.284   3
   1   5  -9 3686.21 247.126  39
   1   5  -9 3365.03 251.937  27
   1   5  -9 3382.34 248.237  42
   1  -5  -9 2361.67 605.354  10
   1  -5  -8 1846.86 489.266  13
   1  -5  -8 1374.61 472.164  10
   1   5  -8 1583.15 150.462  40
  -1   5   8 1670.48 437.002  14
   1   5  -8 1996.78 178.635  29
   1   5  -8 1851.17 167.011  39
  -1   5   8 1389.31 276.950   3
   1  -5  -8 1934.17 193.561  34
   1   5  -8 1489.82 155.281  41
   1  -5  -8 1747.60 177.540  25
   1   5  -8 1447.51 158.635  42
   1  -5  -8 2009.57 202.235  28
   1  -5  -8 1895.48 204.525  23
   1   5  -8 1862.01 173.968  27
   1   5  -7 8183.93 406.637  42
   1  -5  -7 8719.27 438.069  25
   1  -5  -7 9042.26 461.603  28
   1  -5  -7 8639.69 946.954   9
   1  -5  -7 8851.71 932.798  13
  -1   5   7 7384.70 592.628   3
   1  -5  -7 9014.45 1085.14  10
   1  -5  -7 8606.23 452.134  34
   1   5  -7 8735.61 429.772  29
   1  -5  -7 7439.67 893.694  15
   1   5  -7 8328.95 401.573  40
   1   5  -7 8316.12 419.842  27
  -1   5   7 8647.82 880.555  14
   1   5  -7 8624.15 408.894  41
   1  -5  -7 7627.54 448.369  23
   1   5  -6 581.892 87.7644  40
   1   5  -6 731.804 98.5069  27
   1   5  -6 442.998 120.959  26
   1  -5  -6 577.607 283.140   9
   1   5  -6 513.075 91.2489  39
   1  -5  -6 797.328 119.016  34
   1  -5  -6 438.182 296.452  10
  -1   5   6 1131.13 320.678  14
   1  -5  -6 610.160 100.488  25
   1  -5  -6 911.416 127.437  28
  -1   5   6 525.954 145.996   3
   1   5  -6 656.992 94.0789  44
   1   5  -6 721.382 102.406  29
   1  -5  -6 488.822 289.353  15
   1   5  -5 9568.70 427.595  29
   1  -5  -5 8486.40 880.059  15
   1   5  -5 8490.70 500.665  26
   1  -5  -5 7326.18 781.965   9
  -1   5   5 8593.61 526.870   3
   1  -5  -5 9237.37 439.066  34
   1  -5  -5 8579.07 418.513  25
  -1   5   5 10278.6 814.478  14
   1  -5  -4 9765.35 831.079   9
  -1   5   4 8626.29 714.116  14
   1   5  -4 10424.9 558.149  26
  -1   5   4 10705.9 547.036  26
   1   5  -3 5133.83 361.983  26
   1  -5  -3 5414.97 552.627   9
  -1   5   3 5313.29 477.076  14
  -1   5   3 5870.35 373.316  26
  -1   5   2 6843.48 493.687  14
   1   5  -2 6709.37 418.814  26
  -1   5   2 6922.91 422.739  26
   1  -5  -2 6096.55 557.702   9
   1   5  -1 20848.7 1063.38  14
  -1  -5   1 21134.7 989.196  11
  -1   5   1 21013.3 995.001  14
  -1  -5   1 22922.9 1104.96  15
  -1  -5   0 1238.49 192.473  13
  -1   5   0 1136.85 135.485  14
  -1  -5   0 1173.17 246.760  15
  -1  -5   0 863.166 159.544  11
   1   5   0 684.708 170.375  14
   1   5   0 907.220 163.832  26
  -1   5   0 1023.21 165.674  26
  -1   5  -1 22033.0 946.073  26
  -1  -5  -1 20526.2 1181.65  15
   1   5   1 19233.8 1043.14  14
  -1  -5  -1 21324.6 1087.58  13
  -1  -5  -1 17904.0 987.368  11
   1   5   1 20654.3 933.048  26
  -1  -5  -2 10701.4 708.407  11
  -1   5  -2 9780.40 567.321  26
   1   5   2 10503.6 716.749  14
  -1  -5  -2 11432.7 856.718  15
   1   5   2 11011.3 586.605  26
  -1  -5  -2 11289.2 773.845  13
   1   5   3 23597.2 1293.53  14
  -1  -5  -3 22228.2 1347.04   9
  -1  -5  -3 22646.4 1340.92  13
  -1   5  -3 23607.0 906.086  33
  -1  -5  -3 22993.4 1419.83  15
   1   5   3 24291.3 1057.95  26
  -1   5  -3 24616.4 1060.24  26
  -1  -5  -3 22373.6 1255.96  11
  -1  -5  -4 6478.45 698.129  15
   1   5   4 6986.57 635.823  14
   1   5   4 5702.00 384.721  26
   1  -5   4 5099.13 525.742  12
  -1  -5  -4 4200.25 549.282   9
  -1  -5  -4 4800.22 540.438  11
  -1  -5  -4 4745.72 572.710  13
  -1   5  -4 5309.48 277.597  33
  -1  -5  -5 2278.02 431.793   9
  -1  -5  -5 2154.29 398.329  11
  -1  -5  -5 2534.70 487.640  15
  -1  -5  -5 2404.10 450.470  13
   1  -5   5 2054.49 328.653  12
   1   5   5 2564.09 251.076  26
   1   5   5 3149.00 465.467  14
  -1  -5  -5 2528.18 155.696  18
  -1  -5  -6 643.469 277.220   9
  -1  -5  -6 1189.42 142.247  25
  -1   5  -6 1297.24 132.830  33
  -1  -5  -6 1142.61 123.526  20
  -1  -5  -6 1648.92 429.064  15
   1   5   6 1097.05 168.553  26
  -1   5  -6 1184.66 127.239  40
   1   5   6 1319.04 363.946  14
  -1  -5  -6 1077.52 340.229  13
  -1  -5  -6 1003.80 102.968  18
  -1  -5  -6 585.769 252.857  11
  -1  -5  -7 1721.88 188.670  34
  -1  -5  -7 1591.40 157.360  20
  -1   5  -7 2034.25 174.846  33
  -1  -5  -7 1485.75 436.981  13
  -1   5  -7 1656.22 155.614  39
  -1   5  -7 1640.89 143.044  27
  -1  -5  -7 1608.71 135.437  18
  -1   5  -7 1143.65 145.440  42
   1   5   7 1706.88 411.982  14
  -1   5  -7 1598.68 146.976  40
  -1  -5  -7 1362.39 415.303  15
  -1  -5  -7 1580.66 181.171  28
  -1  -5  -7 1187.81 375.441   9
  -1  -5  -7 1583.80 181.844  25
  -1  -5  -8 977.708 152.219  25
  -1  -5  -8 705.956 141.694  34
  -1  -5  -8 1086.18 380.511  13
   1   5   8 805.654 323.601  14
  -1  -5  -8 1044.29 135.877  20
  -1   5  -8 897.666 116.856  40
  -1   5  -8 1023.14 128.726  39
  -1  -5  -8 773.838 161.785  23
  -1  -5  -8 859.117 154.816  28
  -1  -5  -8 1071.97 413.728  15
  -1   5  -8 772.639 128.111  33
  -1  -5  -8 760.534 361.885   9
  -1   5  -8 936.801 113.938  27
  -1   5  -8 857.510 138.487  42
  -1  -5  -9 89.1250 212.723  10
  -1   5  -9 276.727 84.2716  27
  -1   5  -9 109.678 80.6483  39
  -1  -5  -9 90.7611 256.269   9
  -1  -5  -9 293.742 125.821  34
  -1  -5  -9 206.514 111.518  25
  -1   5  -9 238.353 78.4955  40
  -1  -5  -9 256.116 116.132  28
   1   5   9 79.1857 239.038  14
  -1   5  -9 178.373 89.1537  33
  -1   5  -9 271.137 105.478  42
  -1  -5  -9 331.602 318.941  13
  -1  -5  -9 347.601 147.067  23
  -1  -5  -9 87.9908 296.918  15
  -1   5 -10 2957.58 244.654  42
  -1   5 -10 2978.95 227.511  33
  -1  -5 -10 2931.35 300.354  30
  -1  -5 -10 2661.79 260.128  25
  -1  -5 -10 3055.74 275.850  34
  -1  -5 -10 2788.25 265.557  28
   1   5  10 3547.79 647.908  14
  -1   5 -10 2778.56 214.422  27
  -1  -5 -10 2802.94 270.835  23
  -1   5 -10 2334.83 182.265  40
  -1   5 -10 3053.41 226.565  39
  -1   5 -11 595.814 110.652  39
  -1  -5 -11 700.643 154.689  28
  -1   5 -11 538.983 120.051  42
  -1  -5 -11 707.191 192.847  30
  -1   5 -11 477.400 86.9583  40
  -1   5 -11 688.619 121.027  33
  -1  -5 -11 616.829 147.609  24
  -1   5 -11 620.933 115.635  27
  -1  -5 -12 518.101 133.898  28
  -1   5 -12 652.243 106.042  39
  -1  -5 -12 362.001 133.105  30
  -1  -5 -12 616.454 132.811  24
  -1  -5 -12 533.790 110.419  17
  -1   5 -12 630.617 132.005  42
  -1  -5 -13 116.461 90.6482  28
  -1  -5 -13 204.267 75.0709  24
  -1   5 -13 188.590 73.6568  39
  -1   5 -14 41.6407 50.5862  39
  -1  -5 -14-45.9289 70.6613  28
   1   6 -15-2.86453 28.3379  39
   1   6 -14 69.9200 52.2755  39
   1  -6 -14-23.3839 57.6117  24
   1  -6 -13 537.909 99.9215  28
   1  -6 -13 612.512 109.257  17
   1  -6 -13 497.457 111.806  24
   1   6 -13 874.033 109.443  39
   1  -6 -13 500.036 107.086  23
   1  -6 -12 707.481 126.327  28
   1  -6 -12 883.642 153.490  17
   1  -6 -12 720.904 146.077  24
   1   6 -12 1229.20 141.269  39
   1  -6 -12 780.024 138.745  23
   1   6 -12 962.416 104.027  40
   1   6 -11 1430.91 163.574  39
   1  -6 -11 1329.55 188.573  23
   1  -6 -11 1144.49 161.862  28
   1  -6 -11 8287.87 438.097  35
   1   6 -11 1114.19 132.110  40
   1  -6 -11 1149.47 212.597  24
   1   6 -11 1123.20 143.688  42
   1  -6 -11 8763.66 445.906  36
   1  -6 -10 1396.76 238.474  30
  -1   6  10 1074.98 394.509  14
   1   6 -10 898.155 133.869  42
   1  -6 -10 796.195 379.239  13
   1   6 -10 1205.80 154.018  39
   1  -6 -10 974.602 156.365  28
   1  -6 -10 1199.10 183.704  23
   1  -6 -10 1235.84 212.314  24
   1   6 -10 1097.11 131.502  40
   1  -6 -10 197.681 335.410  10
   1  -6  -9 1786.48 208.794  23
   1  -6  -9 1686.53 199.999  28
   1  -6  -9 2022.02 542.292  13
   1   6  -9 1539.76 162.663  42
   1  -6  -9 2604.46 637.081  10
   1   6  -9 1982.75 175.329  40
   1  -6  -9 2240.63 272.716  30
  -1   6   9 1744.25 454.672  14
   1  -6  -8 3126.02 650.294  15
   1  -6  -8 3961.57 273.837  25
   1  -6  -8 3778.34 807.000  10
   1  -6  -8 3742.35 282.985  34
   1  -6  -8 3885.81 699.889  13
   1  -6  -8 4046.06 315.239  23
   1   6  -8 4264.58 263.856  40
  -1   6   8 3441.02 608.073  14
   1  -6  -8 4191.57 302.517  28
   1  -6  -7 894.359 336.833   9
   1  -6  -7 761.254 402.638  10
   1  -6  -7 717.747 133.266  28
   1  -6  -7 705.516 144.699  23
   1   6  -7 680.867 108.247  40
   1  -6  -7 705.352 118.056  25
   1   6  -7 868.809 125.458  39
  -1   6   7 714.954 295.210  14
   1  -6  -7 1103.49 376.848  13
   1  -6  -7 523.112 323.137  15
   1  -6  -7 634.803 125.051  34
  -1   6   6 396.425 226.213  14
   1   6  -6 235.208 80.9559  39
   1  -6  -6 414.633 349.786  10
   1   6  -6 332.308 132.402  26
   1  -6  -6 317.127 92.2714  34
   1  -6  -6 285.807 97.9571  28
   1  -6  -6 144.619 278.257  13
   1  -6  -6 435.185 279.108   9
   1   6  -6 157.956 76.2781  40
   1  -6  -6 245.501 276.194  15
   1   6  -5 2243.30 171.418  39
   1  -6  -5 1889.95 482.902  15
  -1   6   5 2761.69 440.356  14
   1  -6  -5 1711.49 406.951   9
   1   6  -5 2235.83 252.279  26
   1  -6  -5 2034.78 181.281  34
  -1   6   5 2248.63 240.823  26
   1  -6  -4 9415.20 873.695   9
   1  -6  -4 9300.88 959.953  15
  -1   6   4 10194.2 584.616  26
  -1   6   4 11598.6 818.095  14
   1   6  -4 10155.4 471.925  37
   1   6  -4 9824.65 457.008  40
   1   6  -4 10302.5 598.722  26
   1   6  -4 10191.5 458.468  39
   1   6  -3 30850.2 1328.68  26
   1  -6  -3 29687.1 1679.83   9
  -1   6   3 28118.4 1459.85  14
  -1   6   3 31131.9 1326.96  26
  -1   6   2 17213.7 852.080  26
  -1   6   2 15751.7 889.194  14
   1  -6  -2 16487.7 1097.38   9
   1   6  -2 17690.7 858.505  26
   1  -6  -1 356.577 184.382   9
   1   6  -1 152.974 118.794  14
  -1   6   1 362.415 109.178  14
  -1   6   1 37.8921 126.444  26
  -1   6   0 4299.61 354.235  26
   1   6   0 2855.38 340.642  14
   1   6   0 3223.41 320.529  26
  -1  -6   0 3476.32 434.216  15
   1   6   1 5319.43 499.084  14
  -1  -6  -1 4852.79 572.876  15
  -1  -6  -1 6294.15 543.226  13
   1   6   1 6635.85 455.467  26
  -1   6  -1 6539.66 451.617  26
  -1  -6  -2 519.621 210.943  13
   1   6   2 785.104 208.070  14
  -1  -6  -2 509.337 244.756  15
   1   6   3 21991.8 1040.37  26
  -1   6  -3 21491.4 857.912  40
  -1  -6  -3 21840.3 1442.96  15
  -1  -6  -3 21712.5 1401.39   9
   1   6   3 19953.4 1232.01  14
  -1   6  -3 23363.5 1058.74  26
  -1  -6  -3 21206.4 1338.86  13
  -1  -6  -4 4644.23 611.448  13
  -1  -6  -4 4162.20 577.630   9
  -1  -6  -4 4709.67 542.479  11
  -1   6  -4 4530.50 259.398  39
   1  -6   4 3621.88 489.116  12
  -1   6  -4 4436.83 250.607  44
   1   6   4 5109.44 585.649  14
   1   6   4 5334.82 400.669  26
  -1  -6  -4 5496.54 704.130  15
  -1  -6  -5 3061.46 544.901  13
   1   6   5 3297.40 513.735  14
  -1  -6  -5 3211.24 550.359   9
   1   6   5 3689.46 327.265  26
  -1   6  -5 3764.02 237.045  33
  -1   6  -5 3296.85 223.286  40
  -1  -6  -5 3090.54 486.035  11
  -1  -6  -5 4351.57 661.275  15
  -1   6  -5 3707.15 225.187  44
  -1   6  -5 3329.33 225.220  39
   1   6   6-92.0171 107.529  26
  -1  -6  -6-71.3643 240.738  13
  -1  -6  -6-78.3389 264.265  15
  -1  -6  -6 27.1491 68.2634  20
  -1  -6  -6 24.3272 73.4015  25
   1   6   6 62.6542 176.833  14
  -1   6  -6-25.5396 64.8556  40
  -1   6  -6-9.13639 80.9592  39
  -1  -6  -6 221.340 222.611   9
  -1  -6  -7 1720.26 192.965  34
   1   6   7 1423.40 419.779  14
  -1  -6  -7 1331.10 395.960  13
  -1  -6  -7 1322.57 426.769   9
  -1   6  -7 2020.98 184.795  33
  -1  -6  -7 1607.74 463.837  15
  -1   6  -7 1486.07 151.282  40
  -1  -6  -7 1831.35 206.699  28
  -1  -6  -7 1763.73 193.464  25
  -1  -6  -7 1557.97 165.407  20
  -1  -6  -8 503.906 358.397  13
  -1   6  -8 163.432 99.4362  33
  -1   6  -8 187.879 89.6744  40
  -1  -6  -8 89.9861 288.023  15
  -1   6  -8 166.304 90.9014  39
  -1  -6  -8 91.1969 257.441   9
  -1  -6  -8 44.9657 118.688  28
  -1  -6  -8 85.4334 103.146  25
  -1  -6  -8 212.620 114.671  34
  -1  -6  -8 135.885 120.635  23
  -1  -6  -8 171.155 84.0107  20
   1   6   8 77.7138 234.536  14
  -1  -6  -9 436.473 336.441  13
  -1   6  -9 510.212 114.849  39
  -1  -6  -9 500.506 321.068  10
  -1  -6  -9 960.372 172.269  28
  -1  -6  -9 737.896 165.496  34
  -1  -6  -9 675.266 146.802  25
  -1  -6  -9 567.590 319.837   9
   1   6   9 897.283 389.740  14
  -1  -6  -9 798.532 167.572  23
  -1   6  -9 652.837 127.301  33
  -1   6  -9 471.278 101.698  40
  -1  -6 -10 606.042 146.894  28
  -1  -6 -10 541.702 139.642  34
  -1  -6 -10 449.047 131.801  25
  -1  -6 -10 978.728 223.129  30
  -1   6 -10 718.889 124.453  39
  -1  -6 -10 602.349 159.349  23
   1   6  10 567.842 335.773  14
  -1   6 -10 541.591 102.983  40
  -1  -6 -11 955.017 158.470  23
  -1  -6 -11 799.798 200.083  30
  -1  -6 -11 825.329 152.814  28
  -1   6 -11 1117.49 118.446  40
  -1  -6 -11 1069.10 179.275  24
  -1   6 -11 1037.96 135.037  39
  -1  -6 -12 236.254 85.1668  17
  -1  -6 -12 13.9350 137.983  30
  -1  -6 -12 193.370 94.0477  24
  -1   6 -12 210.497 82.0466  39
  -1  -6 -12 97.2868 92.8351  28
  -1  -6 -12 235.191 100.742  23
  -1  -6 -13 255.815 84.8071  28
  -1  -6 -13 120.024 78.6075  23
  -1   6 -13 146.522 64.5815  39
  -1  -6 -13 155.119 72.6043  24
  -1   6 -14 126.621 50.1112  39
  -1  -6 -14 145.126 65.8421  28
  -1  -6 -15 33.3349 48.8860  38
   1   7 -14 240.602 53.2123  39
   1   7 -13 433.056 77.4707  39
   1  -7 -13 348.209 80.5036  17
   1  -7 -13 468.901 98.1640  24
   1  -7 -13 451.797 86.8864  23
   1   7 -12 1324.69 134.023  39
   1   7 -12 1153.62 107.796  40
   1  -7 -12 1076.66 214.647  35
   1  -7 -12 923.376 143.511  17
   1  -7 -12 956.754 123.288  28
   1  -7 -12 1270.21 148.652  23
   1  -7 -12 1164.17 161.559  24
   1  -7 -11 8104.76 418.655  35
   1  -7 -11 8831.77 430.314  36
   1  -7 -11 829.295 172.937  30
   1  -7 -11 927.617 136.094  28
   1  -7 -11 990.933 150.353  23
   1   7 -11 1214.29 129.877  40
   1  -7 -11 789.509 167.371  24
   1   7 -11 948.269 139.421  39
   1  -7 -10 1832.88 254.266  30
   1  -7 -10 2361.34 269.990  24
   1  -7 -10 1624.97 184.161  28
   1   7 -10 2158.18 179.300  40
   1  -7 -10 1490.16 188.980  23
   1   7  -9 9517.40 480.799  39
   1   7  -9 10085.5 473.901  40
   1  -7  -9 9394.89 1119.80  13
   1  -7  -9 9634.78 1177.83  15
   1  -7  -9 6316.00 1050.48  10
   1  -7  -9 9494.92 506.267  28
   1  -7  -9 9231.03 578.407  30
  -1   7   9 9090.73 979.765  14
   1  -7  -9 8884.28 517.715  23
   1  -7  -8 3322.13 693.017  15
  -1   7   8 3675.53 602.802  14
   1   7  -8 3759.10 248.992  40
   1  -7  -8 2736.21 241.175  34
   1  -7  -8 3065.47 262.487  28
   1  -7  -8 3227.76 763.092  10
   1   7  -8 3783.33 259.010  39
   1  -7  -8 3058.60 635.744  13
   1  -7  -8 3372.51 284.474  23
   1   7  -7 2531.37 204.673  40
   1  -7  -7 2485.47 218.177  34
   1   7  -7 2356.91 201.224  39
   1  -7  -7 2322.01 233.307  23
   1  -7  -7 1856.83 499.809  13
   1  -7  -7 2112.43 217.187  28
   1  -7  -7 3288.86 638.162   9
   1  -7  -7 1822.97 570.930  10
   1  -7  -7 2590.48 610.940  15
  -1   7   7 2441.65 496.208  14
   1   7  -6 1167.06 140.741  39
   1   7  -6 1065.21 140.778  40
   1  -7  -6 799.648 342.945   9
   1  -7  -6 1080.09 153.744  28
   1  -7  -6 1074.27 494.352  10
   1  -7  -6 728.062 130.358  34
  -1   7   6 1408.01 346.848  14
   1  -7  -6 635.072 307.267  13
   1   7  -5 2342.24 281.541  26
   1  -7  -5 1811.96 434.358   9
   1  -7  -5 1465.30 410.218  13
   1  -7  -5 1541.82 164.614  34
   1  -7  -5 2079.38 549.848  15
  -1   7   5 1877.18 247.877  26
  -1   7   5 1520.81 333.625  14
   1   7  -5 1572.06 157.908  39
   1   7  -4 5537.93 329.266  37
  -1   7   4 6433.25 467.782  26
   1   7  -4 6135.41 471.879  26
  -1   7   4 4308.26 516.030  14
   1  -7  -4 5793.54 725.968   9
   1  -7  -4 5382.77 729.716  13
   1   7  -4 6033.08 325.461  40
   1   7  -4 6121.25 320.471  39
   1  -7  -4 4701.76 760.542  15
   1  -7  -3 58.4446 139.468   9
   1   7  -3 164.795 75.7199  44
   1  -7  -3 150.816 241.358  15
   1   7  -3 81.2452 75.1651  40
   1  -7  -3 59.1273 178.446  13
  -1   7   3 245.963 147.094  26
   1   7  -3 115.271 132.499  26
   1   7  -3 136.483 58.4971  39
   1   7  -3 66.4139 73.7922  37
   1   7  -2 137.539 78.2821  44
   1   7  -2 55.8851 77.7319  37
   1   7  -2 233.116 75.3853  40
   1  -7  -2 153.076 196.306  13
   1   7  -2 115.800 146.231  26
   1  -7  -2 106.356 139.026   9
  -1   7   2 114.709 71.0658  44
  -1   7   2 92.1539 122.964  26
  -1   7   1 8560.46 397.297  44
   1  -7  -1 7602.03 746.628   9
   1   7  -1 8059.78 405.735  44
  -1   7   1 8697.89 587.266  26
   1   7  -1 8524.51 393.911  40
   1   7   0 8979.04 594.409  26
  -1   7   0 8872.63 588.369  26
   1  -7   0 7069.59 711.928   9
   1   7   0 8247.95 404.164  44
   1   7   0 8149.98 378.713  40
   1   7   0 7446.25 622.408  14
  -1   7   0 8348.07 384.433  40
  -1   7   0 8705.30 395.777  44
   1   7   1 2167.36 336.500  14
   1   7   1 2588.71 188.853  44
  -1  -7  -1 2101.90 390.110  15
  -1   7  -1 2338.99 186.507  37
  -1   7  -1 2420.37 293.100  26
  -1   7  -1 2325.05 169.813  40
   1   7   1 2473.72 307.234  26
  -1   7  -1 2461.32 175.984  44
  -1   7  -2 14311.7 619.249  39
  -1   7  -2 14490.6 640.094  37
  -1  -7  -2 15504.2 1171.09  15
  -1   7  -2 14596.9 623.928  44
   1   7   2 15896.9 855.023  26
   1   7   2 15089.3 982.336  14
  -1  -7  -2 15750.1 1199.11   9
  -1   7  -2 15775.1 638.265  40
  -1   7  -3 9014.82 432.015  37
  -1  -7  -3 8118.82 865.990   9
  -1  -7  -3 7910.75 868.874  15
  -1   7  -3 8770.17 416.712  44
  -1  -7  -3 7865.03 791.033  13
  -1   7  -3 9400.40 433.543  40
  -1   7  -3 8723.72 419.504  39
   1   7   3 9229.22 765.126  14
   1   7   3 8120.45 583.562  26
  -1   7  -4 8798.22 429.043  40
  -1  -7  -4 7644.62 867.992   9
  -1   7  -4 8653.47 423.852  39
  -1   7  -4 8545.31 422.852  37
  -1  -7  -4 9434.61 984.844  15
   1   7   4 8690.37 792.679  14
   1   7   4 8970.14 593.181  26
  -1  -7  -4 7952.62 851.032  13
  -1   7  -4 8361.57 410.963  44
  -1  -7  -5 140.573 225.027  13
  -1  -7  -5 76.4977 216.001   9
   1   7   5 113.546 148.489  14
  -1   7  -5 264.125 91.9045  39
  -1   7  -5 265.992 86.1086  44
  -1  -7  -5 156.502 88.2804  25
   1   7   5 91.2833 133.496  26
  -1  -7  -5 79.9395 241.283  15
  -1  -7  -6 3836.39 288.848  25
  -1  -7  -6 3174.68 667.853  15
  -1  -7  -6 3337.39 650.211   9
   1   7   6 3473.22 582.140  14
  -1  -7  -6 4342.80 270.553  20
   1   7   6 4415.80 375.961  26
  -1   7  -6 4282.63 269.434  40
  -1   7  -6 3601.43 259.786  39
  -1  -7  -6 3630.97 652.892  13
  -1   7  -7 369.650 110.621  40
  -1  -7  -7 544.914 375.454  15
  -1  -7  -7 354.233 96.5270  20
  -1  -7  -7 809.752 384.142   9
  -1  -7  -7 416.972 131.671  28
  -1   7  -7 404.726 114.954  39
   1   7   7 426.435 293.937  14
  -1  -7  -7 284.212 116.927  34
  -1  -7  -7 248.567 293.445  13
  -1  -7  -7 479.719 122.178  25
  -1  -7  -8 2304.97 230.624  25
  -1  -7  -8 2264.76 240.469  34
  -1  -7  -8 1832.04 565.760  10
  -1  -7  -8 2478.16 254.442  28
  -1  -7  -8 2195.33 197.233  20
  -1  -7  -8 2096.73 553.649   9
  -1  -7  -8 3090.98 652.755  15
  -1   7  -8 2598.47 204.894  40
   1   7   8 2560.57 556.886  14
  -1  -7  -8 2622.15 262.252  23
   1   7   9 2131.49 500.672  14
  -1  -7  -9 2457.63 593.609   9
  -1  -7  -9 2174.45 223.820  25
  -1  -7  -9 2211.12 233.327  34
  -1  -7  -9 2409.86 252.226  23
  -1   7  -9 2565.19 202.871  40
  -1  -7  -9 2619.09 253.096  28
  -1  -7  -9 1894.38 567.260  10
  -1   7 -10 2088.26 187.726  39
  -1   7 -10 1813.29 162.819  40
  -1  -7 -10 1915.56 208.969  28
  -1  -7 -10 1818.74 212.933  23
  -1  -7 -10 1783.01 197.704  25
  -1  -7 -10 2395.82 274.536  30
  -1  -7 -11 253.329 128.635  30
  -1   7 -11 509.399 107.909  39
  -1  -7 -11 561.530 133.708  24
  -1  -7 -11 393.159 114.394  28
  -1   7 -11 527.799 88.3424  40
  -1  -7 -11 472.238 121.793  23
  -1  -7 -12 210.187 87.3154  28
  -1  -7 -12 283.258 81.8182  17
  -1  -7 -12 440.447 99.9326  23
  -1  -7 -12 228.682 109.403  30
  -1   7 -12 296.283 81.1982  39
  -1  -7 -12 304.184 93.4816  24
  -1   7 -13 44.3769 54.2719  39
  -1  -7 -13 31.7213 59.8534  23
  -1  -7 -13 112.302 65.4044  28
  -1   7 -14 140.700 42.5599  39
   1   8 -13 615.310 75.3674  39
   1  -8 -12 578.514 107.179  24
   1  -8 -12 904.886 123.942  17
   1   8 -12 779.655 81.7927  40
   1  -8 -12 514.079 89.6104  23
   1  -8 -11 235.985 82.7671  23
   1  -8 -11 6927.43 353.214  36
   1  -8 -11 5490.84 327.758  35
   1  -8 -11 184.647 114.571  30
   1  -8 -11 543.528 126.044  24
   1  -8 -11 247.370 105.958  17
   1   8 -11 325.080 78.0082  40
   1  -8 -10 471.825 151.606  30
   1  -8 -10 363.613 95.7646  28
   1  -8 -10 572.338 120.959  23
   1   8 -10 605.248 111.142  39
   1   8 -10 663.550 105.776  40
   1  -8  -9 1837.89 201.726  23
   1  -8  -9 1952.36 191.622  28
   1   8  -9 2149.70 189.208  39
   1   8  -9 2258.25 188.138  40
   1  -8  -8 2658.98 288.333  30
   1   8  -8 2552.01 210.575  40
   1  -8  -8 2042.75 211.035  28
   1  -8  -8 2696.49 240.752  23
   1  -8  -8 2280.76 646.062  10
   1   8  -8 2774.96 218.452  39
   1   8  -7 579.084 118.959  40
   1   8  -7 769.021 128.486  39
   1  -8  -7 127.015 303.647  10
   1  -8  -7 248.172 265.509  13
   1  -8  -7 480.252 126.652  28
   1  -8  -7 604.562 332.798   9
   1  -8  -7 732.740 152.298  23
   1  -8  -7 583.045 388.389  15
   1   8  -6 6656.90 361.816  39
   1  -8  -6 5788.78 371.580  28
   1  -8  -6 4833.86 770.510   9
   1  -8  -6 6107.14 929.490  15
   1  -8  -6 6374.99 398.518  23
   1  -8  -6 6078.43 845.602  13
   1  -8  -5 3953.12 676.357   9
   1   8  -5 3701.59 250.892  39
   1  -8  -5 3333.25 623.448  13
   1  -8  -5 3444.55 266.257  28
   1  -8  -5 3491.55 814.525  10
   1  -8  -5 3519.54 730.626  15
   1   8  -5 4633.15 418.928  26
   1   8  -5 3796.76 263.566  40
   1  -8  -4 4393.06 688.287   9
   1   8  -4 4737.80 440.636  26
   1   8  -4 5054.23 289.876  39
   1  -8  -4 3871.19 643.823  13
   1  -8  -4 4432.44 780.826  15
   1   8  -4 5009.89 303.168  44
   1   8  -4 4817.89 314.750  37
  -1   8   4 5530.11 456.359  26
  -1   8   4 4735.87 283.813  44
   1   8  -4 5003.34 303.771  40
   1   8  -3 4466.49 284.969  44
  -1   8   3 4541.67 269.311  44
   1   8  -3 4151.85 252.356  39
   1  -8  -3 3320.16 575.846   9
   1  -8  -3 3846.19 701.945  15
   1   8  -3 4366.96 292.740  37
   1   8  -3 5517.13 468.445  26
  -1   8   3 4468.16 423.082  26
   1   8  -3 4741.96 285.299  40
  -1   8   2 5648.03 320.852  44
   1  -8  -2 5741.43 821.935  15
  -1   8   2 7707.69 555.102  26
   1   8  -2 6201.17 511.476  26
   1  -8  -2 5890.95 727.466   9
   1   8  -2 5834.41 353.739  37
   1   8  -2 5820.38 325.413  40
   1   8  -2 6081.95 342.478  44
  -1   8   1 8983.83 424.431  44
  -1   8   1 8068.57 390.588  40
  -1   8   1 9509.67 649.754  26
   1   8  -1 8823.72 416.570  40
   1  -8  -1 7274.14 797.866   9
   1  -8  -1 7578.86 921.840  15
   1   8  -1 9148.52 441.937  44
   1   8  -1 8579.84 453.950  37
  -1   8   0 729.475 127.806  37
   1  -8   0 727.475 261.351   9
   1   8   0 591.011 114.949  44
  -1   8   0 537.314 212.583  26
   1   8   0 726.254 101.535  40
  -1   8   0 823.908 116.968  44
   1   8   0 617.774 217.389  26
  -1   8   0 744.299 104.688  40
   1   8   1 5208.32 473.086  26
  -1  -8  -1 6008.21 752.078   9
  -1   8  -1 4487.45 293.119  37
  -1   8  -1 5626.27 488.057  26
  -1   8  -1 4631.88 277.027  44
  -1   8  -1 4622.69 271.319  40
   1   8   1 4868.89 297.506  44
  -1   8  -2 3883.20 263.998  37
  -1   8  -2 4171.67 252.530  44
  -1   8  -2 3689.23 233.494  39
   1   8   2 4582.24 444.359  26
   1   8   2 3804.69 259.214  44
  -1  -8  -2 3905.48 641.055   9
  -1   8  -2 3874.69 249.662  40
  -1  -8  -3 1200.49 362.601  15
  -1  -8  -3 1292.48 381.670   9
  -1   8  -3 744.808 127.814  37
  -1   8  -3 1055.99 134.942  44
   1   8   3 1117.70 291.753  14
   1   8   3 726.043 230.903  26
  -1   8  -3 897.398 116.635  39
   1   8   3 917.616 125.770  44
  -1   8  -3 836.532 129.576  40
  -1   8  -4 430.491 110.085  40
  -1  -8  -4 389.198 299.616  15
  -1   8  -4 354.178 99.9533  44
  -1   8  -4 223.725 86.3356  39
  -1   8  -4 457.473 109.334  37
   1   8   4 405.621 182.814  26
  -1  -8  -4 322.401 243.469   9
   1   8   4 199.891 160.351  14
  -1   8  -5 9937.09 471.196  44
  -1   8  -5 9379.65 470.329  39
  -1  -8  -5 9137.61 465.525  20
  -1  -8  -5 9148.69 1053.72   9
  -1  -8  -5 8921.86 490.017  25
   1   8   5 8601.29 863.850  14
   1   8   5 9875.20 643.370  26
  -1  -8  -5 9136.15 1046.45  15
  -1   8  -6 1316.30 161.493  39
  -1  -8  -6 1978.61 519.292   9
   1   8   6 1478.44 375.394  14
   1   8   6 1571.70 250.917  26
  -1  -8  -6 1704.45 165.328  20
  -1  -8  -6 1359.65 171.782  25
  -1   8  -6 1548.03 170.460  40
  -1  -8  -6 1612.73 192.938  34
  -1  -8  -6 1763.77 500.539  15
  -1   8  -7 1177.79 151.372  39
  -1  -8  -7 875.771 169.969  28
  -1  -8  -7 935.767 161.996  34
  -1  -8  -7 1113.04 157.065  25
  -1  -8  -7 1070.26 136.650  20
  -1  -8  -7 1627.31 493.161  15
  -1   8  -7 1157.89 145.314  40
   1   8   7 1440.37 384.348  14
  -1  -8  -7 1026.49 399.924   9
  -1  -8  -8 2784.27 210.920  20
  -1  -8  -8 2346.73 243.134  28
  -1  -8  -8 2785.23 234.988  25
  -1  -8  -8 2685.52 249.810  34
  -1   8  -8 2801.29 224.733  39
  -1  -8  -8 2696.82 261.994  23
  -1   8  -8 2868.59 217.243  40
  -1  -8  -9 1645.72 191.300  34
  -1  -8  -9 1793.91 216.286  23
  -1   8  -9 2191.79 188.748  39
  -1  -8  -9 1679.12 176.280  25
  -1  -8  -9 2103.72 215.858  28
  -1   8  -9 1858.90 169.893  40
  -1   8 -10 137.809 80.1775  40
  -1  -8 -10 71.4032 88.9930  28
  -1  -8 -10 101.040 101.831  23
  -1  -8 -11 322.796 97.3599  23
  -1  -8 -11 195.715 99.5263  24
  -1  -8 -11 240.691 90.1011  28
  -1   8 -11 239.298 81.1952  39
  -1  -8 -11 87.4016 118.814  30
  -1   8 -12-35.0261 56.0482  39
  -1  -8 -12 7.14932 54.4665  28
  -1  -8 -12-15.8414 56.0491  23
  -1   8 -13 15.7893 41.0420  39
   1   8  13-15.0166 33.1404  44
   1   9 -12 11.8255 38.5413  39
   1   9 -11 178.379 60.4488  39
   1   9 -11 118.081 51.4994  40
   1  -9 -11-38.1250 85.1373  30
   1  -9 -11 109.011 71.2950  17
   1   9 -10 629.755 93.0458  40
  -1   9  10 4.43631 9.50494  44
   1  -9 -10 146.571 104.240  30
   1   9 -10 486.954 88.1218  39
   1  -9 -10 356.698 82.9523  23
   1   9  -9 72.7326 69.5156  39
   1  -9  -9 238.927 121.324  24
   1   9  -9 7.71879 73.1971  40
   1  -9  -9 70.3433 74.2805  23
   1  -9  -9 219.118 126.603  30
  -1   9   9 6.04868 31.6372  44
   1   9  -8 398.589 98.2806  39
   1  -9  -8 454.604 110.706  23
   1   9  -8 351.776 97.5943  40
   1  -9  -8 643.089 170.208  30
  -1   9   8 369.869 81.2382  44
   1  -9  -7 433.621 117.373  23
  -1   9   7 485.095 94.6975  44
   1   9  -7 489.012 106.341  39
   1  -9  -6 558.349 130.484  23
   1   9  -6 569.952 110.322  39
   1   9  -6 771.993 127.301  40
  -1   9   6 790.948 115.410  44
  -1   9   5 2120.51 178.368  44
   1  -9  -5 1698.32 500.603  15
   1   9  -5 1821.68 183.097  40
   1   9  -5 2259.58 203.580  44
   1   9  -5 2184.68 179.899  39
   1  -9  -5 2136.59 656.700  10
   1   9  -4 4033.64 272.926  40
   1   9  -4 3743.48 240.637  39
   1   9  -4 5061.64 462.564  26
  -1   9   4 4030.03 258.069  44
   1   9  -4 4047.06 278.345  44
   1  -9  -4 3249.67 656.794  15
   1  -9  -4 3769.48 895.834  10
   1   9  -3 13744.3 609.140  40
   1   9  -3 13280.1 838.302  26
   1   9  -3 13401.3 619.349  44
   1   9  -3 13038.7 635.537  37
  -1   9   3 13028.9 592.094  44
   1  -9  -2 3881.15 813.646  10
   1   9  -2 3736.99 261.995  44
  -1   9   2 3627.98 241.059  44
   1   9  -2 3546.76 408.146  26
   1   9  -2 3549.28 271.749  37
   1   9  -2 3125.70 230.757  40
   1  -9  -1 1358.46 529.683  10
  -1   9   1 1525.01 152.822  44
   1   9  -1 1409.02 142.611  40
   1   9  -1 1764.26 194.818  37
  -1   9   1 1532.32 176.844  37
   1   9  -1 1741.11 181.136  44
   1   9   0 2195.69 347.672  26
   1  -9   0 2078.22 622.114  10
  -1   9   0 2658.14 224.941  37
  -1   9   0 2469.46 202.340  44
   1   9   0 2641.04 181.159  40
  -1   9   0 2494.62 184.085  40
  -1  -9   0 2631.57 527.241   9
   1   9   0 2755.77 222.387  44
  -1   9  -1 3239.34 225.397  40
  -1   9  -1 3713.63 265.454  37
   1  -9   1 3043.95 682.407  10
   1   9   1 3553.02 411.812  26
   1   9   1 3813.23 263.693  44
  -1  -9  -1 3076.65 586.700   9
  -1   9  -1 3398.87 237.847  44
  -1   9  -2 4352.13 258.214  39
   1   9   2 4772.56 301.656  44
  -1   9  -2 4491.26 301.072  37
  -1   9  -2 4873.39 290.496  40
   1   9   2 5029.30 482.104  26
  -1   9  -2 5084.31 294.559  44
  -1  -9  -2 5009.12 756.950   9
  -1  -9  -3 2307.17 555.609   9
  -1   9  -3 2439.21 186.159  39
   1   9   3 2583.47 217.043  44
  -1   9  -3 2219.09 206.925  37
  -1   9  -3 2758.73 208.093  44
   1   9   3 3125.73 371.380  26
  -1   9  -3 2365.96 202.418  40
   1   9   4 4206.45 425.938  26
  -1  -9  -4 4195.82 716.366   9
  -1   9  -4 4256.16 274.597  44
  -1   9  -4 4327.76 281.517  40
  -1   9  -4 3996.88 258.711  39
   1   9   4 4266.94 282.252  44
  -1   9  -5 735.556 124.086  40
   1   9   5 969.038 215.615  26
   1   9   5 755.640 132.873  44
  -1   9  -5 678.392 114.349  39
  -1  -9  -5 615.407 325.812   9
  -1  -9  -5 658.787 111.974  20
   1   9   6 728.611 126.999  44
  -1  -9  -6 684.103 143.853  34
  -1   9  -6 684.596 120.836  39
  -1  -9  -6 756.057 150.561  28
   1   9   6 1147.16 208.132  26
  -1  -9  -7-41.1939 96.0758  28
  -1  -9  -7 194.761 93.9640  34
  -1   9  -7 176.164 92.8070  40
  -1  -9  -7 43.4882 108.267  23
  -1   9  -7-9.58648 75.8704  39
  -1  -9  -8 1369.71 181.603  23
  -1   9  -8 1552.67 152.611  40
  -1  -9  -8 1352.18 166.773  34
  -1   9  -8 1608.55 156.062  39
  -1  -9  -8 1487.88 176.275  28
  -1  -9  -9 47.1119 91.6309  23
  -1   9  -9 267.464 86.3871  40
  -1  -9  -9 171.658 86.5783  28
  -1   9  -9 137.900 83.1781  39
   1   9  10 1093.75 110.827  44
  -1  -9 -10 755.951 116.429  28
  -1  -9 -10 1070.84 156.183  24
  -1  -9 -10 768.389 124.243  23
  -1   9 -10 1307.14 124.657  39
  -1  -9 -11 666.106 117.706  30
   1   9  11 926.949 87.8766  44
  -1  -9 -11 912.454 106.945  23
   1  10 -10 266.559 54.5286  39
   1  10 -10 326.070 57.6796  40
   1 -10  -9 111.788 82.9274  30
   1  10  -9 208.957 66.4517  40
   1  10  -9 158.524 57.7345  39
   1 -10  -9 149.184 84.6605  24
   1 -10  -8 271.779 116.389  30
   1 -10  -8 349.783 120.479  24
  -1  10   8 4.49766 12.7115  44
   1  10  -8 264.713 67.6150  39
  -1  10   7-17.5118 22.4584  44
   1  10  -7 20.0447 58.7781  39
   1 -10  -7 70.7083 102.317  30
   1 -10  -7-101.495 72.9976  23
   1  10  -7 70.2545 80.7362  40
   1  10  -6 739.743 112.067  40
   1  10  -6 672.387 97.2030  39
   1 -10  -6 750.015 122.789  23
  -1  10   6 769.693 103.252  44
   1  10  -5 802.628 97.0496  39
  -1  10   5 898.506 114.672  44
   1 -10  -5 703.416 127.114  23
   1  10  -5 985.977 130.722  40
  -1  10   4 246.251 79.7040  44
   1 -10  -4 80.5688 86.1435  23
   1  10  -4 169.485 93.8993  40
   1  10  -4 167.924 98.4565  44
   1  10  -3 1369.27 146.555  40
  -1  10   3 1411.30 173.555  37
   1  10  -3 1690.49 173.090  44
  -1  10   3 1318.57 140.693  44
   1  10  -2 2668.69 356.254  26
   1  10  -2 2274.20 222.347  37
  -1  10   2 2141.07 183.444  44
   1  10  -2 2337.51 180.860  40
   1  10  -2 2414.07 210.743  44
  -1  10   2 2628.59 225.320  37
   1  10  -1 8103.98 450.914  37
   1  10  -1 7539.74 384.754  40
   1  10  -1 9036.43 446.436  44
  -1  10   1 9028.92 422.004  44
  -1  10   1 8207.23 447.098  37
   1  10   0 4275.13 289.312  44
   1  10   0 4628.49 316.046  37
  -1  10   0 4732.92 305.979  37
  -1  10   0 4663.69 278.120  44
  -1  10  -1 1501.13 156.894  44
  -1  10  -1 972.410 153.191  37
   1  10   1 1349.23 159.692  44
  -1  10  -2 2226.51 202.964  37
  -1  10  -2 2698.69 200.198  44
  -1  10  -2 2288.82 184.177  40
   1  10   2 2546.44 343.190  26
   1  10   2 2443.37 202.853  44
   1  10   3 299.461 100.359  44
  -1  10  -3 256.843 92.5948  40
  -1  10  -3 229.621 91.3693  44
  -1  10  -4 108.857 63.5132  39
  -1  10  -4 63.0208 76.3501  40
   1  10   4 231.807 155.485  26
  -1 -10  -4 190.453 86.2286  34
   1  10   4 146.413 89.6744  44
   1  10   4 108.280 108.229  37
   1  10   5 112.375 79.9423  44
  -1 -10  -5-37.2820 90.9067  28
  -1  10  -5 99.3133 68.2125  39
  -1 -10  -5 91.0165 73.8506  34
  -1  10  -5 35.3108 77.1071  40
  -1  10  -6 191.656 85.5574  40
   1  10   6 340.221 97.8603  44
  -1  10  -6 183.463 75.9560  39
  -1 -10  -6 186.604 93.3729  28
  -1 -10  -6 152.069 100.507  23
  -1 -10  -7 1014.94 142.703  28
   1  10   7 1356.94 135.591  44
  -1 -10  -7 1199.03 158.633  23
  -1  10  -7 1062.97 118.804  39
  -1 -10  -8 704.375 121.122  23
  -1 -10  -8 761.001 113.101  28
   1  10   8 841.255 106.142  44
  -1  10  -8 1015.31 107.646  39
  -1 -10  -9 181.785 77.5410  23
  -1 -10  -9 273.520 109.893  30
  -1  10  -9 353.991 70.1195  39
   1  10   9 279.387 68.0771  44
  -1  10 -10 689.500 76.5406  39
   1  10  10 670.931 81.9553  37
   1  10  10 548.328 63.8508  44
  -1  11   9 76.8750 40.4809  37
  -1  11   8 53.1323 50.0953  37
   1  11  -8 59.3968 45.0735  40
   1  11  -7 896.043 93.5026  40
  -1  11   7 775.223 101.938  37
   1 -11  -7 836.627 123.505  24
  -1  11   6 729.420 109.563  37
   1  11  -6 717.315 94.8646  40
   1 -11  -6 598.725 116.864  30
   1 -11  -5 253.478 95.2041  30
  -1  11   5 315.545 91.8802  37
   1  11  -5 343.099 81.3334  40
  -1  11   4 315.549 97.1336  37
   1  11  -4 309.250 78.3640  40
   1  11  -3 1568.16 131.190  40
   1  11  -3 1645.13 157.649  44
  -1  11   3 1594.29 164.128  37
  -1  11   3 1268.02 120.075  44
  -1  11   2 2412.90 171.806  44
   1  11  -2 2110.04 150.621  40
  -1  11   2 2475.32 199.125  37
   1  11  -2 2796.48 202.149  44
  -1  11   1 2006.56 181.283  37
  -1  11   1 2084.45 162.612  44
   1  11  -1 2420.96 189.851  44
   1  11  -1 2427.81 205.204  37
   1  11   0 871.675 136.142  37
  -1  11   0 975.730 134.551  37
  -1  11   0 862.452 113.613  44
   1  11   0 769.133 118.537  44
   1  11   1 122.358 89.7361  37
  -1  11  -1 84.0717 68.5508  44
  -1  11  -1 88.3958 76.0727  37
   1  11   1 25.1572 81.5426  44
   1  11   2 353.453 100.332  44
   1  11   3 332.717 91.3437  44
  -1 -11  -4 889.073 126.664  28
   1  11   4 1037.31 116.870  44
   1  11   5 449.650 106.492  37
  -1 -11  -5 415.563 95.5647  23
   1  11   5 393.878 86.9026  44
   1  11   6 16.0680 72.2143  37
   1  11   6 70.4055 59.0451  44
  -1  11  -6 4.08235 4.35758  39
  -1 -11  -6 8.51691 64.2437  23
   1  11   7 94.4503 67.5118  37
  -1  11  -7-7.38830 10.4269  39
   1  11   7 79.5244 51.3769  44
   1  11   8 92.3488 38.7233  44
   1  11   8 103.260 55.7219  37
   1  11   9 39.2552 35.7835  37
  -1  12   6 270.593 51.7906  37
  -1  12   5 272.613 59.6437  37
  -1  12   4 581.580 82.8768  37
  -1  12   3 569.495 86.3433  37
  -1  12   2-6.01614 58.1153  37
   1  12  -1 251.816 73.0105  44
   1  12   0 85.5660 62.4239  44
   1  12   1 1382.73 120.683  44
   1  12   1 1297.08 132.110  37
   1  12   2 231.289 69.0183  44
   1  12   2 161.477 74.4576  37
   1  12   3 483.478 74.4599  44
   1  12   4 397.915 64.5815  44
   1  12   5 9.40317 32.4191  44
   1  12   6 105.718 48.2424  37
   2   0 -17 752.118 84.1383  42
   2   0 -16 557.306 85.6602  29
   2   0 -16 679.835 97.6274  27
   2   0 -15 58.1009 70.0890  27
   2   0 -14 69.9439 88.8599  27
   2   0 -14 108.308 88.5569  41
  -2   0  13 1061.25 329.341   3
   2   0 -13 1417.81 169.433  41
   2   0 -13 1019.19 154.358  27
   2   0 -12 663.859 283.784   4
  -2   0  12 582.531 292.209   3
   2   0 -12 437.757 125.346  27
   2   0 -12 806.143 141.946  41
   2   0 -11 10512.2 518.129  41
  -2   0  11 10943.4 928.954   3
   2   0 -11 10315.4 537.934  27
   2   0 -11 11264.6 931.728   4
   2   0 -10 17377.6 1144.03   4
   2   0 -10 16019.9 713.330  41
  -2   0  10 17105.6 1159.14   3
   2   0 -10 16444.9 729.599  17
   2   0 -10 16980.8 766.003  24
   2   0 -10 15843.0 1134.10  13
   2   0  -9-44.6590 142.921  13
   2   0  -9 42.8601 70.2410  41
  -2   0   9 42.8340 144.496   3
   2   0  -9 41.4110 139.696   4
   2   0  -9 43.5170 146.800  15
   2   0  -9-10.0929 65.4938  17
   2   0  -9 71.3973 85.1554  24
   2   0  -8 299.441 91.0362  24
   2   0  -8 399.977 94.6031  17
   2   0  -8 501.358 188.763  15
   2   0  -8 438.569 92.0160  23
   2   0  -8 363.139 94.6984  28
  -2   0   8 557.156 209.876   3
   2   0  -7 21334.4 885.502  17
   2   0  -7 21896.6 909.526  35
   2   0  -7 23227.2 891.550  28
   2   0  -7 22478.4 1212.41  15
  -2   0   7 21253.6 1177.31   3
   2   0  -7 20500.0 891.387  36
   2   0  -7 22045.3 906.163  24
   2   0  -7 22370.6 888.336  23
   2   0  -6 1048.80 225.602  15
   2   0  -6 1491.28 134.047  23
   2   0  -6 1321.78 145.624  35
   2   0  -6 1584.51 145.175  24
   2   0  -6 1404.03 137.265  17
   2   0  -6 1463.12 129.504  28
  -2   0   6 1555.72 254.836   3
  -2   0   5 27725.7 1238.31   3
   2   0  -5 24732.5 1225.51  15
  -2   0   4 17049.3 850.609   3
   2   0  -4 17990.5 1013.18  10
  -2   0   3 42184.8 1733.31   3
   2   0  -3 47910.7 1952.78  10
   2   0  -2 152526. 5365.91  12
  -2   0   2 147565. 5357.91   3
  -2   0   1 9932.93 485.021   1
   2   0  -1 8960.73 500.234  12
   2   0   0 261022. 9371.57  12
  -2   0   0 268297. 9283.49   1
   2   0   0 263557. 9281.13  14
   2   0   1 440363. 15333.5  14
  -2   0  -2 99708.4 3605.37   9
   2   0   2 99803.2 3630.20  14
  -2   0  -2 97568.2 3703.16  11
   2   0   3 143596. 5003.98  14
  -2   0  -3 146456. 5034.03   9
  -2   0  -4 7243.36 531.943   9
   2   0   4 7591.20 502.799  14
  -2   0  -4 7076.43 564.443  11
  -2   0  -5 6543.71 589.394  11
   2   0   5 6326.77 503.028  14
  -2   0  -6 182.601 161.676  11
  -2   0  -6 297.817 181.687   2
   2   0   6 225.402 149.904  14
  -2   0  -6 239.910 71.8719  28
  -2   0  -6 173.467 72.7234  34
  -2   0  -6 275.258 75.1107  25
  -2   0  -6 165.250 65.0366  23
  -2   0  -7 5338.36 614.005   2
   2   0   7 6117.30 582.457  14
  -2   0  -7 5809.59 311.363  28
  -2   0  -7 5574.05 312.898  25
  -2   0  -7 5036.29 277.475  33
  -2   0  -7 5339.52 641.128  11
  -2   0  -7 5477.87 298.827  23
  -2   0  -8 7501.05 794.517   2
  -2   0  -8 7055.38 354.697  33
  -2   0  -8 7243.25 376.132  23
   2   0   8 6607.25 669.986  14
  -2   0  -8 6938.21 414.576  31
  -2   0  -8 7426.06 397.290  25
  -2   0  -8 6035.28 754.165  11
  -2   0  -8 7422.71 388.821  28
  -2   0  -9 1688.45 201.744  31
   2   0   9 1104.40 326.564  14
  -2   0  -9 1552.22 146.553  33
  -2   0  -9 1362.89 161.537  42
  -2   0  -9 1450.60 400.308   2
  -2   0  -9 1775.65 181.299  28
  -2   0  -9 1506.75 157.419  23
  -2   0 -10 786.554 165.461  31
   2   0  10 581.876 250.268  14
  -2   0 -10 969.385 125.856  33
  -2   0 -10 893.519 133.648  23
  -2   0 -10 985.281 144.878  28
  -2   0 -10 988.215 142.649  42
  -2   0 -11 17.2024 124.469  31
  -2   0 -11 46.8044 78.6413  33
  -2   0 -11-83.8281 102.209  42
  -2   0 -11-13.5534 95.9152  28
  -2   0 -11-137.007 93.9614  23
   2   0  11 61.5482 185.710  14
  -2   0 -12 990.959 164.643  42
  -2   0 -12 1116.43 141.725  33
  -2   0 -12 1470.45 221.727  31
  -2   0 -13 10670.6 529.247  27
  -2   0 -13 9947.88 484.912  33
  -2   0 -14 998.797 135.302  27
  -2   0 -14 1201.04 151.605  42
  -2   0 -15 293.210 76.6914  27
  -2   0 -15 194.762 81.6547  42
  -2   0 -16 107.434 52.7253   8
  -2   0 -16 76.8967 53.7951  42
  -2   0 -17-2.73575 25.4418   8
   2   1 -17 68.6336 50.2343  42
   2  -1 -17 121.317 49.4003  42
   2  -1 -16-6.98542 67.0681  42
   2   1 -16 14.4228 63.9037  42
   2  -1 -16-42.3589 58.3386  27
   2  -1 -15 577.108 116.686  42
   2   1 -15 654.918 117.716  42
   2   1 -15 432.900 94.7761  29
   2  -1 -15 645.662 108.572  27
   2   1 -14 796.819 143.822  42
   2  -1 -14 940.373 131.960  41
   2  -1 -14 807.349 142.349  42
   2   1 -14 772.737 137.534  27
   2  -1 -14 723.497 124.124  27
   2   1 -14 1042.92 143.379  41
  -2  -1  13 2241.86 451.700   3
   2  -1 -13 2242.32 214.230  27
  -2   1  13 2056.15 505.061  14
   2   1 -13 2295.61 218.857  27
  -2   1  13 1922.38 410.105   3
   2  -1 -13 2334.16 203.397  41
   2   1 -13 2410.85 227.036  42
   2  -1 -13 2240.61 223.386  42
   2   1 -13 2110.13 207.893  41
   2   1 -12 11510.7 510.121  39
   2   1 -12 12159.4 575.347  41
   2   1 -12 11473.6 588.053  27
   2  -1 -12 11855.3 992.937   4
   2   1 -12 11522.7 979.380   4
  -2  -1  12 11244.3 988.103   3
   2  -1 -12 11155.4 580.026  42
  -2   1  12 10184.8 964.302   3
   2  -1 -12 11618.5 555.889  41
   2  -1 -12 9669.88 969.716  13
   2   1 -12 12017.2 592.859  42
   2  -1 -11 13985.1 1150.55  13
   2  -1 -11 14688.2 1092.64   4
   2   1 -11 15562.8 1120.36   4
   2  -1 -11 15104.7 715.263  24
   2  -1 -11 13994.4 648.814  41
   2   1 -11 13867.8 656.706  41
   2   1 -11 14003.8 679.725  27
   2  -1 -11 15827.9 694.249  42
  -2  -1  11 15968.6 1141.35   3
  -2   1  11 14489.2 1098.00   3
   2  -1 -11 13876.9 670.889  17
   2   1 -11 14507.4 680.774  42
   2   1 -10 963.563 147.196  42
   2  -1 -10-82.3424 183.407  36
   2   1 -10 748.918 127.625  27
  -2   1  10 922.283 280.154   3
   2  -1 -10 857.039 143.996  24
   2  -1 -10 810.039 270.317   4
   2  -1 -10 925.438 140.640  17
   2  -1 -10 958.120 135.113  41
   2  -1 -10 698.540 279.016  15
   2  -1 -10 714.450 134.737  28
   2   1 -10 849.179 131.377  41
  -2  -1  10 937.000 294.148   3
   2  -1 -10 799.672 287.068  13
   2  -1 -10 899.606 140.277  42
   2  -1 -10 1078.37 150.337  23
   2   1 -10 1173.72 313.929   4
   2  -1  -9 5606.93 361.358  24
  -2  -1   9 5927.88 610.453   3
   2  -1  -9 6042.93 600.881   4
   2   1  -9 6425.44 347.080  42
   2  -1  -9 6493.86 357.440  28
  -2   1   9 6787.28 635.303   3
   2   1  -9 5878.32 345.930  27
   2  -1  -9 5854.46 322.171  41
   2  -1  -9 5018.47 366.211  35
   2   1  -9 6169.34 578.116  13
   2  -1  -9 6352.52 699.203  15
   2  -1  -9 6480.00 361.640  17
   2  -1  -9 5543.29 368.969  36
   2   1  -9 5751.07 327.017  41
   2   1  -9 6326.73 607.717   4
   2  -1  -9 6404.96 363.377  23
   2  -1  -8 30133.3 1622.65  15
   2  -1  -8 29884.1 1653.92  10
   2  -1  -8 27956.8 1137.60  36
  -2   1   8 23871.7 1424.44   3
   2  -1  -8 28559.9 1115.59  28
   2  -1  -8 28597.1 1131.91  17
   2  -1  -8 27902.2 1144.02  24
   2  -1  -8 27150.0 1142.53  35
   2   1  -8 28929.9 1113.94  27
   2  -1  -8 30705.4 1134.60  23
  -2  -1   8 27219.3 1475.20   3
   2  -1  -8 26079.2 1082.51  16
   2   1  -8 26324.6 1393.32  13
   2  -1  -7 51003.9 1923.94  24
  -2  -1   7 51349.9 2242.05   3
  -2   1   7 52198.8 2246.99   3
   2  -1  -7 51786.5 1888.11  28
   2  -1  -7 49783.4 2353.39  15
   2   1  -7 52666.5 1895.20  17
   2  -1  -7 50971.4 1910.06  17
   2  -1  -7 49292.2 1918.73  35
   2  -1  -7 53323.2 2469.33  10
   2  -1  -7 51250.2 1893.44  23
   2  -1  -7 48748.4 1907.94  36
   2   1  -7 50259.4 1880.32  27
   2  -1  -7 51583.8 1929.59  30
   2  -1  -6 139105. 4800.51  23
  -2   1   6 116301. 5063.94   3
  -2  -1   6 108492. 5036.06   3
   2  -1  -6 141121. 4835.91  30
   2  -1  -6 143606. 4795.06  28
   2  -1  -6 128862. 5224.51  15
   2  -1  -6 136268. 4817.39  17
   2   1  -6 134611. 4784.38  27
   2  -1  -6 130365. 4822.55  35
   2  -1  -6 138128. 4829.67  24
   2   1  -6 149370. 4828.23  24
   2  -1  -6 127582. 4813.13  36
   2   1  -6 135177. 5004.62  15
   2  -1  -6 143747. 5422.41  10
  -2   1   5 68990.9 2598.99   3
  -2  -1   5 70071.2 2604.50   3
   2   1  -5 64393.4 2474.24  15
   2  -1  -4 25784.7 1342.77  10
  -2   1   4 24412.5 1086.52   3
  -2  -1   4 24728.0 1085.32   3
   2   1  -4 21676.1 990.968  15
  -2  -1   3 4695.27 328.450   3
  -2   1   3 4572.82 328.737   3
  -2  -1   2 14234.0 684.026   3
  -2   1   2 15442.3 694.050   3
   2  -1  -2 15935.4 908.767  10
  -2  -1   1 30263.5 1189.31   1
   2   1  -1 28196.5 1174.43   5
  -2   1   1 28490.8 1180.11   1
   2  -1  -1 28952.0 1176.05   5
   2  -1  -1 32634.2 1410.16  10
   2  -1   0 345195. 11797.0  10
  -2   1   0 301671. 11619.3   1
  -2  -1   0 347466. 11638.2   1
   2  -1   0 342332. 11628.6   5
   2   1   0 336667. 11629.3   5
   2   1   1 188318. 6471.18   5
   2  -1   1 182567. 6606.01  12
   2  -1   1 183583. 6516.48  10
   2  -1   1 182593. 6387.14  14
   2  -1   1 174778. 6458.17   5
  -2  -1  -2 996919. 34184.1   9
  -2  -1  -2 999999. 34251.4  11
   2  -1   2 991653. 34290.4  12
  -2   1  -2 999260. 34184.1  11
   2   1   2 997327. 34210.6  14
   2  -1   2 958063. 34052.4  14
  -2  -1  -3 47810.8 1942.99   9
  -2  -1  -3 43694.6 1982.27  11
   2  -1   3 47044.9 1810.17  14
   2   1   3 48445.9 1947.72  14
  -2   1  -3 47900.5 1952.83  11
  -2  -1  -4 48433.7 2100.94   9
   2  -1   4 49099.7 1948.58  14
   2   1   4 51407.5 2092.95  14
  -2   1  -4 47353.1 2104.76  11
  -2   1  -5 35582.5 1733.85  11
  -2  -1  -5 37527.7 1743.99   9
  -2  -1  -5 34221.7 1306.26  18
   2   1   5 35379.2 1675.59  14
   2  -1   5 37428.8 1567.70  14
  -2   1  -5 36457.5 1314.46  33
  -2   1  -6 3907.09 228.324  25
  -2   1  -6 2854.59 422.755  11
  -2   1  -6 3585.21 214.550  28
  -2  -1  -6 3318.65 221.591  28
  -2  -1  -6 3408.33 448.000   2
   2  -1   6 3214.67 360.788  14
  -2   1  -6 3655.22 208.741  33
  -2  -1  -6 3760.48 208.788  18
  -2   1  -6 2977.82 431.837   2
  -2  -1  -6 3501.40 457.405   9
  -2  -1  -6 3443.29 226.092  25
  -2  -1  -6 3591.42 220.762  23
  -2  -1  -6 3300.55 225.616  34
   2   1   6 3667.84 435.121  14
  -2   1  -7 21432.6 1407.76   2
  -2  -1  -7 23639.6 949.428  25
  -2   1  -7 22777.7 1447.67  11
  -2  -1  -7 22794.7 926.807  30
  -2  -1  -7 21277.2 930.663  28
  -2   1  -7 23809.4 928.864  28
  -2  -1  -7 22895.7 950.375  34
   2   1   7 24635.7 1390.01  14
  -2  -1  -7 21711.8 1408.87   2
  -2   1  -7 24461.6 916.503  23
  -2  -1  -7 21836.6 926.235  23
  -2   1  -7 23073.9 903.885  33
   2  -1   7 24675.4 1279.61  14
  -2   1  -8 13953.0 689.592  31
  -2   1  -8 14949.4 647.497  42
   2  -1   8 13821.2 975.960  14
  -2  -1  -8 13073.5 1107.56   2
  -2  -1  -8 13827.7 671.232  25
  -2  -1  -8 14535.8 667.778  28
  -2   1  -8 15109.8 644.069  23
  -2  -1  -8 14878.0 655.773  30
  -2  -1  -8 13041.6 678.093  31
  -2   1  -8 15328.4 659.061  28
  -2  -1  -8 15655.6 667.547  23
  -2  -1  -8 15459.7 687.974  34
   2   1   8 15387.0 1111.09  14
  -2   1  -8 15120.9 630.098  33
  -2   1  -8 14709.3 1161.81   2
  -2   1  -9 4470.46 298.794  28
  -2  -1  -9 4454.46 312.001  25
  -2   1  -9 4765.58 280.407  33
  -2   1  -9 5429.68 355.418  31
  -2  -1  -9 4832.17 316.956  28
  -2  -1  -9 4668.52 303.413  30
  -2  -1  -9 4331.11 332.144  31
   2   1   9 5160.09 653.818  14
   2  -1   9 4298.56 544.619  14
  -2   1  -9 4777.21 294.343  23
  -2  -1  -9 4150.57 279.102  42
  -2   1  -9 4988.14 306.245  42
  -2   1  -9 4450.68 649.661   2
  -2  -1  -9 4495.76 302.016  23
  -2  -1  -9 4948.84 277.262  33
  -2  -1  -9 4666.58 678.179   2
  -2  -1 -10 2465.00 211.779  42
  -2  -1 -10 2405.23 219.402  23
   2  -1  10 2163.06 404.286  14
  -2   1 -10 2452.12 221.293  42
  -2   1 -10 2221.20 244.051  31
  -2  -1 -10 2211.42 222.882  28
  -2   1 -10 2628.99 222.963  28
   2   1  10 2433.07 484.858  14
  -2   1 -10 2307.67 192.570  33
  -2  -1 -10 2139.45 182.754  33
  -2  -1 -10 2370.08 249.128  31
  -2   1 -11 19.2177 73.2161  33
  -2  -1 -11 84.8525 117.332  31
  -2  -1 -11 57.1287 95.9830  42
  -2   1 -11-12.4079 109.958  42
  -2  -1 -11 64.2793 79.5944  33
  -2   1 -11 34.3258 109.861  31
  -2   1 -11 43.6987 79.0543  27
  -2  -1 -11-13.0474 94.4099  23
  -2  -1 -11 140.556 113.210  28
   2   1  11 135.630 191.403  14
  -2   1 -12 2295.33 194.810  33
  -2  -1 -12 3171.53 266.823  28
  -2  -1 -12 2058.32 215.475  42
  -2  -1 -12 2409.55 192.095  33
  -2  -1 -12 2542.80 234.393  23
  -2  -1 -12 2842.09 274.234  31
  -2   1 -12 2263.27 256.188  31
  -2   1 -12 2408.78 233.907  42
  -2   1 -12 2793.76 224.502  27
   2   1  12 2927.23 530.627  14
  -2   1 -13 4477.38 263.426  33
  -2  -1 -13 3782.87 240.193  33
  -2   1 -13 4304.01 280.959  27
  -2   1 -13 3925.05 294.387  42
  -2  -1 -13 4320.89 289.369  42
  -2  -1 -14 110.296 78.6228  27
  -2   1 -14 134.688 71.7034  27
  -2   1 -14 158.981 92.5638  42
  -2   1 -14 83.2168 56.8524  33
  -2  -1 -14 10.1348 28.6640  38
  -2  -1 -14 114.895 85.4742  42
  -2   1 -15 217.321 65.6804  27
  -2  -1 -15 259.046 83.9723  42
  -2  -1 -15 198.988 73.0437  27
  -2   1 -15 353.188 95.3016  42
  -2  -1 -16 246.859 60.6681   8
  -2   1 -16 254.740 58.5976   8
   2  -2 -17 612.223 63.9445  42
   2   2 -17 554.099 63.7942  42
   2  -2 -16 100.598 65.1760  42
   2  -2 -16 85.3366 54.8680  27
   2   2 -16 124.767 66.9679  42
   2   2 -16 196.533 57.1552  27
   2   2 -15 45.8910 80.3421  42
   2  -2 -15 174.978 83.1461  42
   2   2 -15 186.461 69.4174  29
   2  -2 -15 258.743 83.8369  27
   2   2 -14 186.239 60.7297  39
   2  -2 -14 125.019 90.9080  27
   2   2 -14 127.307 76.1321  29
   2   2 -14 123.587 97.5355  42
   2  -2 -14 289.544 107.466  42
   2   2 -13 954.402 114.666  39
  -2  -2  13 1201.69 336.404   3
   2  -2 -13 1003.53 160.447  42
   2  -2 -13 1230.38 147.912  41
   2   2 -13 991.982 151.280  29
  -2   2  13 844.652 284.188   3
   2   2 -13 1476.75 181.934  42
   2   2 -12 5410.46 665.046   4
   2  -2 -12 5435.60 326.670  41
  -2   2  12 4804.88 640.639   3
   2  -2 -12 5322.83 353.201  42
   2  -2 -12 5744.86 356.869  17
   2  -2 -12 5421.24 660.571   4
   2   2 -12 5618.43 357.131  42
   2  -2 -12 5758.35 385.197  24
  -2  -2  12 5748.14 687.051   3
   2   2 -12 5617.81 305.041  39
   2  -2 -12 4150.96 660.577  13
   2  -2 -11 386.278 214.164  36
   2   2 -11 1656.84 379.387   4
  -2  -2  11 1912.84 404.174   3
   2  -2 -11 1063.66 217.437  35
   2  -2 -11 1931.97 201.591  42
   2  -2 -11 1573.50 404.212  13
   2  -2 -11 1921.20 217.150  24
  -2   2  11 1989.67 410.048   3
   2  -2 -11 2343.83 221.922  23
   2  -2 -11 2126.62 206.252  28
   2   2 -11 2010.13 204.086  42
   2  -2 -11 1404.22 407.781  15
   2  -2 -11 2167.32 186.488  41
   2  -2 -11 1267.99 343.447   4
   2  -2 -11 2162.09 210.590  17
   2  -2 -10 586.422 141.381  24
   2  -2 -10 746.523 203.299  36
   2  -2 -10 346.997 175.699  35
   2  -2 -10 407.102 116.493  17
   2  -2 -10 635.011 126.257  28
   2   2 -10 424.324 208.383   4
   2  -2 -10 679.727 117.423  41
   2  -2 -10 582.870 259.312  13
   2   2 -10 725.971 134.727  27
   2   2 -10 685.824 128.198  42
  -2  -2  10 994.565 305.427   3
   2  -2 -10 724.493 263.521   4
   2  -2 -10 566.016 131.701  23
   2  -2 -10 600.605 302.725  15
  -2   2  10 487.438 233.445   3
   2  -2  -9 673.560 119.017  28
  -2   2   9 260.283 180.636   3
   2  -2  -9 590.088 102.194  41
   2  -2  -9 498.089 115.706  17
   2  -2  -9 384.467 205.035   4
   2  -2  -9 1006.87 155.249  24
   2  -2  -9 577.453 118.636  23
   2  -2  -9 433.171 288.620  10
   2   2  -9 542.056 223.536   4
   2  -2  -9 796.495 307.385  15
  -2  -2   9 350.963 199.823   3
   2   2  -9 713.647 119.766  27
   2   2  -9 647.322 112.507  42
   2   2  -9 542.976 114.598  41
   2  -2  -8 8642.14 428.892  28
   2  -2  -8 8871.93 475.192  36
   2  -2  -8 8904.44 474.490  30
   2  -2  -8 7978.15 454.922  24
   2   2  -8 7145.88 638.045   4
   2   2  -8 7941.88 365.106  33
  -2   2   8 8375.16 684.771   3
  -2  -2   8 7754.33 669.629   3
   2  -2  -8 9277.40 493.534  35
   2  -2  -8 9721.08 873.680  15
   2  -2  -8 8138.12 688.036   4
   2  -2  -8 8584.55 435.465  23
   2   2  -8 8458.21 427.271  27
   2  -2  -8 7336.83 804.680  10
   2   2  -8 8600.66 410.778  41
   2  -2  -7 11806.4 559.923  30
   2   2  -7 10999.4 459.074  33
   2   2  -7 10042.3 617.719  13
   2  -2  -7 10307.7 547.538  35
   2  -2  -7 11667.6 989.765  10
  -2   2   7 11976.8 790.370   3
  -2  -2   7 11398.8 780.061   3
   2  -2  -7 10867.9 902.444  15
   2  -2  -7 11594.9 514.147  28
   2   2  -7 11618.8 514.435  27
   2  -2  -7 11107.8 518.793  23
   2  -2  -7 11970.6 558.295  24
   2  -2  -6 105550. 4514.93  10
   2  -2  -6 106934. 3822.13  23
  -2  -2   6 112505. 4158.31   3
   2  -2  -6 101833. 3852.62  30
   2  -2  -6 106835. 3809.43  28
   2   2  -6 113061. 3815.45  27
  -2   2   6 111148. 4148.43   3
  -2   2   5 37174.8 1591.41   3
   2  -2  -5 37670.6 1945.42  10
  -2  -2   5 37317.7 1595.92   3
   2  -2  -5 36396.9 1387.74  30
   2   2  -5 35505.0 1337.81  27
   2  -2  -4 1897.41 358.926  10
  -2   2   4 1707.24 208.235   3
  -2  -2   4 1626.61 204.827   3
  -2   2   3 10328.4 565.725   3
   2  -2  -3 12107.2 704.690   9
  -2  -2   3 11196.2 582.513   3
  -2  -2   2 3578.26 264.897   3
  -2   2   2 3425.34 256.657   3
   2  -2  -2 4104.44 456.097  10
   2  -2  -2 4239.68 328.282   9
   2  -2  -1 75076.6 3090.08  10
   2   2  -1 72221.6 2756.45   5
  -2  -2   1 76714.2 2770.09   1
   2  -2  -1 74501.9 2762.30   5
  -2   2   1 75300.0 2765.20   1
   2  -2  -1 75885.1 2768.25   9
   2  -2   0 86490.3 3343.15  10
   2  -2   0 85358.2 2996.09   9
   2  -2   0 83007.8 3071.18   5
   2   2   0 83200.0 3074.64   5
   2  -2   1 440567. 16127.3  10
   2  -2   1 456053. 15963.8   5
   2   2   1 461311. 15974.1   5
  -2  -2  -1 472708. 16105.0  11
  -2   2  -1 459113. 15940.6  11
   2  -2   2 64496.6 2457.29  10
  -2  -2  -2 64627.9 2571.31  11
   2   2   2 65932.1 2555.70  14
   2  -2   2 63534.4 2618.71  12
  -2   2  -2 63075.5 2426.08  11
  -2   2  -3 31813.3 1392.03  11
   2  -2   3 32185.4 1518.74  12
  -2  -2  -3 32869.0 1479.75   9
   2  -2   3 31246.1 1203.89  14
   2   2   3 33566.1 1487.88  14
  -2  -2  -3 33741.6 1527.59  11
  -2  -2  -4 39797.5 1754.20  13
  -2   2  -4 35419.2 1608.91  11
   2   2   4 36995.1 1676.04  14
   2  -2   4 34425.7 1395.03  14
  -2  -2  -4 36209.7 1675.63   9
  -2  -2  -4 32618.6 1692.88  11
  -2   2  -5 19764.8 750.764  33
  -2  -2  -5 18912.2 750.545  20
   2   2   5 19315.3 1116.12  14
   2  -2   5 19332.0 900.375  14
  -2   2  -5 18475.6 1078.91  11
  -2  -2  -5 19126.0 1136.94   9
  -2  -2  -5 18542.2 736.637  18
  -2  -2  -5 17473.2 1161.27  11
  -2  -2  -6 873.574 115.343  23
  -2   2  -6 737.067 236.902  11
  -2  -2  -6 809.504 91.9843  18
  -2  -2  -6 921.427 106.834  20
   2   2   6 957.431 260.448  14
  -2  -2  -6 771.833 264.738  11
  -2  -2  -6 694.109 228.446   2
  -2  -2  -6 417.892 200.108   9
  -2   2  -6 946.772 103.841  33
  -2   2  -6 749.263 250.367   2
  -2  -2  -6 942.481 122.113  28
  -2   2  -6 738.689 97.0199  28
  -2   2  -6 756.291 85.2311  27
   2  -2   6 716.246 162.613  14
   2   2   7 4495.97 556.478  14
  -2  -2  -7 3776.00 527.259   2
  -2   2  -7 3282.46 209.183  27
  -2  -2  -7 3885.00 259.309  28
   2  -2   7 4600.73 429.088  14
  -2   2  -7 2839.52 469.767   2
  -2   2  -7 3752.36 229.229  33
  -2  -2  -7 4213.35 570.100   9
  -2  -2  -7 4412.81 612.553  11
  -2  -2  -7 3523.03 249.046  23
  -2  -2  -7 3930.10 243.089  20
  -2   2  -8 21055.9 936.153  31
  -2  -2  -8 20959.0 930.137  31
  -2  -2  -8 19651.0 1500.14  11
  -2   2  -8 23734.5 1512.70   2
   2   2   8 22333.5 1441.59  14
  -2   2  -8 22276.7 876.839  33
  -2  -2  -8 22256.3 927.906  28
  -2   2  -8 20812.5 862.420  27
   2  -2   8 21827.3 1203.69  14
  -2  -2  -8 21545.6 1449.34   2
  -2   2  -8 21034.3 891.361  42
  -2  -2  -8 21391.3 916.894  30
  -2  -2  -8 21933.2 918.996  23
  -2  -2  -9 883.252 155.024  31
  -2  -2  -9 818.124 350.132   2
  -2   2  -9 769.623 118.580  33
  -2   2  -9 1049.37 145.593  42
  -2   2  -9 817.009 108.464  39
  -2  -2  -9 968.933 156.172  23
  -2  -2  -9 1067.93 137.043  42
  -2  -2  -9 856.483 155.183  30
  -2   2  -9 1040.07 165.931  31
  -2  -2  -9 720.214 122.429  24
   2   2   9 1081.27 353.885  14
  -2  -2  -9 1074.34 155.556  28
  -2   2  -9 843.008 118.043  27
  -2  -2  -9 654.402 316.109  11
  -2   2  -9 900.733 340.089   2
  -2   2 -10 3227.58 256.134  42
  -2  -2 -10 3377.30 239.769  42
   2   2  10 2785.80 536.449  14
  -2   2 -10 3335.02 291.028  31
  -2   2 -10 3015.78 205.114  39
  -2   2 -10 3127.74 230.275  33
  -2   2 -10 3105.17 226.571  27
  -2  -2 -10 3337.91 283.313  31
  -2  -2 -10 3118.03 263.447  30
  -2  -2 -10 3003.74 217.749  33
  -2  -2 -10 3414.45 274.828  28
  -2  -2 -10 3019.94 259.978  23
   2   2  11 439.763 293.617  14
  -2  -2 -11 652.388 114.760  33
  -2  -2 -11 819.983 140.368  42
  -2   2 -11 703.103 165.578  31
  -2  -2 -11 882.346 164.195  28
  -2  -2 -11 727.313 160.665  31
  -2   2 -11 694.793 125.543  27
  -2   2 -11 653.055 119.715  33
  -2  -2 -11 803.749 147.734  23
  -2   2 -11 805.344 144.558  42
  -2  -2 -12 1866.66 166.522  33
  -2   2 -12 2265.89 186.980  33
  -2  -2 -12 2305.30 223.790  23
  -2  -2 -12 2332.13 236.138  28
  -2  -2 -12 1946.06 194.096  42
  -2   2 -12 2073.99 185.879  27
  -2   2 -12 1829.34 208.835  42
   2   2  12 2777.88 544.959  14
  -2   2 -13 291.707 115.770  42
  -2  -2 -13 250.872 92.7452  42
  -2   2 -13 350.042 92.6017  33
  -2  -2 -13 385.397 124.212  28
  -2   2 -13 375.098 93.5613  27
  -2  -2 -13 281.434 105.400  23
  -2   2 -14 1007.59 120.048  27
  -2   2 -14 1199.14 121.067  33
  -2   2 -14 1234.49 155.739  42
  -2  -2 -14 1234.47 137.501  42
  -2  -2 -15 7.21038 17.2430  38
  -2  -2 -15 195.402 69.9024  27
  -2  -2 -15 228.219 70.5711  42
  -2   2 -15 264.896 91.3522  42
  -2   2 -16 21.3470 39.7043   8
  -2  -2 -16-25.7416 42.1948   8
   2   3 -16 1596.88 125.585  42
   2  -3 -16 1823.53 130.167  42
   2  -3 -15 69.4836 68.9208  42
   2   3 -15 34.1274 47.2097  29
   2  -3 -15 58.9033 65.3660  27
   2   3 -15 55.5251 65.0117  27
   2   3 -15 25.2018 40.3528  39
   2   3 -15 55.8855 69.7266  42
   2   3 -14 84.1883 57.5000  39
   2  -3 -14 137.431 91.9617  42
   2  -3 -14 127.984 80.5318  27
   2   3 -14 132.969 75.9066  29
   2   3 -14 101.688 89.5256  42
   2   3 -14 80.6601 72.2420  27
   2  -3 -13 960.114 143.079  17
   2  -3 -13 855.540 144.505  42
   2   3 -13 939.202 139.063  29
   2  -3 -13 729.553 143.204  24
   2   3 -13 1052.82 124.627  39
   2   3 -13 1146.95 156.134  41
   2   3 -13 1181.65 158.440  42
   2  -3 -12 4732.89 350.131  24
   2   3 -12 4527.74 314.558  29
   2  -3 -12 3440.53 348.007  35
   2   3 -12 4962.08 289.796  39
   2  -3 -12 4773.82 331.018  17
   2  -3 -12 4632.15 313.011  42
  -2  -3  12 5297.82 656.591   3
   2  -3 -12 5026.09 288.848  41
   2  -3 -12 3768.37 669.413  13
   2  -3 -12 5080.11 344.867  23
   2   3 -12 4902.82 323.639  42
  -2   3  12 3825.71 548.596   3
   2  -3 -12 4452.95 317.942  28
   2   3 -12 4582.43 310.135  41
  -2   3  11 1955.87 430.894   3
   2  -3 -11 2729.18 231.485  42
   2   3 -11 1925.72 395.783   4
   2  -3 -11 1751.86 274.778  35
   2  -3 -11 2467.51 255.914  24
   2  -3 -11 2537.31 198.789  41
   2   3 -11 3057.20 245.826  29
   2  -3 -11 2319.58 239.332  17
   2   3 -11 2689.97 202.895  39
  -2  -3  11 2689.84 487.991   3
   2  -3 -11 2278.67 433.206   4
   2  -3 -11 3007.53 304.974  36
   2  -3 -11 2484.59 232.809  28
   2   3 -11 2653.33 224.644  41
   2   3 -11 2814.83 230.278  42
   2  -3 -11 1852.99 501.799  15
   2  -3 -11 2042.47 511.435  13
   2  -3 -11 2394.16 236.869  23
   2   3 -10 5520.70 338.320  42
   2   3 -10 5417.78 335.136  41
   2   3 -10 5095.90 279.921  40
   2  -3 -10 7295.48 875.018  10
   2  -3 -10 7682.43 459.995  35
   2  -3 -10 5111.63 379.571  24
  -2   3  10 5967.41 644.123   3
   2  -3 -10 5466.09 349.602  28
   2  -3 -10 4008.25 668.907  13
   2  -3 -10 5193.86 306.793  41
  -2  -3  10 5995.14 649.590   3
   2  -3 -10 4995.34 753.534  15
   2  -3 -10 5130.12 366.006  17
   2   3 -10 5644.75 355.833  29
   2  -3 -10 5737.15 631.524   4
   2   3 -10 5084.17 588.766   4
   2  -3 -10 5033.83 351.291  23
   2  -3  -9 3012.41 437.340   4
   2  -3  -9 3033.46 245.967  23
   2   3  -9 3399.92 452.331   4
   2  -3  -9 2464.97 557.266  10
   2  -3  -9 3073.06 238.736  28
   2   3  -9 3047.38 231.800  42
   2   3  -9 3164.13 194.630  40
   2  -3  -9 3267.69 285.598  30
   2  -3  -9 3163.31 214.227  41
   2  -3  -9 1944.65 463.924  15
  -2  -3   9 3156.06 453.329   3
   2   3  -9 3234.75 230.571  41
   2  -3  -9 3270.80 282.336  24
  -2   3   9 3492.74 471.735   3
   2  -3  -8 255.161 235.889  15
   2   3  -8 366.884 170.821   4
   2   3  -8 279.298 82.2263  41
   2  -3  -8-73.2372 221.147  10
   2   3  -8 230.286 63.6179  40
   2  -3  -8 225.300 112.750  30
  -2  -3   8 539.504 205.729   3
   2  -3  -8 111.311 102.134  24
   2  -3  -8 208.619 81.8711  28
   2  -3  -8 489.242 192.734   4
   2   3  -8 269.569 80.8121  42
  -2   3   8 419.421 190.981   3
   2  -3  -8 369.433 102.088  23
   2   3  -7 39661.5 1782.57   4
   2  -3  -7 37758.7 1461.68  23
   2  -3  -7 36772.0 1771.89   4
  -2  -3   7 39820.7 1807.58   3
   2  -3  -7 38183.9 1508.22  30
   2  -3  -7 36454.2 1443.05  28
  -2   3   7 41459.4 1823.00   3
   2  -3  -7 37226.4 2203.03  10
   2  -3  -7 37174.1 2058.66  15
   2  -3  -6 16612.0 742.815  30
  -2  -3   6 16935.5 946.580   3
   2  -3  -6 15829.1 1269.10  10
  -2   3   6 19522.9 986.862   3
   2  -3  -6 16294.4 692.035  28
   2   3  -6 16590.9 689.395  27
   2  -3  -6 16638.2 706.725  23
   2  -3  -5 43069.9 2254.96  10
   2  -3  -5 40571.5 1524.08  23
  -2  -3   5 43212.4 1771.09   3
  -2   3   5 42923.4 1765.81   3
   2   3  -5 41001.6 1507.61  27
   2   3  -5 39496.0 1512.38  29
   2   3  -4 9359.75 400.370  27
  -2   3   4 10368.8 573.644   3
   2  -3  -4 8712.10 692.794   9
  -2  -3   4 8655.36 548.893   3
  -2  -3   3 11676.0 606.183   3
   2  -3  -3 10729.4 713.272   9
  -2   3   3 10973.9 586.286   3
  -2  -3   2 43479.9 1610.43   1
   2  -3  -2 39379.0 2015.88  10
   2  -3  -2 39469.3 1704.78   9
   2   3  -2 40677.1 1707.66  14
  -2   3   2 38168.3 1587.82   1
   2  -3  -1 15321.8 763.535   9
   2   3  -1 15708.7 819.641  14
  -2   3   1 16538.1 726.133   1
   2  -3  -1 15212.1 1029.51  10
  -2  -3   1 16977.9 723.180   1
   2  -3   0 38574.5 1449.69   9
  -2   3   0 36482.1 1329.22  11
   2  -3   0 38870.6 1436.61   5
   2   3   0 38993.3 1437.69   5
  -2   3   0 35271.7 1328.67  14
   2   3   0 39315.3 1587.80  14
   2  -3   1 27260.0 1413.20  10
   2   3   1 29643.0 1330.06  14
  -2  -3  -1 29875.4 1339.87  15
   2   3   1 28685.2 1167.30   5
   2  -3   1 28921.1 1164.31   5
  -2  -3  -1 27930.6 1316.64  11
   2  -3   2 56539.3 2378.08  10
  -2   3  -2 57406.9 2144.71  11
  -2  -3  -2 60124.5 2469.60  15
   2   3   2 58578.2 2222.11   5
   2  -3   2 57230.1 2213.38   5
  -2  -3  -2 59619.5 2420.17  11
   2  -3   3 79050.0 2940.80  10
  -2   3  -3 76432.7 2926.99  11
  -2  -3  -3 79657.4 3192.57  13
   2  -3   3 78614.7 3190.18  12
  -2  -3  -3 79486.8 3244.71  15
  -2  -3  -3 74620.4 3159.19  11
  -2  -3  -3 75931.9 3139.09   9
  -2  -3  -4 5854.34 558.308   9
  -2   3  -4 7173.34 321.024  33
  -2  -3  -4 5758.66 576.209  11
  -2  -3  -4 6790.90 652.929  15
  -2  -3  -4 6652.15 615.372  13
   2  -3   4 7114.26 602.325  12
  -2  -3  -5 25918.9 1461.57  13
  -2  -3  -5 23442.7 1388.77   9
  -2   3  -5 22133.1 1301.23   2
  -2  -3  -5 24152.1 924.161  18
  -2  -3  -5 24471.6 941.592  20
   2   3   5 27711.9 1432.91  14
  -2  -3  -5 24485.0 1480.09  15
  -2  -3  -5 24988.9 1448.22  11
  -2  -3  -5 21769.5 1294.59   2
  -2  -3  -6 620.703 241.329   9
  -2  -3  -6 537.332 79.6843  18
  -2  -3  -6 687.812 277.208  13
  -2   3  -6 663.290 98.0806  33
  -2   3  -6 402.518 197.706   2
  -2  -3  -6 666.167 232.936   2
  -2   3  -6 627.200 75.8185  27
   2   3   6 331.375 215.164  14
  -2  -3  -6 608.583 104.935  25
  -2  -3  -6 557.494 93.2115  20
  -2  -3  -6 222.049 206.090  11
  -2   3  -7 2154.49 413.046   2
  -2  -3  -7 2454.24 429.035   2
  -2  -3  -7 2024.26 437.709  11
  -2  -3  -7 2418.54 211.440  25
  -2  -3  -7 2553.10 212.260  31
  -2  -3  -7 2368.02 205.974  23
  -2   3  -7 2702.05 217.162  31
  -2  -3  -7 2526.09 177.504  18
  -2  -3  -7 2842.28 500.501   9
  -2  -3  -7 2203.68 210.728  34
  -2   3  -7 2470.43 168.697  27
  -2   3  -7 2448.91 193.205  42
  -2  -3  -7 2328.77 188.823  20
   2   3   7 2797.27 472.101  14
  -2   3  -7 2663.60 189.666  33
  -2  -3  -8 2513.23 521.650   9
  -2  -3  -8 2353.14 204.005  20
  -2   3  -8 2926.01 198.067  39
  -2  -3  -8 2251.35 221.642  31
  -2  -3  -8 2654.94 234.959  34
  -2   3  -8 2646.58 185.343  27
  -2  -3  -8 2866.20 243.120  25
  -2   3  -8 2130.35 214.182  31
  -2  -3  -8 1796.47 408.931   2
   2   3   8 3124.03 528.268  14
  -2   3  -8 3079.17 208.938  33
  -2   3  -8 2831.63 493.478   2
  -2  -3  -8 2641.99 529.542  11
  -2  -3  -8 2668.22 235.328  23
  -2   3  -9 3768.88 241.046  39
  -2   3  -9 3721.20 242.298  27
  -2  -3  -9 4016.64 306.860  25
  -2  -3  -9 2634.19 594.981  11
  -2  -3  -9 4193.63 317.022  30
  -2   3  -9 3814.99 296.913  31
  -2   3  -9 4182.41 264.908  33
  -2  -3  -9 3667.64 293.820  31
   2   3   9 3063.72 571.037  14
  -2  -3  -9 3548.12 295.663  34
  -2  -3  -9 3744.66 298.283  23
  -2  -3 -10 3159.09 280.757  31
  -2  -3 -10 3293.47 227.962  33
  -2  -3 -10 3578.77 274.027  24
  -2   3 -10 3254.69 282.478  31
  -2  -3 -10 3348.30 237.171  42
  -2  -3 -10 3814.37 306.239  25
  -2   3 -10 3469.18 238.514  27
   2   3  10 3005.20 600.482  14
  -2  -3 -10 3069.75 278.426  23
  -2   3 -10 3547.59 248.383  33
  -2  -3 -10 3108.03 285.268  30
  -2   3 -10 3751.59 236.024  39
  -2  -3 -11 1165.36 137.671  33
  -2  -3 -11 1259.98 185.166  31
  -2  -3 -11 1170.69 189.581  30
  -2  -3 -11 1290.92 181.517  23
  -2  -3 -11 1282.61 150.130  42
  -2   3 -11 1040.80 175.185  31
  -2   3 -11 1179.92 151.327  33
   2   3  11 1325.32 418.008  14
  -2   3 -11 1469.67 143.168  39
  -2   3 -11 1226.23 143.249  27
  -2  -3 -12 731.876 121.050  42
  -2   3 -12 609.441 102.164  39
  -2   3 -12 778.634 119.002  27
  -2  -3 -12 849.635 149.911  23
  -2   3 -12 751.482 123.051  33
   2   3  12 611.141 316.593  14
  -2   3 -13 840.290 118.535  33
  -2  -3 -13 1100.45 155.873  23
  -2   3 -13 983.813 119.474  27
  -2  -3 -13 805.896 119.166  42
  -2  -3 -14 356.551 80.7191  42
  -2   3 -14 426.781 82.5416  33
  -2  -3 -15 7.79812 41.6956  38
  -2   3 -15 133.618 54.1677   8
  -2  -3 -15 155.644 53.7871   8
  -2  -3 -15 97.7683 58.2564  27
  -2   3 -16 73.5037 33.3692   8
  -2  -3 -16 35.4334 32.1758   8
   2  -4 -16 106.429 41.0803  42
   2   4 -15 426.050 79.5001  42
   2   4 -15 454.896 63.6783  39
   2  -4 -15 515.613 90.1577  27
   2  -4 -15 455.425 81.9536  42
   2   4 -14 361.145 88.9215  27
   2   4 -14 411.596 85.1417  29
   2   4 -14 515.595 98.5888  42
   2   4 -14 420.742 80.6410  39
   2  -4 -14 392.377 92.5762  42
   2  -4 -14 429.665 97.6970  27
   2  -4 -13 456.657 130.225  24
   2  -4 -13 553.851 119.995  42
   2  -4 -13 408.969 107.093  17
   2   4 -13 581.067 117.783  42
   2   4 -13 505.332 107.934  29
   2   4 -13 446.552 107.132  27
   2   4 -13 439.410 101.416  39
   2   4 -12 2053.37 199.776  27
   2  -4 -12 1799.94 460.649  13
   2  -4 -12 1413.67 175.010  42
   2   4 -12 1787.64 185.012  42
  -2   4  12 1458.69 339.712   3
   2  -4 -12 383.568 227.363  36
   2   4 -12 1719.55 179.128  29
   2  -4 -12 1948.60 196.291  28
   2   4 -12 1682.24 161.185  39
   2  -4 -12 1631.58 211.238  24
   2  -4 -12 2122.36 217.638  17
   2  -4 -12 871.792 214.166  35
   2   4 -12 2143.01 197.578  41
   2  -4 -12 1653.14 192.076  23
  -2   4  12 1114.42 374.325  14
  -2   4  11-80.6670 210.843  14
   2  -4 -11-164.496 291.037  13
   2   4 -11 135.528 72.3634  40
   2  -4 -11 70.1590 104.900  23
   2  -4 -11 143.661 111.773  17
   2  -4 -11 18.2312 163.950  30
   2   4 -11 202.103 102.743  29
   2  -4 -11 165.766 233.980  15
   2  -4 -11 63.7259 98.1714  28
   2  -4 -11 243.133 141.179  24
   2   4 -11 164.777 98.5650  27
   2  -4 -11 58.0996 96.1480  42
   2   4 -11 116.756 89.4273  39
   2   4 -11 77.9651 97.3837  41
   2   4 -11 170.102 98.4067  42
  -2  -4  11 101.515 171.298   3
  -2   4  11 101.228 162.056   3
   2  -4 -10 3486.82 287.281  23
   2   4 -10 3588.46 275.978  27
   2   4 -10 3613.25 231.063  40
   2  -4 -10 3535.19 688.868  10
   2   4 -10 3032.49 462.067   4
   2   4 -10 4113.32 289.816  29
   2  -4 -10 2512.85 549.379  13
  -2  -4  10 3388.79 497.038   3
   2  -4 -10 3898.46 333.526  24
   2  -4 -10 4215.80 349.897  30
   2  -4 -10 3461.67 273.169  28
   2  -4 -10 3129.47 610.499  15
   2   4 -10 3494.04 260.275  41
  -2   4  10 3406.11 498.150   3
   2   4 -10 3709.66 266.997  42
  -2   4  10 3333.97 611.074  14
   2  -4 -10 3296.65 479.593   4
   2  -4  -9 4203.78 317.676  23
   2   4  -9 4953.47 272.397  40
   2  -4  -9 3945.28 510.357   4
  -2   4   9 4602.55 542.183   3
   2  -4  -9 6562.88 447.292  35
   2  -4  -9 4539.92 772.029  10
   2  -4  -9 4945.28 375.423  24
   2   4  -9 4872.48 545.554   4
   2  -4  -9 3865.59 688.555  15
  -2  -4   9 5177.80 581.133   3
   2  -4  -9 4801.17 315.406  28
  -2   4   9 4156.13 656.590  14
   2   4  -9 5059.80 302.225  41
   2   4  -9 4903.80 322.418  29
   2  -4  -9 4986.71 376.366  30
   2   4  -9 4858.87 301.142  42
  -2   4   8 3351.73 421.724   3
   2  -4  -8 2693.70 230.121  23
   2   4  -8 2073.13 347.652   4
   2   4  -8 2944.88 190.788  40
   2   4  -8 3000.38 212.939  41
   2  -4  -8 3229.70 281.775  30
   2   4  -8 3239.21 236.997  29
   2  -4  -8 2835.75 221.948  28
   2  -4  -8 2521.12 371.125   4
   2  -4  -8 2800.97 564.447  15
   2   4  -8 2404.30 199.022  42
  -2  -4   8 2788.73 397.481   3
   2  -4  -8 2802.10 598.741  10
  -2  -4   7 2354.72 333.802   3
   2  -4  -7 2179.15 223.429  30
   2   4  -7 2003.58 153.090  40
   2   4  -7 2321.19 186.933  29
   2  -4  -7 2267.47 542.177  10
   2  -4  -7 2165.50 184.191  28
   2  -4  -7 1559.22 439.665  15
   2   4  -7 1787.78 292.632   4
  -2   4   7 2073.25 317.123   3
   2  -4  -7 1602.52 286.676   4
   2  -4  -7 1954.80 190.934  23
   2  -4  -6 4198.08 414.617   4
   2   4  -6 3839.87 394.686   4
   2  -4  -6 4512.85 278.283  23
   2   4  -6 4404.98 266.052  29
   2  -4  -6 4304.18 262.750  28
  -2   4   6 5333.42 449.717   3
  -2  -4   6 3917.22 404.182   3
   2  -4  -6 3682.63 659.747  10
   2  -4  -6 4710.43 263.612  34
   2   4  -5 2292.63 215.272  26
   2  -4  -5 2451.98 184.805  23
   2   4  -5 2473.20 180.692  21
   2  -4  -5 2910.82 452.332   9
   2  -4  -5 2572.41 179.051  28
  -2   4   5 2503.31 284.962   3
  -2  -4   5 2782.76 301.291   3
   2  -4  -5 2677.76 530.893  10
   2   4  -5 2741.68 183.483  29
   2   4  -4 21609.3 926.438  26
   2  -4  -4 20529.5 1241.56   9
  -2   4   4 22018.5 1007.53   3
   2   4  -4 21222.7 847.477  29
  -2  -4   4 22548.7 1020.96   3
   2   4  -4 21607.5 864.923  21
   2  -4  -3 18363.7 1051.66   9
   2   4  -3 18060.3 749.248  21
  -2  -4   3 20371.5 870.831   1
   2   4  -3 17014.0 801.317  26
   2  -4  -3 18473.2 1328.52  10
   2   4  -2 97116.8 3731.18  14
   2   4  -2 88607.6 3529.69  26
  -2   4   2 94574.8 3648.97  14
  -2  -4   2 101124. 3539.91   1
   2  -4  -2 97107.2 3760.36   9
  -2   4   2 104091. 3554.74   1
   2  -4  -1 32788.6 1488.54   9
   2   4  -1 35507.9 1315.25  21
   2   4  -1 34879.5 1542.22  14
  -2   4   1 32327.6 1358.13  14
   2   4  -1 35604.9 1390.67  26
  -2  -4   0 56506.7 2270.65  15
   2  -4   0 56621.1 2225.76   9
   2   4   0 55203.4 2324.87  14
  -2  -4   0 57363.1 2325.81  11
   2   4   1 4208.78 253.781  21
   2   4   1 5133.42 334.191  26
  -2  -4  -1 4401.39 426.503  15
   2  -4   1 4211.18 270.545   5
   2   4   1 4660.46 284.920   5
   2   4   1 4427.81 422.377  14
  -2  -4  -1 3818.34 389.075  11
   2  -4   2 3457.93 417.169  10
   2   4   2 3198.93 222.671  21
  -2  -4  -2 4230.49 453.784  15
   2   4   2 3325.84 259.056   5
   2   4   2 4329.88 304.139  26
   2  -4   2 3640.70 261.659   5
   2   4   2 4050.02 417.248  14
  -2  -4  -2 3837.51 406.819  11
  -2  -4  -3 16529.3 1041.25  13
   2  -4   3 14851.6 902.750  10
   2   4   3 18490.9 803.168  26
  -2  -4  -3 15500.3 1005.87  11
  -2  -4  -3 18623.1 1130.61  15
  -2   4  -3 16829.7 658.028  33
   2  -4   3 16377.6 800.631   5
   2   4   3 16340.2 805.259   5
  -2  -4  -3 15801.8 890.142   2
   2   4   3 17360.7 1029.53  14
   2  -4   3 16913.1 1058.69  12
   2  -4   4 19155.7 1161.78  12
  -2   4  -4 18628.4 1053.84   2
  -2  -4  -4 17338.5 1163.76  11
  -2  -4  -4 18777.0 719.769  22
  -2   4  -4 19350.9 759.017  33
  -2  -4  -4 20583.8 1298.25  15
  -2  -4  -4 17029.2 1034.83   2
   2   4   4 21644.4 1223.36  14
   2   4   4 20735.4 894.534  26
  -2  -4  -4 21096.7 1257.27  13
  -2  -4  -5 2504.66 441.035  13
  -2   4  -5 2216.97 161.390  33
  -2  -4  -5 2780.32 482.347  15
  -2   4  -5 2200.99 135.930  27
  -2  -4  -5 1234.78 333.069  11
   2   4   5 2487.79 243.798  26
  -2   4  -5 2270.56 358.450   2
  -2  -4  -5 2019.27 346.519   2
  -2  -4  -5 2078.09 126.575  22
   2  -4   5 2247.04 369.553  12
  -2  -4  -5 2132.27 147.597  18
  -2  -4  -6 6968.24 368.795  31
  -2  -4  -6 6166.09 642.501   2
  -2  -4  -6 7425.27 796.203  13
  -2  -4  -6 6407.22 749.504  11
  -2   4  -6 7145.70 674.728   2
  -2   4  -6 6446.20 360.683  31
  -2  -4  -6 5909.98 749.451  15
  -2   4  -6 6977.96 318.722  27
   2   4   6 7374.17 439.333  26
  -2  -4  -6 7089.46 762.208   9
  -2  -4  -6 6316.03 327.277  18
  -2  -4  -6 7078.27 355.946  20
  -2  -4  -7 2446.95 510.049  11
  -2   4  -7 3067.99 476.500   2
  -2  -4  -7 2697.71 518.321  13
  -2  -4  -7 2474.88 216.166  31
  -2   4  -7 3042.29 230.105  31
  -2   4  -7 2727.46 183.119  40
  -2  -4  -7 2384.67 508.072   9
  -2  -4  -7 2939.30 216.856  20
  -2   4  -7 3192.24 227.096  42
  -2   4  -7 2849.12 208.142  33
  -2   4  -7 3233.27 191.311  27
  -2  -4  -7 2702.21 236.755  34
  -2   4  -7 3050.99 207.425  39
  -2  -4  -7 2872.62 194.769  18
  -2  -4  -7 2770.22 233.411  25
  -2  -4  -7 2574.22 436.846   2
  -2   4  -8 2053.33 186.984  42
  -2  -4  -8 1263.82 177.067  34
  -2   4  -8 1464.87 153.770  33
  -2  -4  -8 1468.26 166.724  20
  -2  -4  -8 1240.08 174.097  25
  -2   4  -8 1315.71 164.253  31
  -2  -4  -8 1181.65 414.639   9
  -2   4  -8 1398.73 131.763  27
  -2  -4  -8 1408.08 170.453  31
   2   4   8 1246.49 400.866  14
  -2  -4  -8 952.389 372.330  11
  -2  -4  -8 1709.98 202.561  23
  -2   4  -8 1528.09 153.452  39
  -2   4  -8 1353.62 128.283  40
  -2   4  -9 4281.96 276.170  33
  -2  -4  -9 3697.49 306.663  23
  -2  -4  -9 4281.83 328.026  34
  -2  -4  -9 3661.91 288.479  31
  -2   4  -9 3646.70 283.367  31
  -2  -4  -9 3695.04 693.160   9
  -2   4  -9 3853.35 243.624  27
   2   4   9 4243.32 675.332  14
  -2   4  -9 4177.49 265.072  39
  -2  -4  -9 3615.38 301.314  25
  -2  -4  -9 4384.61 338.120  30
  -2   4  -9 3927.44 284.930  42
  -2   4  -9 3885.88 230.573  40
  -2  -4 -10 921.124 151.966  31
  -2   4 -10 1192.17 150.121  33
  -2   4 -10 1018.84 163.259  31
  -2  -4 -10 1256.87 213.873  30
  -2   4 -10 922.449 120.057  27
  -2  -4 -10 1365.89 194.399  34
   2   4  10 801.553 354.506  14
  -2  -4 -10 1245.32 186.415  25
  -2  -4 -10 1052.28 180.275  23
  -2   4 -10 974.719 153.812  42
  -2   4 -10 1238.74 143.174  39
  -2   4 -11 192.965 85.0694  39
  -2  -4 -11 284.559 126.320  25
  -2   4 -11 145.326 85.9519  33
  -2  -4 -11 153.732 132.331  30
  -2  -4 -11 207.264 122.455  23
  -2   4 -11 134.667 71.2402  27
  -2   4 -11 194.349 115.770  42
   2   4  11 324.377 286.966  14
  -2  -4 -11 178.082 108.695  24
  -2  -4 -11 103.418 65.9663  33
  -2   4 -12 1348.88 139.300  39
  -2   4 -12 1454.77 154.067  33
  -2  -4 -12 1023.14 180.384  30
  -2   4 -12 1264.93 134.360  27
  -2   4 -12 1474.20 179.225  42
  -2  -4 -12 1382.22 179.855  23
  -2   4 -13 174.119 82.2690  33
  -2  -4 -13 248.203 101.848  23
  -2   4 -13 173.081 66.1603  39
  -2   4 -13 165.537 98.6997  42
  -2  -4 -14 195.879 59.5735   8
  -2   4 -14 248.640 64.2334   8
  -2  -4 -14 207.996 81.6553  23
  -2  -4 -15 45.0483 62.0455  38
  -2  -4 -15 42.6072 48.5975  27
  -2  -4 -15 84.3424 36.1793   8
  -2   4 -15 14.2758 14.2729   8
   2   5 -15 462.771 59.8896  39
   2  -5 -15 253.926 53.5724  42
   2  -5 -14 125.560 66.1339  42
   2   5 -14 6.20024 54.1433  39
   2  -5 -14 10.0443 66.0535  24
   2  -5 -14 23.9683 55.8917  27
   2  -5 -14-7.79119 51.9084  17
   2   5 -14 17.8988 22.9581  42
   2   5 -13 514.420 98.5583  42
   2  -5 -13 472.005 110.534  17
   2   5 -13 510.360 100.430  39
   2  -5 -13 475.950 110.243  23
   2  -5 -13 346.165 120.098  24
   2  -5 -13 695.494 112.642  42
   2   5 -12 221.417 72.6540  40
   2  -5 -12-244.681 196.608  35
   2  -5 -12 246.863 114.124  17
   2  -5 -12 829.288 235.527  36
   2  -5 -12 266.040 99.9719  28
   2  -5 -12 305.520 104.520  42
   2   5 -12 235.812 94.2065  39
   2   5 -12 356.506 100.797  29
   2   5 -12 198.936 84.3377  42
   2  -5 -12 143.475 106.514  24
   2  -5 -12 266.326 105.977  23
   2   5 -11 4322.07 280.093  39
   2   5 -11 3724.46 240.585  40
   2  -5 -11 3642.92 295.945  23
   2  -5 -11 3779.98 700.169  13
   2  -5 -11 3545.74 315.079  17
   2  -5 -11 3569.25 276.421  28
   2  -5 -11 3156.11 323.670  30
   2  -5 -11 3836.97 276.509  42
   2   5 -11 3853.04 267.501  42
   2   5 -11 4577.07 300.426  29
   2  -5 -11 3390.63 664.365  15
  -2   5  11 3620.75 641.581  14
   2   5 -11 3919.68 288.954  27
   2  -5 -11 4106.48 340.338  24
   2   5 -10 4761.56 300.547  39
   2  -5 -10 4404.27 310.883  28
   2  -5 -10 3849.27 764.961  10
   2   5 -10 4495.94 276.299  40
   2  -5 -10 4649.33 378.011  30
   2   5 -10 4509.47 315.997  29
   2  -5 -10 4475.54 757.428  15
   2  -5 -10 4971.70 342.110  23
   2   5 -10 4938.40 328.716  27
   2   5 -10 4424.59 297.979  41
  -2   5  10 4309.03 710.647  14
   2  -5 -10 4650.45 381.603  24
   2   5 -10 4498.34 293.687  42
   2   5  -9 2303.74 185.174  40
   2   5  -9 2400.71 199.714  41
   2   5  -9 2516.42 202.828  39
   2  -5  -9 2376.54 270.196  30
   2   5  -9 2358.26 214.732  29
   2  -5  -9 2269.04 213.462  28
   2  -5  -9 1505.17 497.304  15
   2   5  -9 2691.66 226.718  27
   2  -5  -9 1724.43 525.128  10
   2  -5  -9 2128.57 219.521  23
  -2   5   9 2510.05 540.134  14
   2   5  -9 2225.58 191.755  42
   2   5  -8 15181.1 660.115  40
   2   5  -8 16045.3 707.186  27
  -2   5   8 16346.6 1293.57  14
   2  -5  -8 15616.8 1499.97  10
   2  -5  -8 14198.2 1337.60  15
   2   5  -8 15222.6 957.705   4
   2  -5  -8 15305.2 782.666  30
   2  -5  -8 15645.7 706.111  28
  -2   5   8 13807.0 947.806   3
   2   5  -8 15683.6 672.880  41
   2  -5  -8 15276.4 724.879  23
   2   5  -8 15946.7 713.262  29
  -2   5   7 15440.5 1203.05  14
   2   5  -7 15001.9 904.804   4
   2  -5  -7 14716.5 1427.30  10
   2   5  -7 15917.9 687.604  27
   2  -5  -7 15455.6 690.742  28
   2   5  -7 15902.4 697.334  29
   2   5  -7 16403.6 663.198  40
   2  -5  -7 15205.3 762.298  30
  -2   5   7 16021.4 942.710   3
   2  -5  -7 14429.4 701.337  23
   2   5  -7 15063.4 654.478  41
   2  -5  -6 3946.82 588.943   9
  -2   5   6 3050.63 486.617  14
   2   5  -6 2883.23 333.189   4
  -2   5   6 3079.86 345.284   3
   2  -5  -6 2684.04 610.375  10
   2   5  -6 3285.91 207.840  40
   2  -5  -6 2215.51 510.039  15
   2   5  -6 3440.65 228.770  29
   2  -5  -6 2993.66 222.484  28
   2   5  -6 3184.70 206.473  44
   2   5  -6 3348.96 277.693  26
   2  -5  -6 3070.19 237.648  23
   2   5  -5 10580.8 456.321  40
   2   5  -5 9886.79 479.171  21
   2  -5  -5 10280.0 475.130  28
   2   5  -5 11229.2 486.942  29
  -2   5   5 10303.2 839.059  14
   2   5  -5 9668.97 549.663  26
   2   5  -5 9758.02 445.893  44
   2  -5  -5 9851.34 482.854  23
   2  -5  -5 8799.92 850.147   9
   2   5  -5 9738.73 601.179   4
   2   5  -4 3242.34 285.273   4
  -2   5   4 3559.45 299.488   1
   2   5  -4 3383.24 285.334  26
   2  -5  -4 2969.61 597.829  10
  -2   5   4 3551.27 420.565  14
   2   5  -4 3134.95 223.714  21
   2  -5  -4 3261.21 460.595   9
   2   5  -3 3624.42 247.952  21
   2   5  -3 3394.16 292.895  26
   2  -5  -3 3378.16 432.906   9
   2  -5  -3 3578.23 618.983  10
  -2   5   3 4242.12 314.358  26
  -2   5   3 4070.13 396.379  14
  -2   5   2 2701.57 255.705  26
   2  -5  -2 2540.10 333.932   9
  -2   5   2 1930.80 244.177  14
   2   5  -2 2637.16 251.889  26
   2   5  -2 2337.84 193.020  21
   2   5  -1 11717.2 532.945  21
  -2   5   1 9672.89 520.221  14
   2  -5  -1 11121.8 712.214   9
   2   5  -1 10517.1 714.106  14
   2   5  -1 10461.4 588.626  26
  -2  -5   1 10549.1 681.665  11
  -2  -5   0 13584.6 821.915  11
   2   5   0 13722.2 627.372  21
  -2  -5   0 12565.1 784.501  15
   2   5   0 13630.3 853.963  14
  -2   5   0 14967.5 729.297  26
   2  -5   0 14500.5 806.795   9
   2   5   1 87688.9 3511.09  14
   2   5   1 86479.7 3170.07  21
  -2  -5  -1 89562.6 3546.87  15
   2   5   1 87890.6 3279.67  26
  -2  -5  -1 85490.8 3487.70  11
   2  -5   2 7343.62 709.151  10
   2   5   2 8091.09 650.426  14
  -2   5  -2 7424.54 338.763  33
   2   5   2 7925.31 493.183  26
  -2  -5  -2 8064.22 704.856  15
  -2  -5  -2 7441.87 630.177  11
   2  -5   3 16357.4 1064.61  10
  -2  -5  -3 20124.9 1202.69  13
  -2  -5  -3 17396.2 1164.96   9
  -2   5  -3 18223.5 709.733  33
   2   5   3 15948.7 789.791   5
   2   5   3 18293.0 1121.39  14
  -2  -5  -3 19598.2 1253.28  15
   2   5   3 18783.9 883.476  26
  -2  -5  -3 17101.5 1111.95  11
   2  -5   3 18712.4 1187.12  12
  -2  -5  -4 1272.17 307.338  11
   2   5   4 1058.65 170.607   5
  -2   5  -4 1367.80 123.862  33
  -2  -5  -4 1257.54 363.265  15
  -2  -5  -4 1281.58 344.174  13
   2   5   4 1280.22 299.748  14
   2   5   4 1564.39 218.557  26
  -2  -5  -4 1187.16 92.4922  22
   2  -5   4 1136.39 298.035  12
  -2   5  -4 1193.73 222.645   2
  -2   5  -5 8645.69 406.671  33
  -2  -5  -5 8327.11 383.742  18
  -2  -5  -5 9403.24 928.785  15
   2   5   5 7854.85 773.343  14
   2   5   5 8422.23 525.485  26
  -2   5  -5 8543.98 397.705  40
  -2  -5  -5 8882.00 863.076  13
   2  -5   5 7175.59 711.120  12
  -2  -5  -5 6213.71 730.573  11
  -2  -5  -6 5950.58 337.190  20
  -2  -5  -6 5970.04 313.742  18
  -2   5  -6 6139.69 339.496  33
  -2   5  -6 6800.79 331.258  40
  -2  -5  -6 6222.84 804.804  15
  -2  -5  -6 7140.33 801.062  11
   2   5   6 6270.63 436.139  26
   2   5   6 6427.18 734.584  14
  -2   5  -6 6284.75 336.352  39
  -2  -5  -6 5301.79 704.959  13
  -2  -5  -7 2728.13 216.588  20
  -2  -5  -7 2449.85 516.738  11
  -2  -5  -7 2741.42 196.654  18
  -2  -5  -7 3266.13 261.393  34
  -2  -5  -7 2836.10 245.602  25
  -2  -5  -7 2764.66 244.262  28
  -2   5  -7 2621.13 218.080  42
  -2   5  -7 3119.21 221.086  39
   2   5   7 3375.67 568.443  14
  -2   5  -7 3150.58 209.027  40
  -2   5  -8 3318.86 216.817  40
  -2  -5  -8 2889.98 234.910  20
  -2  -5  -8 3223.03 635.501   9
  -2   5  -8 3461.91 244.298  33
  -2  -5  -8 2790.16 549.666  11
  -2   5  -8 2674.31 225.528  31
  -2  -5  -8 3187.25 275.880  28
  -2  -5  -8 2861.59 259.221  25
  -2   5  -8 2856.68 234.877  42
  -2   5  -8 3306.24 234.447  39
  -2  -5  -8 2747.10 262.667  34
  -2  -5  -9-83.6798 267.820  10
  -2  -5  -9 181.843 194.014   9
  -2   5  -9 111.856 92.8753  42
  -2  -5  -9 32.1158 101.404  34
  -2   5  -9 185.547 94.6566  33
  -2  -5  -9 61.8774 93.4176  25
  -2  -5  -9 237.528 100.622  20
  -2  -5  -9 108.494 113.406  28
  -2  -5  -9 106.237 129.567  23
  -2   5  -9 61.4659 81.8569  39
  -2   5  -9 205.783 78.3791  40
  -2   5 -10 1063.65 114.018  40
  -2  -5 -10 568.051 153.192  23
  -2  -5 -10 815.035 162.284  34
  -2  -5 -10 628.798 150.300  25
  -2  -5 -10 1395.58 227.645  30
  -2   5 -10 842.333 125.785  39
  -2  -5 -10 876.017 164.660  28
  -2   5 -10 992.798 156.635  42
  -2   5 -10 955.745 139.501  33
  -2  -5 -11 697.476 173.172  30
  -2  -5 -11 1115.55 173.528  24
  -2  -5 -11 1091.93 172.629  25
  -2  -5 -11 1027.72 172.598  28
  -2   5 -11 710.769 122.546  33
  -2   5 -11 951.515 129.912  39
  -2  -5 -11 1061.29 167.896  23
  -2  -5 -12 413.357 120.771  28
  -2   5 -12 389.340 93.0269  39
  -2   5 -12 403.807 95.5718  33
  -2  -5 -12 160.415 127.614  30
  -2   5 -12 525.910 83.4313   8
  -2  -5 -12 556.671 123.640  23
  -2  -5 -12 497.172 106.891  24
  -2  -5 -13 722.263 124.322  28
  -2   5 -13 795.688 96.9076  39
  -2  -5 -13 835.436 120.920  23
  -2  -5 -14 277.537 79.4488  23
  -2   5 -14 284.310 56.7428  39
  -2  -5 -14 283.541 83.5662  28
  -2  -5 -15 32.1854 57.4620  38
   2   6 -15 320.339 46.1776  39
   2   6 -14 400.705 70.3581  39
   2  -6 -14 445.687 86.5701  24
   2   6 -13 42.0810 43.7692  40
   2  -6 -13 11.6511 71.4077  24
   2  -6 -13 61.3372 77.8880  17
   2   6 -13 7.36588 66.2195  39
   2  -6 -13 42.8974 55.8669  42
   2   6 -12 1957.23 148.653  40
   2  -6 -12 2160.49 225.922  24
   2  -6 -12 1032.25 233.716  35
   2   6 -12 2279.48 186.303  39
   2  -6 -12 1981.40 208.136  17
   2  -6 -12 2023.70 170.711  42
   2  -6 -12 1897.78 187.698  23
   2  -6 -12 1550.86 160.536  28
   2  -6 -12 2595.37 277.787  36
   2  -6 -11 5831.84 419.486  17
   2  -6 -11 6285.74 432.853  24
   2  -6 -11 11486.3 555.258  35
   2  -6 -11 6264.79 445.194  30
   2   6 -11 6896.04 376.382  39
   2  -6 -11 6269.61 368.699  28
   2  -6 -11 5950.06 384.643  23
   2  -6 -11 12200.4 566.719  36
   2  -6 -11 6104.98 355.988  42
   2   6 -11 6263.61 341.326  40
   2   6 -10 1571.92 171.481  39
   2  -6 -10 1009.28 484.120  10
   2  -6 -10 1297.70 179.065  23
   2  -6 -10 1501.01 492.848  15
   2   6 -10 1366.50 152.429  40
   2  -6 -10 1399.54 163.583  42
   2  -6 -10 1077.34 204.448  30
   2  -6 -10 1181.89 156.786  28
   2  -6 -10 1527.71 491.398  13
  -2   6  10 1886.74 454.179  14
   2  -6  -9 3863.75 735.023  13
   2  -6  -9 3726.38 338.653  30
   2   6  -9 3818.86 255.438  40
   2  -6  -9 2963.89 714.295  10
   2  -6  -9 3739.62 293.089  23
   2  -6  -9 3858.62 273.324  28
  -2   6   9 3031.16 575.062  14
   2  -6  -8 3282.05 268.279  23
   2   6  -8 3294.66 232.690  40
   2  -6  -8 3265.87 312.032  30
   2  -6  -8 2381.53 692.592  10
   2  -6  -8 2684.19 230.958  28
  -2   6   8 4181.76 642.224  14
   2   6  -8 3144.92 233.016  39
   2  -6  -8 2428.68 580.254  13
   2   6  -7 6342.66 341.099  39
   2  -6  -7 6019.91 971.884  10
  -2   6   7 4926.83 678.175  14
   2  -6  -7 5122.74 330.838  28
   2  -6  -7 5300.93 845.190  15
   2   6  -7 5475.53 398.935  26
   2   6  -7 6406.70 336.335  40
   2  -6  -7 5617.19 361.532  23
   2   6  -6 1787.92 160.472  40
   2   6  -6 1718.87 157.327  39
   2   6  -6 1432.72 216.875  26
   2  -6  -6 2466.59 659.667  10
   2  -6  -6 1527.71 389.133   9
   2  -6  -6 1579.47 164.728  28
   2  -6  -6 779.127 350.230  15
   2   6  -6 1691.57 152.630  44
   2  -6  -6 1814.00 186.831  23
  -2   6   6 1683.08 370.730  14
   2  -6  -5 5184.74 682.877   9
   2   6  -5 6652.51 335.972  39
  -2   6   5 5818.21 619.488  14
   2   6  -5 5993.62 323.302  44
   2   6  -5 6348.47 446.255  26
   2  -6  -4 3558.47 691.462  10
   2  -6  -4 3677.33 526.114   9
  -2   6   4 3400.90 296.079  43
  -2   6   4 3935.06 447.143  14
   2   6  -4 3404.43 322.458  26
   2   6  -4 3456.54 217.846  44
   2   6  -4 3720.57 227.833  40
   2   6  -3 1203.49 131.766  37
   2   6  -3 1326.47 205.983  26
   2  -6  -3 1198.36 297.915   9
   2   6  -3 1218.22 120.090  44
   2   6  -3 1110.47 120.325  40
  -2   6   3 1487.15 244.875  14
   2  -6  -3 1087.45 400.738  10
   2   6  -2 7255.14 358.625  44
  -2   6   2 8036.98 512.399  26
   2  -6  -2 7300.80 658.900   9
   2   6  -2 7203.55 498.201  26
   2   6  -2 7730.63 380.110  37
   2  -6  -1 16292.2 989.651   9
   2   6  -1 16063.0 973.311  14
   2   6  -1 14912.3 810.428  26
  -2   6   1 16499.4 840.736  26
   2   6   0 2541.82 361.730  14
   2   6   0 3061.23 307.953  26
  -2  -6  -1 680.193 197.711  11
   2   6   1 730.582 180.698  26
  -2  -6  -1 1255.07 282.297  15
   2   6   1 1259.47 269.718  14
   2  -6   2 9487.95 924.149  10
  -2   6  -2 10408.4 467.750  40
   2   6   2 10804.0 821.332  14
  -2  -6  -2 11428.2 903.829  15
   2   6   2 11560.8 664.416  26
  -2  -6  -2 10666.2 810.352  11
  -2   6  -3 11871.2 496.253  33
  -2   6  -3 10157.1 487.260  39
  -2  -6  -3 11546.8 980.796   9
  -2  -6  -3 11620.5 988.777  15
   2   6   3 11374.8 876.765  14
   2   6   3 12683.0 702.199  26
   2  -6   3 11291.5 948.342  12
  -2  -6  -3 11418.2 894.076  11
  -2   6  -3 10967.8 496.078  40
   2  -6   4 4224.88 578.889  12
  -2  -6  -4 4165.34 556.534  11
  -2   6  -4 3918.27 247.686  39
  -2   6  -4 4253.26 249.890  33
  -2  -6  -4 3460.65 554.734   9
   2   6   4 4126.63 546.393  14
  -2   6  -4 4079.54 236.028  44
   2   6   4 4604.05 393.126  26
  -2   6  -4 4426.27 300.995  43
  -2  -6  -4 4935.53 687.046  15
  -2   6  -4 4387.25 255.089  40
  -2  -6  -5 800.529 356.351  15
  -2   6  -5 784.698 111.171  33
  -2  -6  -5 525.052 85.3291  18
   2   6   5 464.852 240.943  14
   2  -6   5 410.615 219.971  12
   2   6   5 1047.20 209.169  26
  -2   6  -5 629.815 99.0461  40
  -2   6  -5 632.685 108.021  39
  -2  -6  -5 680.496 300.007   9
  -2  -6  -5 122.093 160.829  11
   2   6   6 3677.92 583.144  14
  -2  -6  -6 4190.28 638.813  11
  -2  -6  -6 3855.55 258.100  20
  -2   6  -6 4043.93 262.548  33
  -2  -6  -6 2946.29 572.564   9
  -2  -6  -6 3438.85 221.867  18
  -2  -6  -6 4083.01 700.130  15
   2   6   6 3614.08 345.819  26
  -2   6  -6 3618.43 240.499  40
  -2   6  -7 543.140 110.172  40
   2   6   7 510.831 301.989  14
  -2  -6  -7 755.866 351.886  11
  -2  -6  -7 697.100 150.250  34
  -2  -6  -7 431.446 84.1553  18
  -2  -6  -7 329.584 124.434  25
  -2  -6  -7 587.863 117.967  20
   2   6   8 3450.56 619.139  14
  -2   6  -8 3195.99 247.855  39
  -2  -6  -8 3215.03 287.459  34
  -2  -6  -8 3515.86 297.411  28
  -2   6  -8 3275.16 229.311  40
  -2  -6  -8 2972.14 243.499  20
  -2  -6  -8 3350.02 286.760  25
  -2   6  -9 213.117 101.763  33
  -2  -6  -9 294.387 106.068  20
  -2   6  -9 397.344 106.460  39
  -2  -6  -9 470.190 317.299  10
  -2   6  -9 145.769 79.5133  40
  -2  -6  -9 129.786 116.297  34
  -2  -6  -9 141.831 117.878  28
   2   6   9-81.0628 228.891  14
  -2  -6  -9 123.519 108.223  25
  -2   6 -10 2745.49 221.414  39
  -2  -6 -10 3038.40 305.377  30
  -2  -6 -10 3329.36 279.060  34
  -2   6 -10 3237.17 239.608  33
  -2  -6 -10 2716.81 257.503  25
   2   6  10 2785.38 578.341  14
  -2  -6 -10 2792.33 263.644  28
  -2   6 -10 2853.69 198.843  40
  -2  -6 -11 372.501 121.159  25
  -2   6 -11 324.742 90.5572  39
  -2  -6 -11 342.574 149.610  30
  -2  -6 -11 458.057 124.559  28
  -2  -6 -11 417.442 123.581  24
  -2   6 -12 93.5229 68.5923  39
  -2  -6 -12 46.5459 81.4284  23
  -2  -6 -12 29.6781 67.6079  24
  -2  -6 -12 94.7330 88.4515  28
  -2  -6 -13 178.124 83.0859  28
  -2   6 -13 8.05930 21.1131  43
  -2   6 -13 154.112 62.2931  39
  -2  -6 -13 274.914 80.6249  23
  -2   6 -14 3.65135 36.7469  39
  -2  -6 -14-27.0771 54.0384  28
   2   7 -14 15.7534 38.5088  39
   2   7 -13 627.102 87.1298  39
   2  -7 -13 592.996 99.0156  17
   2   7 -13 404.714 57.5553  40
   2  -7 -13 646.023 109.000  24
   2   7 -12 139.812 79.3707  39
   2  -7 -12 268.894 96.8728  17
   2   7 -12 183.242 64.1828  40
   2  -7 -12 162.951 95.7638  24
   2  -7 -12 182.224 76.6726  23
   2  -7 -11 794.133 156.157  17
   2  -7 -11 753.992 162.958  30
   2  -7 -11 750.059 129.372  23
   2   7 -11 894.338 121.399  40
   2  -7 -10 1302.20 170.094  23
   2   7 -10 1535.58 158.111  40
   2  -7 -10 1627.90 222.155  30
   2  -7  -9 2040.33 208.798  23
   2  -7  -9 1330.31 439.018  13
   2  -7  -9 1790.90 576.788  10
   2  -7  -9 1921.92 256.493  30
   2  -7  -9 2154.47 613.051  15
   2   7  -9 2142.39 197.579  39
   2  -7  -9 1928.88 256.547  24
   2   7  -9 2061.36 183.548  40
   2   7  -8 5784.35 342.930  39
   2   7  -8 5675.43 334.961  40
   2  -7  -8 4294.22 866.720  10
   2  -7  -8 6091.05 431.710  30
   2  -7  -8 7230.21 1040.68  15
   2  -7  -8 5645.13 368.380  23
  -2   7   8 5597.88 719.492  14
   2  -7  -8 5052.99 815.332  13
   2  -7  -7 2310.63 627.491  10
   2   7  -7 2557.10 207.298  39
   2  -7  -7 1886.40 566.342  15
  -2   7   7 2115.33 423.716  14
   2  -7  -7 2306.86 222.200  23
   2  -7  -7 2063.23 533.096  13
   2   7  -7 2397.64 205.112  40
   2  -7  -6 1633.81 465.532  13
   2   7  -6 2185.08 186.350  39
   2  -7  -6 1784.03 439.009   9
   2  -7  -6 1642.37 529.375  15
   2   7  -6 2039.85 266.235  26
   2  -7  -6 1479.84 178.413  23
   2   7  -6 1926.73 177.263  44
   2   7  -5 1599.42 157.218  39
   2  -7  -5 1220.62 158.802  23
   2  -7  -5 962.873 331.834   9
   2   7  -5 1597.38 160.604  40
   2   7  -5 1538.32 156.893  44
   2   7  -5 1333.67 235.385  26
   2  -7  -5 1522.87 561.048  10
   2  -7  -5 1010.47 430.007  15
   2   7  -4 7062.54 358.366  39
   2  -7  -4 6878.31 1027.46  10
   2   7  -4 6809.93 366.023  40
   2  -7  -4 5877.96 848.858  15
   2   7  -4 7333.65 523.691  26
   2  -7  -4 7259.73 798.476   9
   2   7  -4 6942.97 365.300  44
   2  -7  -3 2918.64 676.506  10
   2   7  -3 4121.01 237.993  39
  -2   7   3 4226.20 334.043  43
   2  -7  -3 3790.47 543.874   9
   2   7  -3 3477.22 366.601  26
   2   7  -3 4245.25 255.316  40
   2   7  -3 4284.22 257.020  44
  -2   7   3 3669.96 224.392  44
  -2   7   2 7102.89 437.689  43
   2  -7  -2 5652.17 647.122   9
  -2   7   2 6234.12 324.121  44
   2  -7  -2 6595.18 986.576  10
   2   7  -2 6889.33 356.586  44
   2   7  -2 6846.97 347.677  40
   2   7  -2 7955.95 548.016  26
   2   7  -2 7433.47 381.952  37
   2   7  -1 6010.67 306.026  40
   2   7  -1 5952.59 338.389  37
   2  -7  -1 5663.36 863.993  10
  -2   7   1 6000.48 295.701  40
  -2   7   1 5530.51 291.994  44
   2   7  -1 6092.70 324.432  44
  -2   7   1 6005.03 390.466  43
   2   7   0 7368.39 532.431  26
   2  -7   0 7307.86 958.338  10
  -2   7   0 6358.14 321.042  39
   2   7   0 7152.72 648.747  14
  -2   7   0 6650.56 326.941  44
   2   7   0 7141.37 376.244  37
  -2   7   0 6787.75 414.463  43
   2   7   0 6975.89 328.423  40
   2   7   0 6724.80 353.670  44
  -2   7   0 6723.66 331.588  40
  -2   7  -1 1563.68 133.976  44
  -2   7  -1 1374.20 175.656  43
   2   7   1 1222.70 288.720  14
  -2   7  -1 1436.34 136.364  40
   2   7   1 1801.49 261.493  26
  -2   7  -1 1473.40 131.035  39
  -2   7  -1 1456.50 143.937  37
   2   7   2 1597.02 260.215  26
  -2   7  -2 1084.66 125.713  37
  -2   7  -2 1373.33 174.602  43
   2  -7   2 801.714 323.706  10
  -2  -7  -2 993.058 326.748   9
  -2  -7  -2 1330.26 329.164  15
   2   7   2 1723.21 341.599  14
  -2   7  -2 1281.27 122.453  44
  -2   7  -2 1418.63 133.062  39
  -2   7  -2 1456.32 138.166  40
  -2   7  -3 830.191 121.474  40
  -2   7  -3 1071.14 122.497  39
  -2   7  -3 997.241 155.608  43
  -2   7  -3 820.498 112.176  37
   2   7   3 796.432 272.813  14
   2  -7   3 1279.16 399.232  12
   2   7   3 1374.81 258.782  26
  -2   7  -3 1135.43 119.507  44
  -2  -7  -3 761.018 287.781   9
  -2  -7  -3 939.778 329.121  15
  -2   7  -4 4430.75 321.241  43
  -2  -7  -4 4416.83 667.250   9
  -2   7  -4 4723.11 268.863  44
  -2  -7  -4 4911.01 726.234  15
   2   7   4 4757.13 631.239  14
   2   7   4 5637.62 463.870  26
  -2   7  -4 4668.00 282.893  39
   2  -7   4 3805.10 584.286  12
  -2   7  -5 6509.41 375.551  39
  -2  -7  -5 6802.67 873.544   9
  -2   7  -5 7369.40 384.560  40
  -2  -7  -5 6145.16 853.929  15
   2   7   5 6594.97 770.869  14
   2   7   5 7432.67 543.453  26
  -2   7  -5 7143.18 427.590  43
  -2  -7  -5 7100.93 353.097  18
  -2   7  -6 10891.3 520.745  39
  -2   7  -6 11440.1 577.837  43
  -2  -7  -6 9628.10 1093.46   9
   2   7   6 10300.9 1030.53  14
   2   7   6 11178.1 678.419  26
  -2  -7  -6 10220.8 517.642  20
  -2  -7  -6 9451.41 469.589  18
  -2  -7  -6 10484.2 560.567  25
  -2   7  -6 11040.6 514.437  40
  -2   7  -7 348.250 109.405  39
  -2  -7  -7 90.5378 256.007   9
  -2   7  -7 400.660 108.458  40
  -2  -7  -7 567.919 120.353  20
  -2  -7  -7 431.532 139.409  28
   2   7   7 516.756 284.366  14
  -2  -7  -7 439.886 131.820  34
  -2  -7  -7 473.854 127.333  25
  -2   7  -7 672.905 143.528  43
  -2  -7  -8 1889.85 506.532   9
  -2   7  -8 1576.59 203.223  43
  -2  -7  -8 1631.40 203.866  25
  -2  -7  -8 1542.29 171.002  20
   2   7   8 1304.92 412.533  14
  -2  -7  -8 1411.43 197.127  34
  -2  -7  -8 1561.57 209.513  28
  -2  -7  -8 1366.11 205.236  23
  -2   7  -8 1300.87 150.270  40
  -2   7  -9 859.006 121.218  40
  -2   7  -9 972.395 139.353  39
  -2  -7  -9 559.886 316.345   9
  -2  -7  -9 829.407 166.828  28
  -2   7  -9 975.839 160.708  43
  -2  -7  -9 1196.51 198.186  23
  -2  -7  -9 883.720 156.941  25
  -2  -7  -9 875.636 162.187  34
  -2   7 -10 353.033 87.1863  40
  -2   7 -10 291.493 96.0284  39
  -2   7 -10 113.883 81.5410  43
  -2  -7 -10 345.759 120.403  34
  -2  -7 -10 306.021 110.348  25
  -2  -7 -10 524.837 186.092  30
  -2  -7 -10 254.182 116.094  28
  -2   7 -11 294.264 89.7353  39
  -2  -7 -11 67.2626 117.842  30
  -2  -7 -11 326.879 97.9598  28
  -2  -7 -11 404.514 125.354  24
  -2  -7 -12 184.680 69.4509  24
  -2   7 -12 114.855 64.5563  39
  -2  -7 -12 78.0364 69.1106  28
  -2  -7 -12-20.8167 107.705  30
  -2   7 -13-9.67440 49.2242  39
  -2  -7 -13 28.7109 55.7428  28
   2   8 -13 186.185 50.5371  39
   2  -8 -12 153.436 80.6047  17
   2  -8 -12 48.1643 71.9869  24
   2   8 -12 71.0276 50.8622  40
   2   8 -11 120.041 71.0040  39
   2  -8 -11 109.336 98.9252  17
   2   8 -11 139.925 65.0724  40
   2  -8 -11 254.205 75.1665  23
   2   8 -10 568.315 100.557  40
   2   8 -10 628.523 110.667  39
   2  -8 -10 398.447 128.066  30
   2  -8 -10 852.017 167.926  24
   2  -8 -10 544.335 106.944  23
   2  -8  -9 2890.13 274.418  30
   2  -8  -9 2380.53 208.547  23
   2   8  -9 2327.81 200.179  39
   2  -8  -9 2655.30 275.461  24
   2   8  -9 2174.27 193.468  40
   2   8  -8 2339.89 198.931  39
   2  -8  -8 2468.98 269.467  30
  -2   8   8 2093.83 162.982  44
   2  -8  -8 1673.39 191.074  23
   2   8  -8 2893.46 212.593  40
   2   8  -7 2023.51 185.153  39
   2  -8  -7 1497.53 536.128  10
   2  -8  -7 1836.53 491.711  13
   2  -8  -7 1291.73 489.711  15
  -2   8   7 1576.08 146.295  44
   2  -8  -7 2189.64 250.212  30
   2  -8  -7 1929.67 198.129  23
   2   8  -6 5201.93 304.049  39
   2  -8  -6 3966.68 772.704  15
   2   8  -6 5222.17 438.369  26
   2  -8  -6 4181.22 309.380  23
   2   8  -6 5090.28 312.094  44
   2  -8  -6 3925.68 705.873  13
  -2   8   6 4509.96 264.377  44
   2   8  -5 2672.86 202.976  39
   2  -8  -5 2816.57 578.611  13
   2  -8  -5 2942.75 714.404  10
   2  -8  -5 1651.01 493.492  15
   2  -8  -5 1962.47 206.093  23
   2   8  -5 3099.35 349.888  26
  -2   8   5 2512.58 182.888  44
   2   8  -5 2695.69 217.541  40
   2   8  -5 2557.34 207.843  44
   2   8  -4 757.105 217.777  26
  -2   8   4 790.088 106.196  44
   2   8  -4 1023.68 135.542  44
   2   8  -4 954.560 144.539  40
   2  -8  -4 657.224 340.782  13
   2  -8  -4 375.316 333.223  15
   2  -8  -4 1008.29 521.519  10
   2   8  -4 787.482 114.844  39
   2   8  -3 1746.49 169.673  44
   2  -8  -3 1227.51 493.244  10
   2   8  -3 1753.56 167.010  40
   2  -8  -3 1257.23 491.773  15
  -2   8   3 1547.33 144.333  44
   2   8  -3 1826.99 297.818  26
  -2   8   2 2347.35 254.153  43
  -2   8   2 2470.23 178.748  44
   2   8  -2 2229.29 322.237  26
   2   8  -2 2475.14 195.120  40
   2   8  -2 2359.83 213.085  37
   2  -8  -2 2248.35 611.045  10
   2   8  -1 2282.10 207.876  37
   2  -8  -1 2020.06 604.264  10
   2   8  -1 2368.16 180.896  40
  -2   8   1 2551.65 256.588  43
  -2   8   1 2472.12 176.483  44
   2   8   0 366.317 77.1662  40
  -2   8   0 576.555 109.714  37
   2  -8   0 939.225 416.898  10
   2   8   0 600.670 124.508  37
  -2   8   0 481.676 90.2800  40
   2   8   0 437.156 189.902  26
  -2   8   0 647.503 101.293  44
   2   8   1 1095.05 147.507  37
  -2   8  -1 1164.97 138.526  37
  -2   8  -1 1012.63 116.423  39
  -2   8  -1 1014.76 119.086  44
   2   8   1 896.344 264.377  14
   2  -8   1 656.764 318.587  10
   2   8   1 1417.76 282.407  26
  -2   8  -1 1075.98 129.160  40
  -2   8  -2 3886.14 252.253  37
  -2   8  -2 3780.62 237.962  39
  -2  -8  -2 3227.78 605.005   9
  -2   8  -2 3836.15 235.410  44
   2   8   2 2940.56 474.811  14
   2   8   2 3439.77 391.947  26
  -2   8  -2 3882.75 251.678  40
   2  -8   2 2833.22 597.354  12
   2  -8   3 5343.80 765.701  12
  -2   8  -3 6747.80 361.749  39
  -2   8  -3 6875.15 363.162  37
  -2  -8  -3 6552.12 858.931   9
  -2   8  -3 6828.58 372.372  40
  -2   8  -3 6831.82 352.228  44
   2   8   3 6191.05 697.153  14
   2   8   3 7841.53 585.990  26
  -2  -8  -4 4965.77 281.582  18
  -2  -8  -4 3844.80 696.532   9
  -2   8  -4 5252.96 311.715  39
   2   8   4 4545.89 620.288  14
   2   8   4 5213.55 474.398  26
  -2   8  -4 5438.15 318.843  40
  -2   8  -4 5530.21 304.243  44
  -2  -8  -5 413.702 120.075  25
  -2   8  -5 351.340 102.295  39
  -2  -8  -5 613.562 310.331   9
   2   8   5 308.427 208.413  14
   2   8   5 160.671 148.890  26
  -2   8  -6 172.297 91.9045  40
  -2   8  -6 149.416 87.6223  39
  -2  -8  -6 145.134 90.8656  20
  -2  -8  -6 182.375 257.422   9
  -2  -8  -6 141.572 98.0275  25
   2   8   6 132.255 199.597  14
   2   8   6 264.693 151.961  26
  -2  -8  -7 1867.53 205.588  25
  -2  -8  -7 1616.24 208.091  28
  -2  -8  -7 1747.25 213.418  34
  -2   8  -7 1939.79 182.695  40
   2   8   7 1241.26 400.475  14
  -2   8  -7 1787.56 180.350  39
  -2  -8  -7 1676.86 480.202   9
  -2  -8  -7 1452.31 169.193  20
  -2  -8  -8 200.522 101.519  25
  -2   8  -8 279.636 103.718  39
  -2  -8  -8 368.517 104.217  20
  -2  -8  -8 346.547 125.054  34
  -2   8  -8 491.452 108.745  40
  -2  -8  -8 286.310 133.076  28
  -2  -8  -8 517.223 156.095  23
  -2  -8  -9 496.275 116.637  25
  -2  -8  -9 593.359 131.659  34
  -2   8  -9 667.275 109.789  40
  -2  -8  -9 703.291 155.877  23
  -2  -8  -9 594.763 135.222  28
  -2  -8 -10 1245.29 192.053  30
  -2   8 -10 880.312 120.556  39
  -2  -8 -10 819.352 154.889  23
  -2  -8 -10 907.872 141.475  28
  -2  -8 -11 683.624 126.579  24
  -2  -8 -11 454.600 123.253  30
  -2  -8 -11 612.116 108.371  28
  -2   8 -11 782.968 102.201  39
  -2  -8 -11 671.479 113.708  23
  -2   8 -12 73.1428 53.4654  39
  -2  -8 -12-14.7135 54.3800  23
  -2   8 -13 76.8823 37.1435  39
   2   8  13 17.6695 33.7136  44
  -2  -8 -13 11.6378 48.8934  38
   2   9 -12 344.740 45.3000  40
   2   9 -12 421.343 56.4802  39
   2   9 -11 169.979 59.1667  40
   2   9 -11 129.022 56.3065  39
   2  -9 -11 157.445 74.1844  17
   2  -9 -11 35.9494 65.8659  24
   2   9 -10 234.777 71.7102  39
   2  -9 -10 6245.08 353.179  36
   2  -9 -10 11.0505 94.8809  30
   2  -9 -10 280.319 97.8705  24
   2  -9 -10 5301.29 322.071  35
   2   9 -10 130.795 64.9173  40
   2   9  -9 403.643 92.6707  39
   2  -9  -9 92.7141 104.811  30
   2   9  -9 379.287 91.6003  40
   2  -9  -9 421.848 125.423  24
   2   9  -8 337.857 99.2700  40
   2   9  -8 401.553 93.8364  39
   2  -9  -8 510.611 139.475  30
   2  -9  -8 510.902 146.216  24
   2   9  -7 1358.46 144.637  39
   2  -9  -7 1216.90 185.409  30
   2   9  -6 118.694 97.3004  40
   2   9  -6 94.9846 69.5744  39
   2  -9  -6-67.5631 118.171  30
   2   9  -5 5042.66 289.307  39
   2   9  -5 5688.54 484.704  26
   2   9  -5 5567.00 328.823  44
  -2   9   5 4833.38 276.041  44
   2   9  -5 5634.91 325.167  40
   2   9  -4 741.661 130.044  40
   2  -9  -4 1010.91 380.418  15
  -2   9   4 635.973 101.802  44
   2  -9  -4 650.933 439.796  10
   2   9  -4 626.899 214.079  26
   2   9  -4 687.574 99.6473  39
   2   9  -3 897.764 129.147  40
  -2   9   3 731.155 105.295  44
   2  -9  -3 805.841 370.903  15
   2   9  -3 743.312 238.869  26
   2  -9  -3 513.660 388.389  10
   2   9  -2 2230.96 184.395  40
   2   9  -2 2421.81 345.166  26
   2  -9  -2 2367.91 694.977  10
  -2   9   2 2140.23 170.834  44
   2   9  -1 634.728 104.817  40
   2   9  -1 733.932 139.552  37
  -2   9   1 747.077 106.423  44
  -2   9   1 854.375 137.147  37
  -2  -9   0 555.426 281.942   9
   2   9   0 839.541 100.382  40
   2  -9   0 646.415 345.770  10
   2   9   0 763.790 243.848  26
   2   9   0 894.213 147.837  37
  -2   9   0 902.905 134.136  37
  -2   9   0 568.447 101.983  44
  -2   9  -1 6292.24 359.868  37
   2   9   1 7006.34 396.972  37
  -2  -9  -1 5485.25 809.658   9
  -2   9  -1 6109.26 329.851  44
   2   9   1 6931.64 584.922  26
  -2   9  -2 3207.32 219.602  39
  -2   9  -2 3404.24 243.999  37
   2   9   2 3603.51 257.642  44
  -2  -9  -2 2974.79 608.890   9
   2   9   2 3184.09 267.556  37
   2   9   2 3801.65 427.023  26
  -2   9  -2 3380.21 225.904  44
   2  -9   2 2701.83 574.019  12
  -2   9  -2 3400.61 239.043  40
  -2   9  -3 1386.70 145.415  39
   2   9   3 1329.77 160.418  44
  -2  -9  -3 765.832 365.914   9
  -2   9  -3 1162.38 150.198  40
  -2   9  -3 1470.52 148.230  44
   2   9   3 1315.67 282.538  26
   2   9   4 1409.81 271.755  26
  -2   9  -4 1405.47 150.026  39
   2   9   4 1646.61 171.367  44
  -2  -9  -4 875.045 339.899   9
  -2  -9  -4 1265.04 160.468  25
  -2   9  -4 1339.77 155.282  40
  -2   9  -5 1974.44 183.249  39
  -2  -9  -5 2043.71 188.845  20
   2   9   5 2215.84 201.107  44
  -2  -9  -5 2073.05 208.818  25
  -2   9  -5 2433.78 203.191  40
   2   9   5 2178.73 304.457  26
   2   9   6 352.813 152.713  26
  -2  -9  -6 449.503 102.050  20
  -2  -9  -6 333.486 114.020  34
  -2  -9  -6 220.979 108.118  28
  -2   9  -6 186.672 93.0035  39
  -2  -9  -6 146.304 83.7679  25
   2   9   6 283.105 104.122  44
  -2   9  -7 237.339 83.5721  39
  -2  -9  -7 330.682 91.3274  20
  -2  -9  -7 371.953 101.155  25
  -2  -9  -7 394.417 122.537  28
  -2   9  -7 337.579 101.296  40
  -2  -9  -7 158.752 120.709  23
  -2  -9  -7 343.609 115.003  34
  -2   9  -8 201.823 87.3890  39
  -2  -9  -8-37.1324 82.5401  34
  -2  -9  -8 127.911 96.5556  28
  -2  -9  -8 331.018 141.998  23
  -2  -9  -9 1033.70 140.515  34
  -2   9  -9 1401.59 139.140  39
  -2  -9  -9 1010.14 153.774  23
  -2  -9  -9 1158.69 151.995  28
   2   9  10 1328.16 119.411  44
  -2  -9 -10 1384.10 157.181  24
  -2  -9 -10 1239.25 141.805  23
  -2  -9 -10 1000.17 130.208  28
  -2  -9 -10 1283.22 168.293  30
   2   9  11 1386.46 106.766  44
  -2  -9 -11 1224.25 129.083  38
  -2   9 -12 336.676 48.6909  39
   2  10 -10 23.9962 42.8794  40
   2  10 -10 10.4413 34.0321  39
   2  10  -9 83.6629 47.6177  39
   2 -10  -9 125.687 75.2859  24
   2 -10  -9 156.472 82.9866  17
   2  10  -9 113.550 62.6338  40
   2 -10  -8-10.6073 80.8998  30
   2  10  -8 71.0954 53.9251  39
   2 -10  -8 105.888 86.1302  24
   2  10  -7 75.3858 75.4478  40
   2  10  -7 47.2301 50.3967  39
   2 -10  -7 12.2329 85.5795  30
   2 -10  -7-40.4249 90.9195  24
   2  10  -6 16.4237 73.2912  40
   2  10  -6-5.92088 17.8648  39
   2 -10  -6 80.4559 89.3309  30
   2  10  -5 102.707 76.9636  40
   2 -10  -5 14.1452 89.2964  30
   2  10  -4 1505.06 153.531  40
  -2  10   3 4387.01 287.681  37
   2  10  -3 4529.06 441.297  26
   2  10  -3 4256.57 258.006  40
  -2  10   3 3927.53 231.732  44
  -2  10   2 6571.53 334.512  44
  -2  10   2 7099.74 386.675  37
   2  10  -2 7065.87 350.049  40
   2  10  -2 7448.99 575.522  26
  -2  10   1 994.560 142.295  37
  -2  10   1 1040.78 117.298  44
   2  10  -1 1168.39 116.227  40
  -2  10   0 3190.85 229.164  37
   2  10   0 2764.49 381.170  26
  -2  10   0 2781.15 193.498  44
   2  10   0 3081.02 236.565  44
   2  10   0 2856.63 240.270  37
  -2  10  -1 192.154 79.1694  44
   2  10   1 107.031 100.952  37
  -2  10  -1 274.811 89.5707  37
   2  10   1 185.621 186.826  26
   2  10   1 265.874 100.831  44
  -2  10  -2 1294.13 139.872  44
   2  10   2 1530.80 288.716  26
   2  10   2 1440.46 176.724  37
   2  10   2 1529.28 166.361  44
  -2  10  -3 1775.17 147.842  39
   2  10   3 1990.79 203.009  37
   2  10   3 2421.83 324.612  26
   2  10   3 1909.90 185.465  44
  -2  10  -4 1232.88 128.152  39
  -2 -10  -4 1087.91 132.339  20
   2  10   4 1339.89 171.848  37
   2  10   4 1255.03 150.761  44
   2  10   4 1142.85 239.806  26
  -2 -10  -5 1164.97 160.312  34
  -2  10  -5 1521.71 138.819  39
   2  10   5 1430.55 157.674  44
   2  10   5 1277.37 167.594  37
  -2 -10  -5 1125.03 134.922  20
   2  10   5 1661.59 248.923  26
   2  10   6 123.296 84.1276  44
  -2  10  -6 99.4900 72.6766  39
   2  10   6 156.188 100.051  37
  -2 -10  -6 79.1352 74.4519  34
  -2 -10  -6 192.702 96.2305  28
  -2 -10  -6 100.901 98.9535  23
   2  10   7-27.6554 79.8904  37
  -2  10  -7 49.9384 65.0223  39
  -2 -10  -7-9.84124 63.8580  34
  -2 -10  -7-21.4717 78.5142  28
   2  10   7-39.1789 69.4338  44
  -2 -10  -7 159.732 106.105  23
  -2  10  -8 741.284 96.0180  39
   2  10   8 962.699 120.165  37
   2  10   8 913.605 109.681  44
  -2 -10  -8 802.175 119.168  28
  -2 -10  -8 780.093 126.372  23
   2  10   9 781.965 93.6328  37
  -2 -10  -9 598.361 127.413  30
  -2  10  -9 583.830 82.7443  39
   2  10   9 694.613 86.5474  44
  -2  10 -10 333.976 56.8659  39
   2  10  10 385.338 57.0324  37
   2  10  10 356.210 55.8644  44
   2  11  -8 7.76583 44.0369  40
  -2  11   8 35.1608 43.4850  37
  -2  11   7 142.416 61.4376  37
   2  11  -7 96.4820 53.8970  40
   2  11  -6 390.564 72.5219  40
  -2  11   6 260.858 77.1291  37
   2 -11  -6 172.821 81.2284  17
   2  11  -5 569.090 88.0067  40
   2 -11  -5 565.984 113.812  24
  -2  11   5 657.026 102.310  37
   2 -11  -4 203.028 91.5925  24
  -2  11   4 210.844 80.7893  37
   2  11  -4 311.810 74.4854  40
   2  11  -3 104.007 76.8652  44
  -2  11   3 48.0766 71.0599  37
   2  11  -3 94.0138 54.4653  40
   2  11  -2 895.184 117.869  44
  -2  11   2 882.725 116.438  37
  -2  11   1 1411.96 141.439  37
   2  11  -1 1560.85 155.917  44
  -2  11   0 1148.73 131.969  37
   2  11   0 1537.89 153.129  44
   2  11   0 1407.55 249.754  26
   2  11   1 511.960 190.151  26
   2  11   1 485.395 105.477  44
   2  11   1 676.427 126.115  37
   2  11   2 16.4588 75.5333  44
   2  11   2 39.3598 83.9886  37
   2  11   2 193.320 158.914  26
   2  11   3 114.918 91.4787  37
   2  11   3 111.388 76.5136  44
  -2 -11  -3 131.409 73.0284  34
   2  11   3 195.934 135.488  26
   2  11   4 878.845 112.156  44
   2  11   4 636.243 121.910  37
  -2 -11  -4 565.566 111.690  28
  -2 -11  -5 442.971 92.1149  28
   2  11   5 499.599 89.1157  44
   2  11   5 432.789 97.6626  37
  -2 -11  -5 338.392 96.7511  23
  -2  11  -6 8.17946 13.1017  39
   2  11   6 36.0900 71.8215  37
   2  11   6 153.890 67.4169  44
  -2 -11  -6 161.664 83.6839  23
   2  11   7 370.506 76.3877  37
   2  11   7 317.426 65.1154  44
   2  11   8 237.698 53.9473  37
   2  11   8 289.683 47.9999  44
  -2  12   4 3.84096 13.5900  37
  -2  12   3-8.41718 17.3902  37
   2  12  -2 193.069 71.8956  44
   2  12  -1 706.895 96.3847  44
   2  12   0 294.580 74.7045  44
   2  12   1 294.685 72.1382  44
   2  12   2 137.782 61.5557  44
   2  12   2 106.303 68.8473  37
   2  12   3 161.188 68.1811  37
   2  12   3 68.0663 53.2635  44
   2  12   4 345.921 73.9395  37
   2  12   4 290.095 58.7702  44
   2  12   5 62.5236 38.4856  44
   2  12   5 17.8900 47.9735  37
   3   0 -17 311.291 56.2595  42
   3   0 -16 32.0685 52.5544  27
   3   0 -16-6.59394 49.2402  29
   3   0 -15 89.3656 68.1492  27
   3   0 -14 737.582 130.460  27
   3   0 -14 699.486 137.829  42
   3   0 -14 933.379 130.204  41
   3   0 -13 2205.40 214.582  27
   3   0 -13 2323.39 227.080  42
   3   0 -13 2307.72 215.530  41
  -3   0  13 1601.85 376.801   3
   3   0 -12 3917.27 563.992   4
   3   0 -12 4168.99 308.389  27
  -3   0  12 3187.43 553.438   3
   3   0 -12 4718.62 326.551  42
   3   0 -12 4574.53 303.591  41
   3   0 -11 465.677 134.239  42
   3   0 -11 107.395 198.869   4
   3   0 -11 297.407 123.299  27
  -3   0  11 518.835 261.241   3
   3   0 -11 478.776 124.638  41
   3   0 -10 70.0649 87.1986  42
   3   0 -10 49.6429 175.637   4
   3   0 -10-10.2339 77.9634  41
   3   0 -10-51.3349 173.171  13
   3   0 -10 11.4989 71.5248  27
  -3   0  10-53.0758 138.687   3
   3   0  -9 2044.64 195.970  17
   3   0  -9 1924.34 362.411  15
   3   0  -9 1962.84 181.681  27
  -3   0   9 1472.03 340.253   3
   3   0  -9 2104.03 211.589  24
   3   0  -9 2423.01 190.823  41
   3   0  -9 2379.22 178.528   7
   3   0  -8 442.079 79.3812   7
   3   0  -8 294.286 109.504  24
   3   0  -8 160.213 127.053  32
   3   0  -8 533.197 191.047  15
   3   0  -8 513.198 97.9436  16
  -3   0   8 669.309 227.946   3
   3   0  -8 562.756 114.329  17
   3   0  -8 343.401 86.3131  41
   3   0  -7 4526.11 285.203  32
   3   0  -7 5314.90 291.094  16
   3   0  -7 5659.86 324.337  17
  -3   0   7 4704.05 499.013   3
   3   0  -7 5426.12 533.075  15
   3   0  -7 4671.16 323.409  36
   3   0  -7 5111.65 318.527  24
   3   0  -6 4253.13 294.763  36
   3   0  -6 4570.22 303.396  35
   3   0  -6 4826.96 272.439  16
   3   0  -6 4906.87 286.462  17
   3   0  -6 4433.32 273.897  32
  -3   0   6 5285.38 485.189   3
   3   0  -6 4780.78 465.378  15
   3   0  -5 10079.3 464.585  17
   3   0  -5 9405.77 541.877  12
   3   0  -5 9938.66 483.548  35
  -3   0   5 10122.2 661.109   3
   3   0  -5 9643.84 479.632  36
   3   0  -5 10084.4 470.430  24
   3   0  -4 17574.3 862.597  12
  -3   0   4 18472.9 934.050   3
  -3   0   3 162128. 5839.06   3
   3   0  -3 158926. 5831.16  12
   3   0  -2 31609.0 1392.79  12
   3   0  -1 62225.5 2441.26   5
  -3   0   1 63574.1 2460.38   1
   3   0  -1 65832.9 2552.27  12
   3   0   0 480064. 14426.1  14
  -3   0   0 472008. 14427.2   1
   3   0   1 1302.54 187.276   5
   3   0   1 1417.46 189.112  14
   3   0   2 25635.8 1144.85  14
  -3   0  -2 25967.1 1224.30  11
  -3   0  -2 25967.0 1089.82   9
   3   0   2 25810.3 1177.10   5
  -3   0  -3 20430.2 973.998   9
  -3   0  -3 20449.4 1088.00  11
   3   0   3 20084.2 980.284  14
  -3   0  -4 19220.8 1123.16  11
  -3   0  -4 20612.5 1044.98   9
   3   0   4 19768.8 1017.48  14
  -3   0  -5 84679.4 3074.31  25
  -3   0  -5 85747.9 3065.23  20
  -3   0  -5 86296.8 3079.22  34
   3   0   5 90851.2 3432.15  14
  -3   0  -5 84276.6 3599.12  11
  -3   0  -6 52809.5 1943.94  25
  -3   0  -6 52708.4 1945.66  34
  -3   0  -6 52971.1 1912.82  23
  -3   0  -6 50151.4 1923.53  28
   3   0   6 56940.4 2364.67  14
  -3   0  -6 49313.4 2495.56  11
  -3   0  -7 8510.96 820.483   2
  -3   0  -7 8372.79 403.803  23
  -3   0  -7 8595.15 423.296  28
  -3   0  -7 8179.61 837.148  11
  -3   0  -7 8129.20 425.366  25
   3   0   7 8726.47 716.930  14
  -3   0  -8 70.0688 211.495  11
  -3   0  -8 163.725 91.6526  33
  -3   0  -8 307.876 94.9922  28
  -3   0  -8 66.2403 212.068   2
   3   0   8 281.114 193.660  14
  -3   0  -8 134.722 95.9911  25
  -3   0  -8 129.825 93.5091  42
  -3   0  -8 152.402 71.8077  23
  -3   0  -9 2383.79 515.503  11
  -3   0  -9 2399.26 196.229  33
  -3   0  -9 2510.42 200.337  23
  -3   0  -9 2128.85 238.950  31
  -3   0  -9 2578.60 210.714  42
   3   0   9 2963.18 483.015  14
  -3   0  -9 2781.15 538.500   2
  -3   0  -9 2404.12 211.497  28
  -3   0 -10 922.837 147.229  42
  -3   0 -10 1214.30 148.751  33
  -3   0 -10 1019.66 184.178  31
  -3   0 -10 1324.74 172.697  28
   3   0  10 1146.40 331.378  14
  -3   0 -10 1062.88 381.988   2
  -3   0 -10 981.366 138.686  23
  -3   0 -11 2328.45 203.432  33
  -3   0 -11 2497.82 272.523  31
  -3   0 -11 2368.10 225.326  28
  -3   0 -11 2365.20 235.624  38
  -3   0 -11 2449.46 229.133  42
  -3   0 -12 1371.06 181.767  38
  -3   0 -12 1215.70 147.168  27
  -3   0 -12 1271.42 201.114  31
  -3   0 -12 1151.82 162.281  42
  -3   0 -12 1183.69 149.256  33
  -3   0 -13 4102.35 260.247  33
  -3   0 -13 4233.00 330.820  31
  -3   0 -13 4327.65 288.057  42
  -3   0 -13 4077.53 266.533  27
  -3   0 -14 60.8424 59.0337  33
  -3   0 -14-14.9962 59.3242  27
  -3   0 -14 45.1159 75.1812  42
  -3   0 -15 89.3403 59.0341   8
  -3   0 -16 156.293 50.2637   8
   3   1 -17 529.400 60.6755  42
   3  -1 -17 559.322 65.3253  42
   3  -1 -16 204.799 60.6538  27
   3  -1 -16 140.214 59.5110  29
   3   1 -16 162.794 56.2493  27
   3   1 -16 211.311 72.5744  42
   3  -1 -16 245.210 72.4805  42
   3   1 -15 639.078 110.093  42
   3  -1 -15 779.144 124.752  42
   3  -1 -15 711.921 109.633  27
   3   1 -15 582.542 106.517  29
   3   1 -15 594.553 100.365  27
   3   1 -14 188.448 100.067  42
   3   1 -14 371.864 105.833  41
   3  -1 -14 370.997 101.228  27
   3   1 -14 183.699 87.5164  27
   3  -1 -14 288.098 97.9065  41
   3  -1 -14 231.471 125.332  42
   3  -1 -13 1063.46 152.307  41
   3  -1 -13 844.196 145.364  27
   3   1 -13 1135.12 120.056  39
   3   1 -13 1232.37 160.527  27
   3   1 -13 1142.52 159.495  41
   3   1 -12 6961.99 410.458  41
  -3  -1  12 6603.53 769.973   3
   3  -1 -12 6936.35 417.676  27
   3   1 -12 7803.18 435.553  27
  -3   1  12 6528.86 767.450   3
   3   1 -12 8252.69 445.865  42
   3   1 -12 6455.25 746.449   4
   3  -1 -12 7896.94 415.049  41
   3  -1 -12 5798.44 709.793   4
   3  -1 -11 12639.3 1022.57   4
   3  -1 -11 9762.41 987.287  13
   3  -1 -11 12973.1 636.738  17
   3  -1 -11 12381.8 591.579  41
   3  -1 -11 13085.0 663.533  24
  -3   1  11 12693.2 1045.18   3
  -3  -1  11 14142.4 1099.27   3
   3  -1 -11 12093.9 608.976  27
   3   1 -11 12380.6 617.262  27
   3   1 -11 11351.8 980.654   4
   3   1 -11 12987.4 622.020  42
   3   1 -11 13279.5 610.051  41
   3  -1 -10 7630.92 766.934   4
   3  -1 -10 9132.70 457.081  41
   3   1 -10 8613.83 793.933   4
   3  -1 -10 9118.45 494.195  17
   3   1 -10 8780.12 458.865  41
   3  -1 -10 8716.03 858.981  15
  -3   1  10 8668.54 816.792   3
  -3  -1  10 9313.77 839.095   3
   3   1 -10 9055.21 478.171  27
   3  -1 -10 8855.24 510.520  24
   3   1 -10 9206.37 476.241  42
   3  -1  -9 12455.2 647.354  35
   3  -1  -9 13991.0 631.105  17
   3  -1  -9 12162.7 565.527  41
   3  -1  -9 11975.2 568.756  16
   3  -1  -9 11609.6 564.931  32
  -3   1   9 12807.8 961.115   3
  -3  -1   9 13854.4 991.629   3
   3  -1  -9 12637.7 1014.92  15
   3   1  -9 12813.0 587.443  42
   3  -1  -9 10698.5 613.913  36
   3   1  -9 12150.7 587.392  27
   3  -1  -9 12986.8 636.152  24
   3  -1  -9 13382.2 567.480   7
   3   1  -9 12708.2 560.739   7
   3  -1  -8 3600.05 273.122  24
   3  -1  -8 3138.89 252.892  17
   3  -1  -8 3657.40 244.949  16
   3   1  -8 3678.32 246.535  27
   3  -1  -8 4694.24 279.998  32
  -3   1   8 3852.55 476.041   3
  -3  -1   8 3057.98 427.588   3
   3  -1  -8 3152.16 481.524  15
   3  -1  -8 3001.65 284.847  35
   3  -1  -8 3545.14 222.599   7
   3   1  -8 3669.20 224.566   7
   3  -1  -8 3705.86 234.460  41
   3  -1  -8 3600.47 248.067  23
   3  -1  -8 3039.36 278.496  36
   3  -1  -7 976.456 117.436  23
   3  -1  -7 733.234 100.962  28
  -3  -1   7 759.750 212.879   3
   3  -1  -7 1016.29 186.502  36
   3  -1  -7 851.313 121.434  16
   3   1  -7 627.788 98.3550  16
   3   1  -7 741.106 101.834  27
   3   1  -7 527.228 148.496  15
   3  -1  -7 348.205 181.580  15
   3  -1  -7 813.709 123.994  17
   3  -1  -7 482.928 134.967  35
  -3   1   7 978.971 236.615   3
   3  -1  -6 44713.3 1687.19  24
   3  -1  -6 45931.7 2294.94  10
   3  -1  -6 43565.1 1695.34  35
   3  -1  -6 43542.0 1677.60  17
   3  -1  -6 46088.7 1628.58  28
   3   1  -6 44193.4 1643.04  16
   3   1  -6 42596.9 1648.03  32
   3   1  -6 43172.6 1628.37  27
  -3   1   6 39980.5 1946.84   3
  -3  -1   6 45207.0 1999.93   3
   3  -1  -6 43312.9 1690.97  36
   3   1  -6 43416.4 1823.05  15
   3  -1  -6 45683.0 1640.90  23
   3  -1  -5 118231. 4611.17  10
   3  -1  -5 103405. 3933.26  36
   3   1  -5 100578. 4046.30  15
  -3   1   5 114567. 4223.55   3
  -3  -1   5 109655. 4209.33   3
   3   1  -5 108083. 3871.74  27
   3  -1  -5 113520. 3932.89  24
   3  -1  -5 117584. 3934.46  30
   3  -1  -4 17424.6 1167.58  10
  -3  -1   4 18518.2 948.763   3
  -3   1   4 19048.0 954.743   3
  -3   1   3 30790.2 1325.04   3
  -3  -1   3 29563.9 1322.96   3
  -3  -1   2 12260.3 686.180   1
  -3   1   2 13506.1 700.694   1
   3  -1  -2 14025.9 904.631  10
   3  -1  -1 23402.8 1176.04  12
   3  -1  -1 25183.8 1268.98  10
   3  -1  -1 23088.3 1049.93   5
   3   1  -1 23286.9 1054.49   5
   3   1  -1 22255.8 1089.62  14
  -3  -1   1 25177.4 1079.71   1
  -3   1   1 24153.2 1070.23   1
   3  -1   0 49686.5 1959.05   5
   3  -1   0 49856.6 2130.67  12
  -3   1   0 50200.2 1970.79   1
   3   1   0 47823.0 1956.10   5
   3   1   0 49691.3 2005.98  14
  -3  -1   0 50971.1 1972.85   1
   3  -1   1 141371. 5008.43  14
   3   1   1 135575. 5115.89  14
   3  -1   1 139242. 5076.54   5
   3   1   1 140771. 5091.67   5
   3  -1   2 45531.5 1913.40   5
   3  -1   2 49307.3 2123.94  12
  -3  -1  -2 47671.8 1911.89   9
   3  -1   2 46178.3 1821.76  14
   3   1   2 46692.6 1948.68  14
   3   1   2 47615.4 1932.73   5
  -3   1  -2 48176.4 1959.85  11
  -3   1  -3 78050.7 3164.59  11
   3  -1   3 79243.6 2997.39  14
   3   1   3 83179.8 3154.48  14
  -3  -1  -3 79972.3 3120.70   9
  -3  -1  -4 54358.4 2411.49   9
   3   1   4 60153.5 2449.62  14
  -3   1  -4 57001.7 2475.02  11
   3  -1   4 58955.1 2281.35  14
  -3   1  -5 1740.47 307.465  11
  -3  -1  -5 1916.82 156.601  34
  -3  -1  -5 2034.20 320.669   9
  -3  -1  -5 1966.09 153.274  28
   3  -1   5 1894.08 259.560  14
  -3  -1  -5 1570.98 130.558  18
   3   1   5 1994.90 309.125  14
  -3  -1  -5 1648.16 138.680  20
  -3  -1  -6 17590.0 727.536  23
  -3   1  -6 15501.9 1129.21  11
  -3  -1  -6 17137.0 725.843  20
  -3  -1  -6 18962.3 758.040  34
  -3  -1  -6 19014.4 1185.36   9
  -3   1  -6 16873.7 712.709  33
  -3  -1  -6 17616.3 740.050  28
  -3   1  -6 17524.7 716.097  28
  -3  -1  -6 17492.2 714.874  18
   3  -1   6 19298.0 1008.12  14
   3   1   6 20508.4 1165.72  14
  -3  -1  -6 17444.8 744.855  25
  -3   1  -6 16509.1 722.073  25
  -3  -1  -7 3477.09 577.354  11
  -3   1  -7 4448.55 270.481  25
  -3  -1  -7 4418.17 287.620  34
  -3  -1  -7 3797.70 269.245  25
  -3  -1  -7 2840.49 504.542   2
  -3   1  -7 4138.19 572.505   2
  -3  -1  -7 4078.55 270.681  28
  -3   1  -7 4179.15 252.861  28
   3  -1   7 3752.54 441.693  14
   3   1   7 4884.15 567.022  14
  -3   1  -7 3987.79 234.237  23
  -3   1  -7 4030.77 248.523  33
  -3  -1  -7 4076.27 260.739  23
  -3   1  -7 3244.54 519.845  11
   3  -1   8 11005.8 824.292  14
  -3  -1  -8 10396.8 504.928  23
  -3  -1  -8 9182.69 977.345  11
  -3  -1  -8 10818.7 541.031  34
  -3   1  -8 10090.0 484.606  33
  -3   1  -8 10560.4 992.618   2
  -3  -1  -8 10505.1 520.875  28
   3   1   8 10994.5 922.856  14
  -3   1  -8 11158.1 486.998  23
  -3   1  -8 11168.0 1012.73  11
  -3  -1  -8 9837.18 481.301  42
  -3   1  -8 9760.99 494.862  42
  -3   1  -8 10508.6 500.394  28
  -3  -1  -8 9839.52 521.516  25
  -3  -1  -8 9245.81 946.281   2
  -3  -1  -9 2748.35 591.637  11
  -3   1  -9 3370.15 259.042  38
  -3  -1  -9 2818.04 214.987  33
  -3   1  -9 3039.74 224.726  33
  -3   1  -9 2954.86 274.163  31
  -3  -1  -9 3061.38 246.703  28
  -3   1  -9 3226.26 240.650  28
   3  -1   9 3641.85 485.872  14
   3   1   9 2325.26 470.090  14
  -3  -1  -9 2918.95 252.245  25
  -3   1  -9 2636.33 530.851   2
  -3  -1  -9 3125.67 592.428   2
  -3  -1  -9 2939.14 231.728  23
  -3   1  -9 3216.56 245.501  42
  -3  -1  -9 2789.65 221.451  42
  -3  -1  -9 2814.20 268.561  31
  -3  -1 -10 1559.00 175.133  23
  -3   1 -10 1800.97 481.447   2
  -3  -1 -10 1565.82 165.533  33
  -3   1 -10 1534.97 164.936  33
  -3  -1 -10 1779.71 475.838   2
  -3   1 -10 1634.36 214.989  31
  -3   1 -10 1471.81 177.016  42
  -3  -1 -10 1805.98 199.516  28
  -3   1 -10 1865.95 183.722  28
  -3  -1 -10 1753.95 181.648  42
  -3  -1 -10 1566.23 212.066  31
   3   1  10 1354.37 374.537  14
  -3   1 -10 1359.55 148.606  27
  -3  -1 -10 1660.16 203.904  25
  -3   1 -11 4302.91 314.381  42
  -3  -1 -11 4824.33 368.474  31
  -3  -1 -11 4929.01 322.637  23
  -3  -1 -11 4562.73 296.679  33
  -3   1 -11 4923.85 308.088  33
  -3   1 -11 4793.28 293.029  27
  -3   1 -11 4557.03 361.907  31
  -3  -1 -11 5324.39 352.146  28
   3   1  11 5440.27 715.863  14
  -3  -1 -11 4490.44 303.810  42
  -3   1 -12 2188.20 193.843  33
  -3  -1 -12 1891.65 179.780  33
  -3  -1 -12 2140.73 244.323  31
  -3   1 -12 2784.79 271.519  31
  -3  -1 -12 2552.19 237.283  28
  -3   1 -12 1713.68 173.931  27
  -3   1 -12 2102.16 214.089  42
  -3  -1 -12 2097.83 201.251  23
  -3  -1 -12 2263.50 204.931  42
  -3   1 -13 697.913 114.378  33
  -3  -1 -13 589.472 132.705  38
  -3  -1 -13 504.751 96.8454  33
  -3  -1 -13 661.317 117.414  27
  -3  -1 -13 660.601 127.981  42
  -3   1 -13 630.678 103.687  27
  -3   1 -13 452.162 117.458  42
  -3  -1 -14 456.667 95.7067  42
  -3   1 -14 538.313 110.375  42
  -3  -1 -14 340.145 70.1528  33
  -3   1 -14 387.061 82.2569  33
  -3  -1 -14 307.264 77.6512  27
  -3  -1 -15 1013.27 107.749   8
  -3   1 -15 954.841 102.752   8
  -3  -1 -16 141.265 45.6720   8
  -3   1 -16 168.525 47.3827   8
   3   2 -16 741.994 88.9350  27
   3   2 -16 705.419 89.1262  42
   3  -2 -16 696.185 90.5570  42
   3  -2 -15 50.0273 75.5134  42
   3   2 -15 57.8583 62.3972  29
   3  -2 -15 90.5872 65.7878  27
   3   2 -15 82.2801 66.8923  27
   3   2 -15 82.1441 78.4161  42
   3   2 -14 151.437 60.8911  39
   3   2 -14 118.650 83.1736  29
   3  -2 -14 187.941 82.0514  27
   3   2 -14 134.605 83.5899  27
   3  -2 -14 229.397 109.137  42
   3   2 -14 216.969 104.137  42
   3  -2 -14 193.891 85.5093  41
   3   2 -13 1248.33 132.033  39
   3  -2 -13 1441.72 175.596  42
   3   2 -13 1666.35 182.289  29
   3  -2 -13 1250.92 162.185  27
   3   2 -13 1633.08 181.309  42
   3   2 -13 1442.21 178.843  27
   3  -2 -13 1487.21 156.384  41
   3  -2 -12 2108.96 445.551   4
   3   2 -12 2621.00 475.924   4
   3  -2 -12 3625.75 282.883  17
   3  -2 -12 3169.78 255.583  27
   3   2 -12 3395.62 270.900  27
   3  -2 -12 3525.72 247.047  41
   3  -2 -12 2763.76 545.107  13
   3  -2 -12 3547.38 302.312  24
   3   2 -12 3163.20 261.095  42
   3  -2 -12 3390.38 270.749  42
  -3   2  12 2666.33 488.183   3
  -3  -2  12 3592.75 555.705   3
   3  -2 -11 555.548 277.925  13
   3  -2 -11 602.000 124.343  41
   3  -2 -11 434.829 239.932   4
   3   2 -11 213.267 171.839   4
  -3   2  11 622.430 249.710   3
   3  -2 -11 801.743 153.716  17
   3   2 -11 659.178 140.368  42
   3  -2 -11 334.509 237.574  15
   3   2 -11 576.304 129.767  27
   3  -2 -11 688.570 167.160  24
   3  -2 -11 663.312 141.498  42
  -3  -2  11 688.716 281.302   3
   3  -2 -10 6312.21 400.000  17
   3  -2 -10 5782.13 352.812  16
   3  -2 -10 5303.17 411.714  36
   3  -2 -10 5151.43 710.865  15
  -3   2  10 6491.89 702.750   3
  -3  -2  10 5976.56 691.322   3
   3   2 -10 6579.76 384.340  27
   3   2 -10 6207.26 359.611  41
   3  -2 -10 5306.04 415.853  35
   3  -2 -10 6593.61 696.965   4
   3   2 -10 6553.07 685.577   4
   3  -2 -10 6015.59 405.587  24
   3   2 -10 6073.93 361.302  42
   3  -2 -10 5954.65 340.975  41
   3  -2 -10 7024.50 392.438  23
   3  -2  -9 5846.10 386.295  36
   3  -2  -9 4724.84 327.061  17
   3  -2  -9 3634.85 507.933   4
   3   2  -9 4343.34 284.654  42
   3   2  -9 4541.23 541.739   4
   3  -2  -9 4590.92 359.838  35
   3  -2  -9 4502.37 304.970  16
   3  -2  -9 4777.92 303.073  23
   3  -2  -9 4511.22 331.775  24
  -3   2   9 4335.01 543.572   3
  -3  -2   9 4869.72 570.871   3
   3  -2  -9 3628.90 587.416  15
   3  -2  -9 4110.72 278.990  28
   3   2  -9 4429.70 295.632  27
   3  -2  -9 4835.21 282.671  41
   3   2  -9 4357.99 283.387  41
   3   2  -8 5411.56 312.575  41
   3  -2  -8 6242.29 405.981  36
  -3  -2   8 5830.76 592.545   3
   3  -2  -8 5289.21 299.713  41
   3  -2  -8 5726.96 357.117  17
   3  -2  -8 4687.11 688.589  10
   3  -2  -8 5688.13 393.435  35
   3  -2  -8 5507.38 324.100  23
   3  -2  -8 5228.16 355.982  30
   3  -2  -8 4747.08 636.194  15
  -3   2   8 5014.98 559.558   3
   3  -2  -8 5087.00 304.811  28
   3   2  -8 5854.04 330.355  27
   3  -2  -8 5758.71 301.706   7
   3   2  -8 5729.12 299.561   7
   3   2  -8 5614.11 314.257  42
   3  -2  -7 3405.20 257.440  30
   3  -2  -7 3790.23 299.715  36
   3  -2  -7 3235.37 251.428  17
   3  -2  -7 2677.22 519.185  10
   3  -2  -7 3306.77 281.636  35
   3   2  -7 2765.71 201.393  16
   3  -2  -7 3236.53 220.270  23
  -3   2   7 3190.35 406.720   3
  -3  -2   7 3556.06 437.418   3
   3  -2  -7 3444.07 214.525  28
   3  -2  -7 2942.26 480.316  15
   3   2  -7 3329.80 222.245  27
   3  -2  -7 3173.81 254.289  24
   3  -2  -6 2673.82 215.344  24
  -3  -2   6 2376.62 329.361   3
   3   2  -6 2113.48 168.124  16
  -3   2   6 2053.17 308.711   3
   3  -2  -6 2457.27 201.910  30
   3  -2  -6 2309.52 159.432  28
   3   2  -6 2255.69 167.591  27
   3  -2  -6 2631.52 472.713  10
   3  -2  -6 2069.47 162.119  23
  -3   2   5 13765.7 809.970   3
  -3  -2   5 15433.5 843.342   3
   3  -2  -5 14611.1 1117.43  10
   3   2  -5 13140.3 562.271  27
   3  -2  -5 13779.5 618.793  24
   3  -2  -5 13771.8 611.142  30
   3   2  -4 30841.1 1158.57  27
  -3   2   4 32229.4 1416.79   3
  -3  -2   4 34453.7 1442.66   3
   3  -2  -4 30704.8 1211.51  24
   3  -2  -3 5844.23 622.086  10
  -3   2   3 4813.11 379.855   3
  -3  -2   3 5505.38 405.935   3
  -3  -2   2 19769.2 940.032   1
   3  -2  -2 18904.9 1201.33  10
  -3   2   2 19001.4 924.129   1
   3  -2  -1 49699.0 2283.01  10
   3  -2  -1 49320.7 1990.76   5
   3   2  -1 51398.6 2005.61   5
  -3   2   1 49738.2 1998.07   1
  -3  -2   1 51412.2 2007.71   1
   3  -2   0 107171. 4037.09   5
   3   2   0 111563. 4149.61  14
   3  -2   0 110994. 4309.84  10
   3   2   0 110942. 4056.55   5
   3  -2   1 13713.4 802.397  10
   3   2   1 13019.6 752.607  14
   3  -2   1 12761.3 673.799   5
   3   2   1 13354.5 689.822   5
   3  -2   1 13345.9 865.913  12
  -3   2  -1 12467.6 663.454  11
   3   2   2 35939.3 1683.46  14
   3  -2   2 39612.0 1617.54   5
   3   2   2 38697.2 1616.06   5
   3  -2   2 39809.1 1841.44  12
  -3  -2  -2 37400.4 1733.97  11
  -3   2  -2 37568.4 1603.33  11
  -3  -2  -3 60594.3 2632.57   9
   3   2   3 69456.1 2694.57  14
   3  -2   3 64206.1 2348.24  14
   3  -2   3 68272.0 2826.56  12
  -3  -2  -3 62375.9 2722.49  11
  -3   2  -3 61900.8 2575.93  11
  -3   2  -4 33786.5 1236.00  33
  -3  -2  -4 33355.0 1621.93   9
  -3  -2  -4 32767.8 1227.33  18
   3  -2   4 33783.0 1325.05  14
   3   2   4 35784.1 1653.47  14
  -3  -2  -4 30368.3 1660.91  11
  -3   2  -4 33569.3 1578.37  11
  -3  -2  -4 32472.4 1207.70  22
  -3  -2  -5 11891.1 914.448  11
  -3  -2  -5 11068.5 476.813  18
  -3   2  -5 10137.0 781.816  11
  -3   2  -5 11011.3 482.867  33
  -3  -2  -5 10404.0 815.235   9
   3  -2   5 11239.6 596.709  14
   3   2   5 11002.5 823.778  14
  -3   2  -6 5745.18 598.034  11
  -3  -2  -6 5374.42 286.862  18
  -3  -2  -6 5466.09 323.682  34
  -3  -2  -6 5104.42 601.154   9
  -3  -2  -6 5164.62 311.268  28
   3   2   6 5775.98 608.596  14
  -3  -2  -6 5555.01 319.702  25
  -3  -2  -6 5368.08 308.647  23
  -3  -2  -6 5105.54 632.933  11
  -3  -2  -7 7997.53 449.216  34
  -3   2  -7 8829.94 414.940  33
  -3  -2  -7 7666.91 789.177   2
  -3  -2  -7 8454.50 445.837  28
  -3  -2  -7 8794.91 415.000  18
  -3   2  -7 7807.94 373.789  27
   3   2   7 10416.9 867.141  14
  -3  -2  -7 8186.69 433.897  23
  -3  -2  -7 7007.77 818.553  11
  -3  -2  -7 8928.35 456.970  25
  -3   2  -7 8654.56 844.058   2
  -3  -2  -7 7752.34 817.233   9
  -3   2  -7 8431.05 795.221  11
  -3   2  -7 8057.64 415.110  42
  -3   2  -8 4648.18 666.939   2
  -3  -2  -8 4845.23 673.004   2
  -3   2  -8 5565.42 319.734  33
  -3   2  -8 5672.88 296.116  39
  -3  -2  -8 5774.50 343.396  30
  -3  -2  -8 6186.74 373.925  34
  -3  -2  -8 5716.07 355.117  28
  -3   2  -8 5454.67 291.631  27
   3   2   8 4209.76 610.650  14
  -3  -2  -8 5725.30 359.787  25
  -3   2  -8 5450.71 332.859  42
  -3  -2  -8 5491.07 346.113  23
  -3   2  -9 1024.31 115.238  39
  -3  -2  -9 923.442 164.218  31
  -3   2  -9 900.526 359.153   2
  -3   2  -9 545.536 144.924  31
  -3   2  -9 841.279 130.325  33
  -3   2  -9 987.972 146.362  42
  -3  -2  -9 1062.01 161.661  25
  -3  -2  -9 621.634 128.470  30
  -3  -2  -9 597.963 135.924  28
  -3  -2  -9 926.970 164.121  34
  -3   2  -9 702.677 104.159  27
   3   2   9 725.412 315.910  14
  -3  -2  -9 665.321 296.452   2
  -3  -2  -9 1021.81 130.472  42
  -3  -2  -9 933.908 150.667  23
  -3  -2 -10 1672.09 452.444   2
  -3  -2 -10 1889.51 195.851  23
  -3  -2 -10 1523.63 199.059  25
  -3  -2 -10 1438.26 161.808  33
  -3   2 -10 1485.47 165.395  33
  -3   2 -10 1297.01 134.230  39
  -3   2 -10 1374.01 442.691   2
  -3  -2 -10 1539.91 204.200  31
  -3  -2 -10 1322.46 174.028  30
  -3  -2 -10 1737.59 203.515  28
  -3   2 -10 1604.23 151.626  27
   3   2  10 1274.52 388.630  14
  -3   2 -10 1455.02 183.500  42
  -3  -2 -10 1672.11 170.025  42
  -3   2 -10 1492.30 202.708  31
  -3  -2 -11 593.757 158.280  31
  -3  -2 -11 542.732 150.088  28
  -3  -2 -11 766.816 124.952  33
  -3   2 -11 709.179 123.094  33
  -3   2 -11 635.479 157.032  31
  -3   2 -11 650.900 104.434  27
   3   2  11 501.051 276.197  14
  -3  -2 -11 727.476 140.718  23
  -3   2 -11 595.073 138.394  42
  -3  -2 -11 558.574 117.829  42
  -3   2 -12 688.243 123.959  33
  -3   2 -12 654.184 146.469  42
  -3  -2 -12 567.848 112.200  33
  -3   2 -12 945.714 175.024  31
  -3  -2 -12 735.355 148.165  28
  -3   2 -12 631.870 104.558  27
  -3  -2 -12 737.648 157.217  31
  -3  -2 -12 625.127 118.821  42
  -3  -2 -12 882.367 146.750  23
  -3   2 -13 1684.09 185.666  42
  -3  -2 -13 1657.12 149.208  33
  -3   2 -13 2002.87 171.297  33
  -3  -2 -13 2003.96 204.526  28
  -3  -2 -13 1973.49 210.601  38
  -3  -2 -13 1659.74 157.724  42
  -3  -2 -14 484.251 111.099  38
  -3   2 -14 611.568 93.1919  33
  -3  -2 -14 668.549 98.7655   8
  -3   2 -14 532.108 93.8052   8
  -3  -2 -14 448.080 88.9685  27
  -3  -2 -14 578.022 91.8333  42
  -3  -2 -15 185.159 61.3322   8
  -3   2 -15 121.855 55.1118   8
  -3  -2 -16 150.719 41.6832   8
  -3   2 -16 150.787 40.2994   8
   3  -3 -16 67.7448 51.9885  42
   3   3 -16 122.954 45.8921  42
   3  -3 -15 694.100 105.235  42
   3   3 -15 551.424 69.1918  39
   3  -3 -15 596.736 95.6169  27
   3   3 -15 586.027 91.1638  29
   3   3 -15 824.652 102.212  42
   3  -3 -14 267.509 99.9110  42
   3   3 -14 29.2741 66.7334  29
   3  -3 -14 38.3833 66.4203  27
   3   3 -14 115.673 71.3170  27
   3   3 -14 153.292 81.1184  42
   3   3 -14 96.4324 61.0432  39
   3  -3 -13 435.894 130.543  24
   3  -3 -13 706.759 134.496  42
   3   3 -13 558.057 101.513  39
   3  -3 -13 505.626 118.185  17
   3   3 -13 530.186 120.021  42
   3   3 -13 650.848 122.437  29
   3  -3 -13 382.588 109.552  27
   3   3 -13 570.929 116.978  27
   3   3 -13 729.785 127.239  41
   3  -3 -13 382.767 93.3173  41
   3   3 -12 193.948 101.165  42
  -3  -3  12 168.098 189.056   3
   3   3 -12 63.6594 73.9806  39
   3  -3 -12 52.7773 178.078   4
   3  -3 -12 97.3206 107.080  42
   3   3 -12 26.4390 97.7750  29
   3  -3 -12 165.218 86.5599  41
   3   3 -12 188.061 96.5184  27
  -3   3  12 243.093 244.519  14
   3   3 -12 104.712 167.595   4
   3  -3 -12 133.119 108.040  24
   3  -3 -12 73.5677 157.003  13
   3  -3 -12 132.375 100.538  17
  -3   3  12 55.4250 144.875   3
   3   3 -12 80.2188 86.5261  41
   3   3 -11 168.324 69.0246  40
   3  -3 -11-316.575 222.821  35
   3  -3 -11 153.148 245.094  13
   3   3 -11 208.543 192.706   4
   3  -3 -11-96.0673 231.093  36
   3  -3 -11 132.482 92.7721  23
   3  -3 -11 188.167 119.534  17
   3  -3 -11 114.205 89.7659  41
   3  -3 -11 379.459 123.349  16
   3   3 -11 123.919 97.5226  29
   3  -3 -11-74.3401 209.858  15
   3   3 -11 141.881 108.426  27
   3  -3 -11 158.817 178.634   4
   3   3 -11 149.714 109.966  41
   3  -3 -11 51.4304 112.815  24
   3   3 -11 171.218 104.834  42
  -3   3  11 110.541 166.818   3
  -3  -3  11 111.908 179.119   3
   3  -3 -10 12840.9 992.212   4
   3  -3 -10 12317.5 615.276  16
   3  -3 -10 12481.3 666.994  24
   3  -3 -10 12055.2 677.350  35
   3   3 -10 12837.2 631.998  29
   3  -3 -10 11119.2 1131.35  15
   3  -3 -10 15856.4 721.362  36
   3  -3 -10 12445.9 595.084  28
  -3   3  10 12717.3 1005.80   3
  -3  -3  10 12765.3 1012.60   3
   3   3 -10 12580.1 618.431  27
   3  -3 -10 12633.1 575.290  41
   3   3 -10 12329.9 974.499   4
   3   3 -10 12314.0 591.338  42
   3  -3 -10 13620.3 627.189  23
   3  -3 -10 11693.9 641.714  17
   3   3 -10 12576.5 598.798  41
   3   3 -10 11587.2 535.055  40
   3   3  -9 12351.2 552.373  40
   3  -3  -9 11076.7 1164.37  10
   3  -3  -9 16659.1 731.259  36
   3  -3  -9 11617.1 646.589  17
   3  -3  -9 12344.9 668.178  30
   3   3  -9 13149.4 638.173  29
   3  -3  -9 12412.5 1152.46  15
   3  -3  -9 12520.5 593.377  28
  -3   3   9 13678.6 997.548   3
  -3  -3   9 10885.3 923.933   3
   3   3  -9 14517.2 637.991  27
   3   3  -9 13650.4 607.701  41
   3  -3  -9 13186.0 621.911  23
   3   3  -9 10188.3 876.283   4
   3  -3  -9 12830.4 580.239  41
   3  -3  -9 15051.5 724.045  35
   3   3  -9 12655.7 592.105  42
   3  -3  -9 11907.8 932.772   4
   3  -3  -8 240.262 283.403  10
   3  -3  -8 255.949 110.565  17
   3  -3  -8 208.568 78.8000   7
  -3   3   8 211.426 162.731   3
   3  -3  -8 144.747 110.407  30
   3   3  -8 196.991 99.0420  29
   3  -3  -8 132.820 173.616  15
   3  -3  -8 143.977 67.4190  28
   3  -3  -8 24.3529 67.3008  41
   3   3  -8 145.853 81.0935  27
   3  -3  -8 1621.74 259.757  36
   3   3  -8 82.7415 68.3077   7
   3  -3  -8 155.516 83.6799  23
   3  -3  -8 323.936 125.778  24
   3  -3  -8 1669.55 258.178  35
   3   3  -8 95.7373 70.3103  42
   3   3  -8 220.343 88.3153  41
  -3  -3   8 42.6576 157.730   3
   3  -3  -7 25579.2 1122.64  35
   3  -3  -7 28073.3 1121.05  30
   3  -3  -7 24392.4 1615.82  15
   3  -3  -7 24530.3 1022.47  28
  -3   3   7 29621.1 1462.65   3
  -3  -3   7 27307.0 1428.04   3
   3  -3  -7 28067.9 1849.89  10
   3   3  -7 27727.8 1055.90  27
   3  -3  -7 26054.6 1112.22  24
   3  -3  -7 25244.3 1045.02  23
  -3   3   6 24539.4 1268.18   3
   3  -3  -6 21997.9 1612.07  10
   3  -3  -6 24146.9 1003.05  30
  -3  -3   6 25578.0 1280.57   3
   3   3  -6 23006.8 940.953  27
   3  -3  -6 23844.3 946.906  23
   3  -3  -6 24009.7 1011.03  24
   3  -3  -5 8675.39 445.111  30
   3   3  -5 8160.17 406.291  29
   3   3  -5 8722.20 399.857  27
  -3   3   5 9544.58 629.720   3
  -3  -3   5 9648.08 637.848   3
   3  -3  -5 8802.40 402.198  23
   3  -3  -4 10765.5 506.788  30
   3   3  -4 11048.1 480.800  29
   3   3  -4 11028.9 469.035  27
  -3   3   4 11481.3 674.121   3
  -3  -3   4 11119.5 671.192   3
  -3  -3   3 7262.93 489.448   1
  -3   3   3 6557.62 471.027   1
   3  -3  -3 7359.07 759.482  10
   3   3  -3 6325.52 309.316  29
   3  -3  -2 6160.29 666.819  10
   3   3  -2 5433.83 267.150  29
  -3   3   2 5861.52 418.922   1
   3   3  -2 5446.91 477.770  14
  -3  -3   2 5331.78 400.836   1
  -3   3   1 53129.5 2067.33   1
   3  -3  -1 55129.8 2494.94  10
  -3  -3   1 54768.4 2073.00   1
   3  -3   0 57861.1 2482.82  10
   3  -3   0 52755.8 2094.86   5
   3   3   0 52058.0 2093.44   5
  -3   3  -1 22285.0 954.509  11
  -3  -3  -1 23021.6 1182.79  11
   3  -3   1 22493.4 1226.35  10
   3  -3   1 22073.5 1016.16   5
   3   3   1 21549.2 1015.63   5
   3  -3   1 22434.7 1284.41  12
   3   3   2 32899.4 1253.79  21
   3  -3   2 31861.9 1515.63  10
  -3  -3  -2 32331.8 1603.76  11
   3  -3   2 32681.0 1421.00   5
   3   3   2 34735.5 1441.22   5
   3  -3   2 33052.7 1717.47  12
  -3   3  -2 32763.2 1371.85  11
  -3  -3  -3 2197.98 347.640  11
  -3   3  -3 2034.62 138.515  33
  -3  -3  -3 1917.44 312.311   9
   3  -3   3 1780.23 243.988   5
   3   3   3 2067.88 264.736   5
   3   3   3 2205.73 337.024  14
   3  -3   3 2456.85 389.662  12
   3   3   3 2251.74 164.401  21
  -3  -3  -3 1926.61 123.570  22
  -3   3  -3 1788.24 231.042  11
   3   3   4 74318.7 2604.16  21
  -3  -3  -4 68626.7 2532.33  19
  -3   3  -4 74350.1 2582.62  33
  -3  -3  -4 72799.1 3077.55   9
  -3  -3  -4 71928.8 2548.26  22
  -3   3  -4 69472.8 2887.08  11
   3  -3   4 75311.8 3200.28  12
   3   3   4 80155.4 3137.54  14
  -3  -3  -4 74729.9 3174.33  11
  -3   3  -5 10965.4 761.355  11
  -3  -3  -5 10636.5 430.372  19
  -3  -3  -5 10204.1 463.689  18
  -3  -3  -5 11018.9 869.385   9
  -3   3  -5 10315.9 473.598  33
  -3  -3  -5 10260.7 890.074  11
  -3  -3  -5 10970.6 445.022  22
   3   3   5 12940.3 923.278  14
  -3  -3  -6 15488.4 672.074  20
  -3   3  -6 16062.8 1137.55   2
  -3  -3  -6 15907.0 1128.15   2
  -3  -3  -6 15347.7 651.940  18
  -3  -3  -6 15768.8 1156.60   9
   3   3   6 16663.6 1155.19  14
  -3  -3  -6 15216.9 1194.21  11
  -3  -3  -7 584.909 131.890  23
  -3  -3  -7 428.114 285.508  11
  -3  -3  -7 561.869 106.785  20
  -3  -3  -7 534.093 93.9655  18
  -3   3  -7 293.919 189.197   2
  -3   3  -7 614.475 93.4367  39
  -3  -3  -7 389.899 240.977   9
  -3  -3  -7 673.381 136.033  28
  -3  -3  -7 833.927 134.268  34
  -3  -3  -7 585.302 265.663   2
   3   3   7 529.348 243.834  14
  -3  -3  -8 721.835 130.466  20
  -3   3  -8 671.576 113.483  39
  -3  -3  -8 330.774 255.464   2
  -3  -3  -8 784.039 149.958  34
  -3  -3  -8 524.015 131.077  31
  -3  -3  -8 243.452 260.700  11
  -3   3  -8 491.093 120.636  42
  -3   3  -8 717.681 150.428  31
  -3  -3  -8 669.527 327.991   9
  -3  -3  -8 648.689 143.801  28
   3   3   8 593.897 282.493  14
  -3   3  -8 903.012 130.952  33
  -3   3  -8 864.383 325.836   2
  -3  -3  -8 770.537 157.638  23
  -3  -3  -9 6564.45 884.991  11
  -3  -3  -9 5725.53 782.096   2
  -3   3  -9 5709.83 316.198  39
  -3  -3  -9 5219.99 373.788  31
  -3   3  -9 5727.03 336.214  33
  -3   3  -9 5102.42 738.741   2
  -3   3  -9 4985.26 367.498  31
  -3  -3  -9 5963.72 381.965  30
  -3  -3  -9 5660.67 386.770  34
  -3  -3  -9 6406.70 399.795  28
  -3   3  -9 5669.61 356.925  42
   3   3   9 6420.89 812.258  14
  -3  -3  -9 5482.93 373.280  23
  -3   3 -10 1905.98 168.947  39
  -3   3 -10 2209.77 192.838  33
  -3  -3 -10 2041.18 229.387  31
  -3   3 -10 1916.14 217.331  31
  -3  -3 -10 1941.87 214.505  30
  -3  -3 -10 1975.73 227.800  28
   3   3  10 1735.15 453.161  14
  -3   3 -10 1641.53 191.601  42
  -3  -3 -10 2257.67 223.373  23
  -3  -3 -11 2457.63 201.913  33
  -3   3 -11 2502.15 209.770  33
  -3   3 -11 2701.53 190.968  39
  -3   3 -11 1859.30 228.959  31
  -3  -3 -11 2460.66 251.931  31
  -3  -3 -11 2236.17 224.076  30
  -3  -3 -11 2899.66 265.134  28
   3   3  11 2858.39 567.984  14
  -3  -3 -11 2639.65 238.950  23
  -3   3 -11 2234.15 227.562  42
  -3   3 -12 156.072 65.5840  39
  -3  -3 -12 243.933 87.8185  33
  -3   3 -12 279.136 89.9608  33
  -3  -3 -12 379.847 120.323  28
  -3   3 -12 248.903 108.146  42
  -3  -3 -12 216.801 103.912  23
  -3   3 -13 423.323 93.2568  33
  -3  -3 -13 526.744 116.652  28
  -3  -3 -13 491.720 94.8754   8
  -3   3 -13 565.680 96.3350   8
  -3  -3 -13 471.613 106.016  23
  -3  -3 -14 699.012 128.665  38
  -3   3 -14 811.445 101.648  33
  -3   3 -14 970.383 104.691   8
  -3  -3 -14 692.168 116.914  28
  -3  -3 -14 780.548 98.3324   8
  -3  -3 -15 6.55132 24.2112  38
  -3  -3 -15-26.6745 43.4668   8
  -3   3 -15-26.6913 43.2346   8
   3   4 -15 1177.00 85.4966  39
   3  -4 -15 1227.41 108.406  42
   3   4 -14 115.290 63.0782  39
   3   4 -14 109.844 68.1299  29
   3  -4 -14 66.4911 61.5142  27
   3   4 -14 91.0509 60.7868  42
   3  -4 -14 100.005 80.5697  42
   3  -4 -13 346.785 119.806  24
   3   4 -13 419.305 93.3456  39
   3  -4 -13 112.466 96.8333  42
   3  -4 -13 274.978 105.454  17
   3   4 -13 311.234 90.0376  42
   3  -4 -13 254.552 83.3124  27
   3   4 -13 311.756 95.0837  29
   3   4 -12 2583.34 203.500  39
   3  -4 -12 2818.20 232.474  42
   3  -4 -12 869.281 247.900  36
   3  -4 -12 1483.80 259.507  35
   3  -4 -12 2597.71 244.913  17
   3   4 -12 3183.36 242.392  29
   3   4 -12 2652.92 209.670  42
   3  -4 -12 2188.12 239.967  24
   3   4 -12 3087.70 231.295  41
   3   4 -12 2112.34 159.837  40
   3   4 -11 2373.09 175.580  40
   3  -4 -11 1568.48 481.370  13
  -3   4  11 2430.14 438.637   3
  -3  -4  11 2029.00 401.036   3
   3  -4 -11 2160.23 255.614  24
   3  -4 -11 1635.05 350.171   4
   3  -4 -11 2057.18 292.016  35
   3  -4 -11 2494.54 253.537  17
   3  -4 -11 2442.45 241.602  16
   3  -4 -11 2334.98 221.490  23
   3   4 -11 2139.11 219.603  29
   3  -4 -11 2478.23 552.268  15
   3   4 -11 2561.06 233.656  27
  -3   4  11 1486.48 441.461  14
   3   4 -11 2569.84 437.525   4
   3   4 -11 2615.83 212.891  42
   3   4 -11 2636.90 222.824  41
   3   4 -10 8345.14 412.026  40
   3  -4 -10 7824.71 763.036   4
   3  -4 -10 7846.06 519.830  30
   3   4 -10 8665.77 484.340  29
   3  -4 -10 8532.66 1002.92  15
   3  -4 -10 7923.13 437.351  28
   3   4 -10 9436.27 486.198  27
  -3   4  10 7067.04 739.528   3
  -3  -4  10 7232.94 757.501   3
   3   4 -10 7349.43 749.328   4
   3   4 -10 8142.54 445.974  41
   3  -4 -10 8218.46 513.650  17
   3  -4 -10 8109.66 462.182  23
   3  -4 -10 7886.59 1044.75  10
   3   4 -10 8063.32 441.956  42
   3   4  -9 4411.59 268.352  40
   3   4  -9 4074.70 514.661   4
   3  -4  -9 4165.72 349.551  17
   3  -4  -9 9335.62 513.859  36
   3  -4  -9 8294.71 515.408  35
   3  -4  -9 4113.34 770.478  10
   3  -4  -9 5185.92 377.149  30
   3   4  -9 5388.79 345.678  29
   3  -4  -9 4438.44 289.219  28
   3  -4  -9 3543.82 652.215  15
   3   4  -9 4715.31 320.606  27
  -3   4   9 4184.22 540.746   3
  -3  -4   9 5194.66 592.961   3
   3  -4  -9 4518.87 308.337  23
   3   4  -9 4375.23 284.640  42
   3   4  -9 4493.06 294.711  41
   3  -4  -9 4308.54 533.024   4
   3   4  -8 3295.42 214.741  40
  -3   4   8 3030.67 443.464   3
   3  -4  -8 2864.21 232.970  23
   3  -4  -8 2712.75 407.714   4
   3  -4  -8 3671.08 343.618  35
   3  -4  -8 2596.50 619.794  10
   3   4  -8 2851.61 409.376   4
   3  -4  -8 2865.88 275.281  30
   3   4  -8 3334.19 260.762  29
   3  -4  -8 3407.15 228.934  28
   3  -4  -8 2920.64 590.258  15
   3   4  -8 3538.70 250.464  27
  -3  -4   8 3423.30 450.948   3
   3   4  -8 3212.28 227.785  41
   3  -4  -8 3457.81 295.409  24
   3   4  -7 2252.66 176.484  41
  -3   4   7 1410.01 283.946   3
   3  -4  -7 1693.04 489.581  10
   3  -4  -7 2445.39 235.085  30
   3   4  -7 2109.92 192.023  29
   3   4  -7 1729.24 173.527  27
   3  -4  -7 1583.84 439.888  15
   3  -4  -7 2239.01 230.635  24
   3  -4  -7 1957.09 176.708  23
  -3  -4   7 1768.50 326.677   3
   3   4  -6 3280.43 232.001  21
   3  -4  -6 3278.75 225.757  23
   3  -4  -6 3856.12 279.507  30
   3   4  -6 3701.74 231.725  27
  -3   4   6 3024.20 372.226   3
  -3  -4   6 3710.79 407.253   3
   3   4  -5 38536.8 1542.58  26
   3  -4  -5 38051.5 1522.96  30
   3   4  -5 40336.0 1471.89  27
   3  -4  -5 38631.5 1466.40  23
  -3  -4   4 29355.6 1291.17   1
  -3   4   4 26974.4 1265.98   1
   3  -4  -4 27731.1 1806.98  10
   3   4  -4 25741.7 1021.85  29
   3   4  -4 24963.8 1104.17  26
   3  -4  -3 36862.4 2165.02  10
  -3   4   3 40914.7 1627.79   1
  -3  -4   3 41080.4 1628.97   1
   3   4  -3 35773.4 1390.35  29
   3   4  -3 35906.4 1496.60  26
   3  -4  -2 25843.5 1613.94  10
   3  -4  -2 23670.7 1145.96   9
  -3   4   2 21869.8 1051.77   1
  -3  -4   2 24007.3 1066.27   1
   3   4  -2 22489.4 1213.44  14
   3   4  -2 22953.3 1012.12  26
  -3   4   1 9081.43 485.599  14
   3   4  -1 10391.8 483.046  21
   3  -4  -1 9301.94 564.050   9
   3  -4  -1 10892.3 941.441  10
   3   4  -1 10208.5 709.579  14
   3   4  -1 10542.3 551.721  26
   3  -4   0 3625.38 502.063  10
   3   4   0 3222.85 284.752   5
   3   4   0 2996.29 367.136  14
  -3  -4   0 2915.77 368.650  11
   3   4   1 35800.8 1347.19  21
  -3  -4  -1 35537.3 1700.13  11
   3  -4   1 36005.9 1827.56  10
   3  -4   1 30863.9 1422.16   5
   3   4   1 35918.8 1694.80  14
   3   4   1 35932.2 1464.48   5
   3  -4   2 6383.21 586.332  10
  -3  -4  -2 6184.82 587.601  11
  -3   4  -2 6371.05 299.195  33
   3  -4   2 6700.11 449.220   5
   3   4   2 7461.07 471.550   5
   3   4   2 6928.14 615.418  14
   3   4   2 7347.31 369.068  21
   3  -4   2 7127.21 688.459  12
   3  -4   3 35762.9 1867.25  12
   3   4   3 35597.8 1343.46  21
  -3  -4  -3 34591.2 1248.61  19
   3  -4   3 33814.3 1554.38  10
  -3  -4  -3 32573.5 1753.73   9
  -3   4  -3 33658.8 1278.62  33
   3  -4   3 33701.9 1497.42   5
   3   4   3 35978.2 1528.31   5
  -3  -4  -3 35721.4 1808.96  11
  -3  -4  -4 2310.51 403.749  11
  -3  -4  -4 2602.98 142.484  19
  -3   4  -4 2470.15 173.587  33
  -3  -4  -4 2994.19 429.247   9
   3  -4   4 2812.41 460.178  12
   3  -4   4 2948.92 324.574   5
   3   4   4 2401.72 304.417   5
  -3  -4  -4 2630.80 155.328  22
  -3   4  -5 10458.2 827.620   2
  -3  -4  -5 9766.82 810.196   2
  -3  -4  -5 10440.9 463.774  18
  -3  -4  -5 11157.2 919.492   9
  -3  -4  -5 10015.7 433.150  22
  -3   4  -5 10595.0 474.764  33
  -3  -4  -5 11033.6 959.562  11
  -3  -4  -6 3613.70 241.350  20
  -3  -4  -6 3967.22 603.293  11
  -3  -4  -6 3434.68 220.006  18
  -3   4  -6 4106.92 244.235  33
  -3   4  -6 3386.99 224.785  39
  -3  -4  -6 2704.72 487.539   9
  -3   4  -6 2916.56 454.848   2
  -3  -4  -6 3205.63 490.875   2
   3   4   6 2885.63 506.627  14
  -3   4  -6 3002.47 230.493  42
  -3   4  -6 3562.54 213.822  40
  -3   4  -7 2153.45 178.354  39
  -3  -4  -7 1979.34 191.750  20
  -3  -4  -7 2404.97 185.763  18
  -3  -4  -7 2008.28 201.074  31
  -3   4  -7 2413.01 212.934  31
  -3  -4  -7 2122.32 465.304   9
  -3  -4  -7 2143.37 515.599  11
  -3  -4  -7 2475.98 222.662  28
   3   4   7 2413.35 260.344  26
   3   4   7 1555.10 404.291  14
  -3  -4  -7 2299.52 220.055  25
  -3   4  -7 2001.24 416.179   2
  -3   4  -7 2229.69 165.264  40
  -3   4  -7 2268.08 197.078  42
  -3  -4  -7 1560.35 382.632   2
  -3  -4  -8 8201.57 1004.26  11
  -3   4  -8 11034.8 498.326  39
  -3   4  -8 10620.0 982.666   2
  -3  -4  -8 9763.21 952.657   2
  -3  -4  -8 8901.34 1018.03   9
  -3  -4  -8 9425.97 525.217  31
  -3  -4  -8 9703.76 543.434  28
  -3  -4  -8 9434.71 508.097  20
   3   4   8 10716.4 1041.15  14
  -3  -4  -8 9996.96 487.864  18
  -3   4  -8 10036.0 532.015  31
  -3  -4  -8 9513.25 543.075  25
  -3   4  -8 10252.5 517.732  42
  -3   4  -8 10784.9 463.576  40
  -3  -4  -8 9997.03 543.612  23
  -3  -4  -9 1614.97 190.263  20
  -3  -4  -9 1643.63 483.392   9
  -3  -4  -9 2218.59 578.244  11
  -3   4  -9 1931.12 190.492  33
  -3  -4  -9 1614.06 214.681  23
  -3  -4  -9 1441.15 189.590  31
  -3   4  -9 1588.80 194.188  31
  -3  -4  -9 2226.49 251.814  30
  -3  -4  -9 1992.78 221.202  28
   3   4   9 1837.38 473.115  14
  -3  -4  -9 1795.74 218.765  25
  -3   4  -9 1947.67 176.029  39
  -3  -4 -10 657.023 169.859  30
  -3   4 -10 478.035 102.084  39
  -3  -4 -10 539.522 133.755  31
  -3   4 -10 288.028 117.966  31
  -3  -4 -10 420.306 144.600  28
  -3  -4 -10 368.516 137.564  25
   3   4  10 552.073 347.212  14
  -3  -4 -10 293.677 136.490  23
  -3   4 -10 503.504 115.394  33
  -3  -4 -11 1091.35 164.735  23
  -3   4 -11 1246.27 137.313  39
  -3  -4 -11 1016.82 131.399  33
  -3   4 -11 1374.10 155.809  33
  -3  -4 -11 1102.47 168.359  31
  -3   4 -11 1008.31 159.369  31
  -3  -4 -11 1079.82 174.466  30
  -3  -4 -11 1134.41 178.726  28
   3   4  11 1151.98 377.444  14
  -3  -4 -11 1125.85 180.780  25
  -3  -4 -12 2596.74 224.701  23
  -3  -4 -12 1938.42 163.814  33
  -3   4 -12 2373.65 198.408  33
  -3  -4 -12 2834.84 191.195   8
  -3   4 -12 2310.24 177.444   8
  -3  -4 -12 2416.05 231.825  28
  -3   4 -12 2458.50 177.644  39
  -3   4 -13-39.8293 51.8649  39
  -3   4 -13 24.2156 64.4406  33
  -3  -4 -13-56.6871 85.5221  28
  -3  -4 -13 124.955 61.1647   8
  -3   4 -13 52.3509 54.0772   8
  -3  -4 -13 61.6788 71.0716  23
  -3   4 -14 18.2526 51.5358  33
  -3  -4 -14 33.0985 43.4141   8
  -3   4 -14 67.1126 43.7159   8
  -3  -4 -14 52.9564 67.9094  28
  -3  -4 -14 30.8572 82.1218  38
  -3  -4 -15 36.9812 54.6305  38
   3   5 -15 124.324 41.7121  39
   3  -5 -15 113.645 46.3568  42
   3   5 -14 806.134 94.1502  39
   3  -5 -14 579.219 92.2170  42
   3  -5 -14 531.097 84.9665  27
   3   5 -13 6.27599 16.4017  42
   3   5 -13-7.87595 63.4319  39
   3  -5 -13 11.6787 74.7499  17
   3  -5 -13 26.4670 79.8573  24
   3  -5 -13 8.61894 58.1503  27
   3  -5 -13 61.1333 76.8246  42
   3   5 -12 19.8293 55.0704  40
   3   5 -12 9.30797 80.0528  39
   3  -5 -12-31.1829 89.3956  42
   3  -5 -12 189.997 115.792  24
   3  -5 -12-14.6289 90.9947  17
   3   5 -12-34.1833 71.9104  29
   3   5 -12 7.88369 54.5032  42
   3  -5 -11 2049.28 231.388  16
   3   5 -11 1816.30 182.425  39
   3  -5 -11 2281.45 300.259  35
   3  -5 -11 1718.28 222.243  17
   3  -5 -11 1861.88 190.720  23
   3   5 -11 2193.86 211.099  29
   3   5 -11 1562.97 160.550  42
   3  -5 -11 1543.14 185.170  42
   3   5 -11 1696.54 177.726  41
   3   5 -11 1694.47 155.932  40
   3   5 -10 2339.03 199.493  40
   3   5 -10 2650.66 220.133  39
   3  -5 -10 2552.22 275.606  17
   3  -5 -10 2768.25 665.512  10
   3  -5 -10 9820.58 557.725  36
   3  -5 -10 8732.95 498.478  35
   3  -5 -10 2700.50 284.398  30
   3   5 -10 2593.61 240.645  29
   3  -5 -10 1862.86 527.021  15
   3  -5 -10 2477.79 228.590  23
   3  -5 -10 2398.66 568.730  13
  -3   5  10 1772.43 455.760  14
   3   5 -10 2540.92 217.958  41
  -3   5   9 1788.96 455.280  14
   3  -5  -9 2442.50 224.343  23
   3  -5  -9 2397.98 636.390  10
   3  -5  -9 2332.56 271.387  24
   3  -5  -9 2904.60 288.508  30
   3   5  -9 2479.05 242.519  29
   3  -5  -9 1529.57 489.356  15
   3   5  -9 3009.61 214.199  40
   3   5  -9 3145.32 230.158  41
   3  -5  -8 1922.99 245.439  24
   3  -5  -8 1500.82 510.664  15
   3  -5  -8 1568.07 514.512  10
   3   5  -8 1826.08 168.056  40
   3  -5  -8 1778.91 221.298  30
  -3   5   8 1536.23 401.185  14
   3   5  -8 2184.42 209.646  29
   3  -5  -8 1385.16 167.280  23
   3   5  -8 1458.27 302.149   4
   3   5  -8 1778.94 169.117  41
   3   5  -7 737.171 116.723  40
   3  -5  -7 815.630 421.849  10
   3  -5  -7 392.290 136.897  30
   3   5  -7 944.644 140.427  29
   3  -5  -7 759.750 393.197  15
  -3   5   7 483.496 242.321  14
   3   5  -7 456.043 175.257   4
   3  -5  -7 755.047 127.392  23
   3   5  -7 653.901 107.481  41
  -3   5   6 1488.07 260.977   1
   3   5  -6 1120.21 140.793  21
   3  -5  -6 956.210 158.960  30
   3   5  -6 999.567 218.636   4
   3   5  -6 1209.66 145.905  29
   3   5  -6 1004.68 166.624  26
   3   5  -6 1117.93 121.634  44
  -3   5   6 954.469 301.637  14
   3  -5  -6 1008.87 129.760  23
   3   5  -5 1176.94 118.577  44
   3   5  -5 1216.51 147.446  21
  -3   5   5 1268.54 190.616  43
   3   5  -5 765.828 153.218  26
  -3   5   5 1074.08 272.679  14
  -3   5   5 1021.77 203.115   1
   3  -5  -5 1088.56 125.134  23
   3  -5  -4 347.643 293.770  10
   3   5  -4 490.885 139.940  26
  -3   5   4 508.166 148.359   1
  -3   5   4 576.393 141.359  43
   3   5  -4 599.240 115.924  21
  -3   5   4 537.230 191.934  14
   3   5  -3 18669.0 808.055  21
   3  -5  -3 19372.9 1525.92  10
   3  -5  -3 18551.3 1097.27   9
  -3   5   3 17058.7 971.872  14
   3   5  -3 18355.0 884.555  26
  -3   5   3 18273.9 896.547   1
   3   5  -2 2499.10 215.305  21
   3  -5  -2 2828.62 350.189   9
   3  -5  -2 2672.16 529.137  10
   3   5  -2 2634.47 274.994  26
   3   5  -1 9096.96 468.449  21
   3  -5  -1 9889.81 985.923  10
   3   5  -1 8002.80 671.500  14
   3   5  -1 9072.44 541.519  26
  -3  -5   1 7908.73 656.601  11
  -3  -5   0 46436.1 2134.19  11
   3   5   0 45723.9 2149.23  14
   3  -5   0 47112.2 2482.66  10
   3  -5   1 11656.2 987.446  10
  -3   5  -1 11544.3 483.583  33
   3   5   1 12968.7 594.448  21
   3   5   1 12465.0 882.620  14
   3   5   1 13190.9 699.676  26
  -3  -5  -1 11515.0 850.097  11
   3   5   2 19802.1 830.647  21
   3  -5   2 19277.6 1217.04  10
  -3   5  -2 17860.8 726.187  33
   3   5   2 18842.2 891.933   5
   3   5   2 19336.2 1184.38  14
   3   5   2 20323.3 951.833  26
   3  -5   2 17976.3 1277.52  12
  -3  -5  -2 18142.0 1178.38  11
  -3  -5  -3 2179.04 386.345  11
  -3  -5  -3 1816.25 116.026  19
  -3   5  -3 1873.49 141.492  33
  -3  -5  -3 2090.63 397.479   9
  -3   5  -3 1675.76 279.693   2
   3   5   3 2339.82 271.760  26
   3   5   3 1920.06 360.805  14
   3   5   3 1731.01 230.140   5
   3  -5   3 1878.46 396.193  12
  -3   5  -4 3769.69 436.798   2
  -3  -5  -4 3760.39 536.864   9
  -3   5  -4 4208.88 243.282  33
  -3  -5  -4 3159.06 509.187  11
   3   5   4 3872.49 526.597  14
   3   5   4 3926.57 372.112   5
   3   5   4 4951.76 392.749  26
   3  -5   4 4098.34 579.565  12
  -3   5  -4 4581.80 247.803  40
  -3  -5  -4 3925.63 212.935  22
  -3   5  -5 23.0856 55.7216  40
  -3  -5  -5 105.925 49.3062  22
  -3   5  -5 123.290 145.418   2
  -3  -5  -5 64.3413 194.146  11
  -3   5  -5 33.2709 60.8723  39
  -3  -5  -5 112.404 60.3949  18
   3  -5   5 173.385 174.395  12
  -3   5  -5 49.7900 65.0902  33
   3   5   5 105.307 127.114  26
   3   5   5-57.0581 149.110  14
   3   5   5 55.8004 119.072   5
  -3  -5  -5-61.4883 160.685   9
  -3  -5  -6 1490.26 145.842  18
  -3   5  -6 1524.78 161.220  39
  -3  -5  -6 1675.76 429.143  11
  -3   5  -6 1309.84 308.349   2
  -3   5  -6 1725.15 165.674  33
  -3  -5  -6 1386.94 408.795   9
  -3  -5  -6 1844.46 170.987  20
   3   5   6 1525.68 237.952  26
   3   5   6 1142.63 266.565   5
  -3   5  -6 1603.97 148.516  40
  -3   5  -7 2018.62 182.698  39
  -3  -5  -7 1600.11 158.096  18
   3   5   7 1813.83 341.954   5
  -3  -5  -7 1720.61 200.580  34
  -3  -5  -7 1945.38 492.901  11
  -3   5  -7 2048.77 186.592  33
  -3   5  -7 1617.10 169.991  31
  -3  -5  -7 1473.53 457.198   9
  -3  -5  -7 1534.84 175.192  20
   3   5   7 2016.44 251.765  26
  -3  -5  -7 1744.58 196.200  25
  -3   5  -7 1830.41 164.121  40
  -3   5  -8 4128.99 270.682  39
  -3  -5  -8 4255.39 324.610  34
  -3  -5  -8 4141.42 702.592  11
  -3   5  -8 3421.77 261.077  31
  -3  -5  -8 3662.66 251.007  18
  -3  -5  -8 3962.46 693.493   9
  -3  -5  -8 3677.97 278.065  20
  -3  -5  -8 3560.03 303.656  23
  -3  -5  -8 3582.57 300.680  25
   3   5   8 3148.52 483.311   5
  -3   5  -8 3801.03 239.565  40
  -3   5  -9 3034.45 231.338  39
  -3  -5  -9 2032.68 558.438  11
  -3  -5  -9 3105.27 254.993  20
  -3  -5  -9 2890.32 278.844  34
  -3  -5  -9 2946.35 276.089  25
  -3   5  -9 2812.92 236.834  31
  -3   5  -9 2969.73 200.252   8
   3   5   9 3188.95 621.936  14
  -3  -5  -9 3705.56 675.929   9
  -3  -5  -9 3544.81 296.420  23
  -3   5 -10 2672.86 208.240  39
  -3  -5 -10 2210.43 244.473  34
  -3   5 -10 2367.46 210.920  33
  -3  -5 -10 2072.32 235.242  25
  -3  -5 -10 2606.64 268.693  30
  -3   5 -10 1948.69 162.511   8
   3   5  10 2697.02 566.682  14
  -3  -5 -10 2294.44 244.814  23
  -3  -5 -11 250.838 77.4190  33
  -3   5 -11 356.466 103.314  33
  -3   5 -11 243.946 87.0330  39
  -3  -5 -11 107.259 128.120  30
  -3   5 -11 191.878 63.2837   8
  -3  -5 -11 103.896 111.058  25
  -3  -5 -11 135.978 102.814  23
  -3   5 -12 488.533 93.5017  39
  -3   5 -12 400.903 96.9198  33
  -3  -5 -12 214.859 107.506  30
  -3  -5 -12 326.717 99.5801  23
  -3   5 -13 7.19091 57.9269  33
  -3   5 -13 72.0757 54.5414  39
  -3  -5 -13 18.4186 65.9127  23
  -3   5 -14-16.6604 68.8328  43
  -3  -5 -14 9.12027 71.4938  38
  -3  -5 -14 14.8850 56.1393  28
  -3  -5 -15-4.92982 42.3988  38
   3   6 -14 44.5785 49.0495  39
   3  -6 -14 78.7668 43.5197  42
   3   6 -13 55.8113 64.8853  39
   3   6 -13 45.2980 42.3736  40
   3  -6 -13-10.1277 70.8505  17
   3  -6 -13 58.7594 48.7612  27
   3  -6 -13 11.3278 73.5094  24
   3  -6 -13-25.6060 64.4296  42
   3   6 -12 152.548 62.6973  40
   3  -6 -12 163.528 71.2557  16
   3   6 -12 86.0468 79.1076  39
   3  -6 -12 186.467 84.4707  42
   3  -6 -12 280.114 103.701  17
   3  -6 -11 15.8936 99.0036  17
   3  -6 -11 140.380 93.4010  42
   3   6 -11-19.5130 84.0781  39
   3   6 -11 95.7561 76.7949  40
   3  -6 -11 52.8491 79.1062  23
   3  -6 -10 9599.56 503.684  36
   3  -6 -10 8052.94 483.459  35
   3  -6 -10 1112.31 529.656  10
   3  -6 -10 879.627 184.488  17
   3  -6 -10 875.905 182.784  30
   3  -6 -10 617.413 127.114  23
   3   6 -10 767.272 121.735  40
   3  -6 -10 849.772 193.301  24
   3   6  -9 1247.83 154.120  40
   3   6  -9 1365.14 165.585  39
   3  -6  -9 1332.43 163.561  23
   3  -6  -9 1098.50 512.811  10
   3   6  -9 1088.08 137.772  41
   3  -6  -9 1398.67 213.571  30
   3  -6  -9 773.229 388.458  15
  -3   6   9 946.700 333.681  14
   3  -6  -9 1547.69 487.715  13
   3  -6  -9 1348.18 216.233  24
   3   6  -8 4945.89 301.518  39
   3   6  -8 4860.76 295.353  40
   3  -6  -8 4076.73 834.368  10
   3  -6  -8 5116.26 378.875  30
  -3   6   8 4800.55 664.482  14
   3  -6  -8 4419.66 368.712  24
   3  -6  -8 4054.18 294.843  23
   3  -6  -7 1617.44 175.821  23
   3   6  -7 1864.51 174.158  40
   3  -6  -7 2219.46 250.021  30
  -3   6   7 2316.15 447.909  14
   3  -6  -6 3101.87 279.808  30
   3  -6  -6 2016.73 544.232  15
   3   6  -6 2593.10 282.178  26
   3   6  -6 2897.03 207.287  44
  -3   6   6 2484.19 441.857  14
   3  -6  -6 2584.66 212.297  23
   3   6  -6 3056.53 218.194  40
  -3   6   5 2807.95 419.092  14
   3   6  -5 2960.95 240.698  21
   3  -6  -5 2337.16 637.903  10
   3   6  -5 2446.34 277.439  26
   3   6  -5 2715.72 197.273  44
   3   6  -4 5293.46 293.363  40
   3  -6  -4 6391.86 966.486  10
   3   6  -4 4881.93 405.867  26
   3   6  -4 5265.81 288.202  44
   3   6  -4 5076.02 338.503  21
  -3   6   4 5203.70 388.945  43
   3   6  -3 15306.5 642.513  40
   3   6  -3 15321.9 721.608  21
   3   6  -3 14859.0 662.302  37
  -3   6   3 15496.9 760.268  43
   3  -6  -3 15759.6 1471.59  10
   3   6  -3 15839.2 826.503  26
   3   6  -3 14748.9 635.842  44
   3   6  -2 12504.9 525.444  40
   3   6  -2 11938.7 545.924  37
   3   6  -2 12327.1 610.960  21
  -3   6   2 11741.6 623.110  43
   3  -6  -2 11783.4 1220.43  10
   3   6  -2 11914.5 699.688  26
   3   6  -2 11580.9 522.076  44
  -3  -6   2 11200.5 815.237  11
   3  -6  -1 11948.9 1215.15  10
   3   6  -1 13383.4 582.944  37
  -3   6   1 12534.8 648.751  43
   3   6  -1 13119.5 938.822  14
   3   6  -1 13780.1 758.818  26
   3   6  -1 14097.6 659.249  21
  -3  -6   1 12020.1 866.621  11
   3   6  -1 12443.5 556.604  44
  -3   6   0 17820.3 827.124  43
   3   6   0 20604.5 1213.90  14
   3  -6   0 18264.8 1460.89  10
   3   6   0 17588.2 753.435  37
   3   6   0 18239.2 738.438  44
  -3  -6   0 18185.7 1131.08  11
  -3   6  -1 6051.23 314.272  39
   3  -6   1 7247.03 817.856  10
   3   6   1 6827.50 657.481  14
   3   6   1 7333.11 514.207  26
  -3   6  -1 6744.76 401.309  43
  -3   6  -1 6066.13 311.686  40
  -3  -6  -1 5165.75 583.933  11
  -3   6  -2 326.126 81.8974  40
  -3  -6  -2 389.971 195.061  11
  -3   6  -2 426.722 83.4751  39
   3  -6   2 789.213 282.400  10
   3   6   2 382.746 210.887  14
  -3   6  -2 507.615 130.562  43
   3   6   2 480.082 168.484  26
   3  -6   2 193.803 207.204  12
  -3   6  -3 4232.34 252.638  39
  -3   6  -3 4020.02 235.109  33
   3   6   3 5288.52 433.021  26
   3   6   3 3417.42 511.275  14
  -3   6  -3 3961.77 306.848  43
   3  -6   3 4136.31 634.707  12
  -3  -6  -3 4286.33 568.140  11
  -3   6  -4 11442.7 527.274  39
  -3   6  -4 11631.5 517.945  33
  -3   6  -4 12610.8 533.115  40
   3   6   4 11622.8 716.663  26
   3   6   4 12806.6 1026.73  14
   3  -6   4 11889.3 1055.91  12
  -3   6  -4 11433.1 601.831  43
  -3  -6  -4 10553.8 476.534  22
  -3  -6  -4 10155.3 974.058  11
  -3   6  -5 5714.27 328.408  39
  -3  -6  -5 6043.69 318.471  18
  -3   6  -5 6185.58 332.486  40
  -3   6  -5 6063.68 328.322  33
  -3  -6  -5 5324.77 742.557  11
   3   6   5 5751.31 719.117  14
   3   6   5 6812.67 504.247  26
  -3   6  -5 5719.96 394.016  43
   3  -6   5 4730.51 682.205  12
  -3  -6  -5 5348.95 276.997  22
  -3  -6  -6 1062.11 153.679  20
  -3  -6  -6 686.137 316.861  11
  -3   6  -6 958.960 141.565  33
  -3  -6  -6 864.692 357.439   9
   3   6   6 904.893 372.868  14
   3   6   6 1200.83 227.293  26
  -3  -6  -6 845.231 120.465  18
  -3   6  -6 1269.48 149.590  40
  -3  -6  -7 9636.48 1112.05  11
  -3   6  -7 13062.1 591.630  39
  -3  -6  -7 11797.7 632.204  25
  -3  -6  -7 12029.5 639.828  34
  -3   6  -7 13473.7 597.887  33
  -3  -6  -7 12326.8 1215.94   9
   3   6   7 12468.6 1171.85  14
   3   6   7 12021.7 711.601  26
  -3  -6  -7 11711.5 557.675  18
  -3  -6  -7 12333.4 597.903  20
  -3   6  -7 12262.4 565.841  40
  -3   6  -8 135.045 86.1420  40
  -3   6  -8 196.485 99.0166  39
  -3  -6  -8 172.650 98.6561  20
  -3  -6  -8 172.348 205.654  11
  -3  -6  -8 163.812 109.319  34
  -3   6  -8 302.510 110.380  33
   3   6   8 157.636 237.899  14
  -3  -6  -8 142.097 106.716  25
  -3  -6  -8 91.1213 257.257   9
  -3  -6  -8 197.855 80.6624  18
  -3  -6  -8 320.166 164.382  23
  -3  -6  -9 551.026 143.287  25
  -3   6  -9 716.711 124.420  39
  -3  -6  -9 477.066 135.524  34
  -3  -6  -9 1020.73 194.284  23
  -3  -6  -9 603.108 131.254  20
  -3  -6  -9 1104.75 428.665   9
   3   6   9 795.424 340.151  14
  -3   6 -10 1043.22 137.024  39
  -3  -6 -10 1006.61 173.447  23
  -3  -6 -10 1000.25 173.343  34
  -3  -6 -10 1307.75 211.778  30
  -3  -6 -10 703.194 151.811  25
  -3   6 -11 535.842 101.838  39
  -3  -6 -11 536.341 125.241  25
  -3   6 -11 523.724 107.184  33
  -3  -6 -11 718.851 133.101  23
  -3  -6 -11 305.227 128.600  30
  -3  -6 -11 604.534 118.067  24
  -3  -6 -12-106.292 104.107  30
  -3   6 -12 156.539 94.3960  43
  -3  -6 -12 20.6641 68.8353  23
  -3   6 -12 83.4037 62.0372  39
  -3   6 -13 44.1510 45.0175  39
  -3   6 -13-8.20054 26.2448  43
  -3  -6 -13 15.4671 54.0978  23
  -3  -6 -14 187.147 74.3277  38
   3   7 -14 670.258 66.1622  39
   3   7 -13 201.024 43.3997  40
   3   7 -13 220.483 65.0064  39
   3  -7 -13 150.395 73.9939  24
   3  -7 -13 158.508 67.4193  17
   3   7 -12 386.126 73.0886  40
   3  -7 -12 527.277 110.671  17
   3   7 -11 154.050 77.1577  40
   3  -7 -11 1065.71 223.188  35
   3  -7 -11 196.997 113.924  17
   3  -7 -11 783.857 164.139  16
   3  -7 -11 235.679 79.4255  42
   3  -7 -11 203.042 107.819  24
   3   7 -10 294.939 99.1445  40
   3  -7 -10 265.505 124.529  24
   3  -7 -10 325.187 94.3257  23
   3  -7 -10 94.7748 109.901  30
   3   7 -10 289.667 96.3182  39
   3  -7 -10 187.639 87.7156  42
   3   7  -9 8932.34 448.969  39
   3  -7  -9 8249.66 512.659  30
   3  -7  -9 8727.28 537.816  24
   3  -7  -9 7541.44 427.153  23
   3   7  -9 9079.85 441.257  40
   3  -7  -8 9165.40 480.994  23
   3   7  -8 10956.0 499.086  39
   3  -7  -8 9475.35 574.388  24
   3  -7  -8 9352.30 561.408  30
   3  -7  -8 9218.61 1200.07  15
   3  -7  -8 8691.97 1075.27  13
   3  -7  -8 7345.02 1166.94  10
   3   7  -8 9386.95 477.292  40
   3   7  -7 4821.02 303.745  40
   3   7  -7 5333.12 312.051  39
   3  -7  -7 3366.56 787.676  10
   3  -7  -7 4796.33 373.985  30
   3  -7  -7 4207.39 829.037  15
   3   7  -7 4723.43 388.222  26
   3  -7  -6 721.648 406.221  10
   3   7  -6 764.019 127.087  39
   3  -7  -6 644.828 159.991  30
   3  -7  -6 100.544 284.472  15
   3   7  -6 547.521 171.252  26
   3   7  -6 499.124 102.293  44
   3   7  -5 4916.20 295.116  39
   3   7  -5 5168.63 309.313  40
   3  -7  -5 4871.87 912.914  10
   3   7  -5 4896.78 423.688  26
   3   7  -5 5108.53 303.401  44
   3   7  -4 6412.10 341.002  40
   3   7  -4 5909.89 318.063  39
   3  -7  -4 5066.87 933.164  10
   3   7  -4 6143.20 484.350  26
   3   7  -4 5372.43 321.925  44
  -3   7   4 5810.27 432.487  43
   3   7  -3 3201.23 218.662  40
   3   7  -3 2676.22 187.747  39
  -3   7   3 3059.01 299.888  43
   3   7  -3 2707.81 222.448  37
   3  -7  -3 3222.42 718.032  10
   3   7  -3 2747.31 332.019  26
   3   7  -3 2910.64 211.210  44
  -3   7   2 34.4913 104.073  43
   3   7  -2-56.4624 68.3032  40
   3   7  -2-52.4829 79.9705  37
   3  -7  -2-105.883 338.852  10
   3   7  -2-25.7646 142.817  26
   3   7  -2 26.4458 67.8184  44
   3   7  -1 190.946 65.3060  40
  -3   7   1 278.041 124.717  43
  -3   7   1 156.698 55.1420  39
   3   7  -1 144.249 78.6838  37
   3   7  -1 26.3137 156.384  26
   3   7  -1 96.8562 72.9620  44
   3   7   0 365.391 74.4808  40
  -3   7   0 313.462 122.414  43
   3   7   0 327.008 95.9229  37
   3  -7   0 363.570 291.171  10
  -3   7   0 410.082 81.4752  39
   3   7   0 530.795 241.791  14
   3   7   0 422.977 92.5441  44
  -3   7  -1 4412.33 258.918  39
  -3   7  -1 4360.00 333.548  43
   3   7   1 4484.12 286.697  37
   3   7   1 4630.74 581.278  14
   3   7   1 4439.36 430.610  26
   3   7   1 4542.99 273.114  44
   3  -7   1 4618.89 737.050  10
  -3   7  -2 4199.41 255.736  39
  -3  -7  -2 4392.63 676.159   9
   3   7   2 4094.69 568.350  14
   3   7   2 4491.98 438.000  26
  -3   7  -2 4142.50 321.718  43
   3  -7   2 3811.69 663.370  12
  -3   7  -2 4077.35 252.792  40
  -3   7  -3 7578.91 392.269  39
  -3   7  -3 7601.45 463.749  43
  -3  -7  -3 6911.80 849.788   9
   3   7   3 6836.77 772.431  14
   3   7   3 7537.58 585.094  26
   3  -7   3 7164.12 871.609  12
  -3   7  -3 7927.95 399.669  40
   3   7   4 18150.9 1336.64  14
   3   7   4 18504.2 1017.32  26
  -3   7  -4 18763.3 871.032  43
   3  -7   4 16227.2 1370.96  12
  -3   7  -4 18394.4 786.188  39
  -3  -7  -4 18327.9 729.595  22
  -3   7  -5 3962.98 280.416  39
  -3   7  -5 4385.36 343.855  43
  -3  -7  -5 4514.19 272.948  18
   3   7   5 5039.13 714.772  14
   3   7   5 4622.48 438.396  26
   3  -7   5 4254.45 653.962  12
  -3   7  -5 4585.55 288.798  40
  -3   7  -6 3908.59 272.925  39
  -3  -7  -6 3603.02 275.439  20
  -3   7  -6 4539.44 345.047  43
  -3  -7  -6 3487.94 242.437  18
  -3   7  -6 4145.89 271.354  40
   3   7   6 4441.40 405.862  26
   3   7   6 3684.39 635.515  14
  -3  -7  -6 3821.49 305.177  25
  -3   7  -7 849.024 124.826  40
  -3  -7  -7 657.379 127.945  20
  -3  -7  -7 680.295 108.410  18
  -3  -7  -7 391.840 133.445  34
  -3  -7  -7 903.105 159.211  25
  -3  -7  -7 617.919 166.300  28
   3   7   7 454.498 268.967  14
   3   7   7 623.764 179.285  26
  -3   7  -7 596.441 161.131  43
  -3  -7  -8 757.127 154.299  25
  -3   7  -8 620.377 132.014  39
  -3  -7  -8 629.252 132.060  20
  -3  -7  -8 652.350 345.021   9
  -3  -7  -8 397.027 131.819  28
  -3  -7  -8 621.230 153.483  34
   3   7   8 383.760 284.404  14
  -3   7  -8 470.089 144.814  43
  -3  -7  -8 1175.21 201.777  23
  -3   7  -9 10.2342 86.0129  39
  -3  -7  -9 114.541 83.8184  20
  -3  -7  -9 136.079 111.784  28
  -3  -7  -9 162.057 145.772  23
  -3  -7  -9 146.584 108.375  25
  -3  -7  -9 31.2257 91.2702  34
  -3   7  -9 78.4939 104.624  43
  -3   7 -10 733.520 117.820  39
  -3  -7 -10 580.670 152.890  23
  -3  -7 -10 661.705 145.291  34
  -3  -7 -10 1151.45 190.422  30
  -3   7 -10 724.974 147.183  43
  -3  -7 -10 502.173 129.322  28
  -3  -7 -10 764.467 138.443  25
  -3   7 -11 153.289 74.9434  39
  -3  -7 -11 83.1875 59.9870  24
  -3  -7 -11-112.166 119.659  30
  -3  -7 -11 147.482 87.2761  28
  -3   7 -11-10.7095 32.3329  43
  -3  -7 -11 110.130 83.0798  23
  -3  -7 -12 8.88308 64.9659  28
  -3  -7 -12 50.8978 58.6472  23
  -3   7 -12-11.7433 56.3738  39
  -3  -7 -13 56.1639 70.1074  38
  -3   7 -13 83.1699 41.4072  39
   3   8 -12 696.129 85.1421  39
   3  -8 -12 485.625 94.3853  17
   3  -8 -12 447.599 92.8001  24
   3   8 -12 577.126 72.2148  40
   3   8 -11 96.3450 62.8707  40
   3  -8 -11 103.658 92.9374  24
   3   8 -11 89.0773 64.8099  39
   3  -8 -11-75.0999 173.673  35
   3   8 -10 302.776 87.9800  40
   3   8 -10 194.412 80.3680  39
   3  -8 -10 25.8410 100.898  30
   3  -8 -10 194.604 105.383  24
   3   8  -9 954.550 126.784  40
   3  -8  -9 966.345 169.345  17
   3   8  -9 866.198 121.955  39
   3  -8  -9 919.452 161.815  30
   3  -8  -9 839.402 162.420  24
   3   8  -8 688.061 122.471  39
   3  -8  -8 753.195 175.778  24
   3  -8  -8 629.135 152.827  30
   3   8  -8 680.971 119.444  40
   3   8  -7 377.578 100.176  39
   3  -8  -7 293.114 128.103  30
   3  -8  -7 213.336 135.861  24
   3  -8  -6 1109.59 510.563  10
   3   8  -6 1039.69 143.227  40
   3  -8  -6 813.530 167.428  30
   3   8  -6 1027.76 134.971  39
   3  -8  -6 1109.40 470.259  15
   3   8  -6 1416.10 159.847  44
   3   8  -6 913.397 205.954  26
   3  -8  -6 408.878 264.024  13
   3   8  -5 5081.27 289.888  39
   3  -8  -5 5120.54 363.322  30
   3  -8  -5 3210.96 720.521  15
   3  -8  -5 3618.12 825.748  10
   3   8  -5 4278.57 419.708  26
   3   8  -5 4618.89 298.025  44
   3   8  -5 4695.38 301.686  40
   3   8  -4 2667.54 195.000  39
   3  -8  -4 3353.08 800.511  10
   3   8  -4 2323.97 320.277  26
   3  -8  -4 1953.04 559.328  15
   3   8  -4 2981.19 223.054  44
   3   8  -4 2918.40 221.695  40
   3   8  -3 4956.81 317.979  37
   3  -8  -3 3762.92 832.962  10
   3   8  -3 4259.77 432.926  26
   3   8  -3 4272.33 282.704  44
  -3   8   3 4394.56 374.177  43
   3   8  -3 4311.51 274.754  40
   3   8  -2 690.925 122.903  44
   3   8  -2 782.766 141.924  37
  -3   8   2 758.326 176.008  43
   3  -8  -2 348.977 329.246  10
   3   8  -2 670.833 116.491  40
   3   8  -2 1080.07 272.597  26
   3   8  -1 878.842 143.685  37
   3   8  -1 928.746 251.522  26
   3   8  -1 1094.43 139.796  44
   3   8  -1 948.493 114.256  40
  -3   8   1 582.501 159.444  43
   3  -8  -1 763.133 386.950  10
  -3   8   0 16.9442 111.428  43
   3  -8   0-98.6536 235.323  10
   3   8   0-34.9429 84.2777  37
  -3   8   0-52.8251 69.6597  37
  -3   8   0-30.9369 64.4468  39
   3   8   0-10.0892 78.3602  44
   3   8   0-27.3047 59.1670  40
  -3   8  -1 1316.72 138.932  37
   3   8   1 1235.18 162.516  37
   3   8   1 1111.95 307.697  14
   3   8   1 1676.56 296.163  26
   3   8   1 1533.00 164.013  44
  -3   8  -1 1295.50 138.071  39
  -3   8  -1 1349.86 199.434  43
   3  -8   1 1556.43 472.616  12
  -3   8  -2 4495.46 271.711  39
   3  -8   2 3138.63 658.398  12
   3   8   2 4510.08 301.062  37
  -3  -8  -2 4655.73 723.260   9
   3   8   2 3343.68 535.811  14
   3   8   2 4307.42 455.179  26
   3   8   2 4196.64 280.977  44
  -3   8  -2 4459.77 343.957  43
  -3   8  -3 1565.34 160.956  39
  -3   8  -3 1569.09 213.237  43
  -3  -8  -3 1678.76 460.030   9
   3   8   3 1302.86 356.216  14
   3   8   3 2217.13 330.026  26
   3   8   3 1502.15 167.141  44
   3  -8   3 1882.57 491.149  12
  -3  -8  -3 1731.09 138.361  22
  -3  -8  -4 1041.80 361.189   9
  -3  -8  -4 1205.32 134.654  18
  -3   8  -4 1194.76 149.043  39
   3   8   4 1132.40 357.647  14
   3   8   4 1332.77 260.161  26
  -3   8  -4 1387.64 191.917  43
  -3   8  -5 5246.55 319.665  39
   3   8   5 6019.93 501.003  26
  -3  -8  -5 4710.73 290.012  18
  -3  -8  -5 5649.75 852.131   9
   3   8   5 5078.23 712.869  14
  -3   8  -5 5044.17 369.631  43
  -3  -8  -6 2846.62 233.445  20
  -3   8  -6 2345.49 249.808  43
  -3  -8  -6 2018.23 543.812   9
   3   8   6 3138.17 338.724  26
   3   8   6 2929.11 544.273  14
  -3  -8  -6 2529.75 191.972  18
  -3  -8  -6 2597.07 249.848  25
  -3   8  -6 2897.87 227.761  39
  -3   8  -7 254.274 102.652  39
  -3  -8  -7 397.631 105.289  20
  -3   8  -7 282.771 116.402  43
  -3  -8  -7 557.814 135.650  34
  -3  -8  -7 407.075 142.391  28
   3   8   7 579.130 164.212  26
  -3  -8  -7 540.833 133.939  25
  -3  -8  -8 27.4208 90.2145  25
  -3  -8  -8 178.621 118.868  28
  -3  -8  -8 120.987 103.350  34
  -3   8  -8 107.797 92.0942  43
  -3  -8  -8 76.7607 80.2593  20
  -3  -8  -9 231.285 102.768  34
  -3  -8  -9 13.3820 91.5687  28
  -3  -8  -9 85.3220 84.4417  25
  -3   8 -10 539.492 100.887  39
  -3  -8 -10 744.233 156.679  30
  -3  -8 -10 700.832 127.076  28
  -3  -8 -10 570.400 109.612  25
  -3   8 -11 12.2533 56.2214  39
  -3  -8 -11-72.3455 85.3988  38
  -3  -8 -11 44.1034 70.4140  28
  -3  -8 -11-8.71397 59.5211  23
  -3  -8 -12 186.511 76.5465  38
  -3   8 -12 348.094 62.1094  39
   3   9 -11 161.272 51.7441  40
   3   9 -11 162.608 51.6580  39
   3   9 -10 588.693 87.3728  40
   3   9 -10 551.354 79.2940  39
   3  -9 -10 1067.28 206.629  35
   3  -9 -10 394.755 100.054  17
   3  -9 -10 852.954 141.785  16
   3  -9 -10 327.611 94.3417  24
   3   9  -9 706.609 104.775  40
   3   9  -9 553.126 93.0958  39
   3  -9  -9 770.226 136.244  17
   3  -9  -9 547.547 114.700  30
   3  -9  -9 594.566 124.966  24
   3   9  -8 901.707 113.775  39
   3  -9  -8 807.254 152.928  17
   3  -9  -8 574.829 126.598  30
   3  -9  -8 804.835 154.393  24
   3   9  -7 994.254 135.835  40
   3   9  -7 910.573 116.317  39
   3  -9  -7 857.010 149.840  30
   3  -9  -7 828.855 163.433  24
   3   9  -6 337.064 79.1981  39
   3   9  -6 314.948 96.6654  40
   3  -9  -6 313.120 119.083  30
   3  -9  -6 273.146 127.581  24
   3   9  -5 304.812 169.229  26
   3   9  -5 65.8903 63.9552  39
   3   9  -5-38.9188 79.7470  40
   3  -9  -5 114.898 100.485  30
   3   9  -5 50.3131 87.2271  44
   3  -9  -4 1589.57 558.185  10
   3   9  -4 2075.08 192.537  44
   3   9  -4 2433.71 321.984  26
   3   9  -4 2118.82 189.383  40
   3  -9  -3 2169.75 664.287  10
   3  -9  -3 1938.27 540.837  15
   3   9  -3 2489.33 345.990  26
   3   9  -3 3744.99 255.350  44
   3   9  -3 3105.12 222.761  40
  -3   9   2 4443.76 287.432  37
   3  -9  -2 3820.50 797.202  10
   3  -9  -2 4233.27 748.915  15
   3   9  -2 5561.91 492.175  26
   3   9  -2 4813.49 302.731  44
   3   9  -2 4752.55 322.376  37
   3   9  -2 4490.82 272.370  40
   3   9  -1 3678.91 279.207  37
  -3   9   1 4124.58 261.915  37
   3  -9  -1 4739.70 839.155  10
   3   9  -1 3790.92 268.580  44
  -3   9   1 3499.84 314.654  43
   3   9  -1 3896.09 233.101  40
  -3   9   0 2132.96 245.000  43
   3   9   0 2224.90 213.215  37
  -3   9   0 2189.62 183.765  37
  -3  -9   0 1817.30 488.305   9
   3  -9   0 2149.14 559.913  12
   3   9   0 1928.38 328.270  26
   3   9   0 2188.35 200.857  44
  -3   9  -1 144.430 72.0585  37
   3   9   1 97.7063 100.163  37
  -3  -9  -1 83.6414 178.499   9
   3   9   1 161.927 207.325  26
   3   9   1 159.740 82.8107  44
  -3   9  -1 143.254 73.1534  39
  -3   9  -1 47.5301 94.1946  43
   3  -9   1 88.7284 231.885  12
  -3   9  -2 1940.05 172.198  39
   3   9   2 2333.40 219.642  37
  -3  -9  -2 1957.91 485.621   9
   3   9   2 2172.62 346.319  26
   3   9   2 1973.23 191.665  44
  -3   9  -2 2019.71 229.393  43
   3  -9   2 1837.15 508.790  12
  -3   9  -3 1494.03 154.847  39
   3   9   3 1929.19 199.440  37
   3   9   3 1414.44 282.297  26
   3   9   3 1735.30 178.481  44
  -3  -9  -4 657.389 100.276  18
   3   9   4 811.117 146.487  37
   3   9   4 571.716 203.779  26
  -3   9  -4 900.146 123.785  39
   3   9   4 614.729 126.350  44
  -3   9  -5 225.699 86.9492  39
  -3  -9  -5 303.861 98.0876  20
   3   9   5 295.013 113.773  37
  -3  -9  -5 440.986 114.517  25
   3   9   5 306.330 156.780  26
  -3  -9  -6 63.9859 79.8249  25
  -3   9  -6 241.277 86.3439  39
  -3  -9  -6 215.117 91.9851  20
  -3  -9  -6 236.080 111.459  34
  -3  -9  -6 103.222 110.274  28
   3   9   6 258.013 141.515  26
  -3   9  -7 428.851 103.944  39
  -3  -9  -7 325.640 94.5886  20
  -3  -9  -7 610.390 155.124  23
  -3  -9  -7 427.828 117.677  34
  -3  -9  -7 457.933 136.382  28
  -3  -9  -7 340.262 99.5292  25
  -3   9  -8 964.211 122.760  39
  -3  -9  -8 968.437 145.212  38
  -3  -9  -8 919.902 147.428  34
  -3  -9  -8 879.474 140.380  28
  -3  -9  -8 631.399 117.104  25
  -3  -9  -8 784.787 162.646  23
  -3  -9  -9 108.731 83.7631  38
   3   9   9 81.3892 63.1661  37
  -3  -9  -9 49.1899 61.9336  25
  -3  -9  -9 234.828 80.8444  34
  -3  -9  -9 330.439 134.458  30
  -3   9  -9 42.4562 62.3380  39
  -3  -9  -9 72.7031 88.0058  28
   3   9  10 388.303 67.1200  37
  -3  -9 -10 391.925 83.7268  28
  -3  -9 -10 334.997 86.5329  38
  -3   9 -11 28.3531 43.2176  39
  -3  -9 -11 40.9037 48.7928  38
   3   9  11 15.3798 39.1373  44
   3  10 -10 44.7159 38.1776  40
  -3  10  10 62.9988 37.7529  37
   3  10  -9 3.56409 13.7207  39
   3 -10  -9 645.413 169.145  35
   3 -10  -8 71.7163 71.6720  17
   3 -10  -8 38.8446 70.2661  24
   3  10  -7 500.843 89.9685  40
   3 -10  -7 433.812 116.660  17
   3 -10  -7 446.935 109.241  24
   3 -10  -6 407.796 117.211  17
   3 -10  -6 402.448 111.505  24
   3  10  -6 540.524 101.028  40
   3  10  -5 786.584 111.892  40
   3 -10  -5 534.417 129.490  24
   3  10  -4 569.354 98.7088  40
  -3  10   4 646.683 110.092  37
   3  10  -4 368.017 160.518  26
   3 -10  -4 509.332 123.962  24
   3  10  -4 803.706 124.173  44
   3  10  -3 614.714 99.6125  40
  -3  10   3 686.963 114.754  37
   3  10  -3 615.949 205.136  26
   3  10  -3 563.878 117.153  44
   3  10  -2 94.4888 67.0513  40
  -3  10   2 249.529 85.3435  37
   3  10  -2 369.145 196.406  26
   3  10  -2 220.505 95.5910  44
   3  10  -1 614.667 82.5372  40
   3  10  -1 594.175 134.733  37
  -3  10   1 661.240 106.202  37
   3  10  -1 661.123 123.324  44
  -3  10   0 1343.73 139.079  37
   3  10   0 1430.31 174.972  37
   3  10   0 1863.96 300.048  26
   3  10   0 1649.62 173.304  44
   3  10   1 1045.77 264.999  26
   3  10   1 832.573 144.829  37
   3  10   1 1104.64 141.276  44
  -3  10  -2 666.271 93.9659  39
   3  10   2 689.433 131.528  37
   3  10   2 983.553 236.252  26
  -3  10  -3 58.7745 66.0809  39
   3  10   3 33.2118 86.8152  37
  -3 -10  -3 65.2949 65.7134  25
  -3 -10  -4 470.544 102.715  20
   3  10   4 607.482 121.951  37
   3  10   4 505.124 182.170  26
  -3  10  -4 397.777 87.8878  39
  -3 -10  -4 481.485 108.334  25
  -3 -10  -5 384.548 91.4632  20
   3  10   5 458.838 111.367  37
  -3  10  -5 374.501 87.2895  39
  -3 -10  -5 371.493 112.088  34
   3  10   5 303.380 145.334  26
  -3 -10  -6 365.158 86.8476  20
   3  10   6 527.192 110.960  37
  -3 -10  -6 464.824 109.889  34
  -3  10  -6 467.494 91.1247  39
  -3 -10  -6 364.623 108.262  28
  -3 -10  -6 515.219 142.558  23
   3  10   7 60.2476 68.1717  37
  -3 -10  -7 49.0439 74.7281  34
  -3 -10  -7 113.822 82.6055  28
  -3  10  -7-53.0354 64.4326  39
  -3 -10  -7-6.51333 49.6248  20
   3  10   8 207.337 68.5763  37
  -3  10  -8 294.172 68.4572  39
  -3 -10  -8 245.127 83.2298  28
  -3 -10  -8 221.911 95.2037  23
   3  10   8 350.389 80.3236  44
  -3  10  -9-8.89777 42.7137  39
   3  10   9-10.7403 39.3208  37
   3  10   9-4.51727 46.2212  44
   3  10  10 238.176 42.9857  44
   3  11  -8 537.222 59.3904  40
   3  11  -7 476.830 65.0478  40
  -3  11   7 7.59418 14.6399  37
  -3  11   6-4.77764 19.0790  37
   3  11  -6 237.322 61.1825  40
   3  11  -5 581.648 75.6084  40
   3 -11  -5 656.857 158.015  35
   3  11  -4 510.892 74.2608  40
   3 -11  -4 333.003 123.675  35
   3  11  -3-9.16124 19.5458  40
  -3  11   3 11.7794 22.6532  37
   3  11  -3 80.9021 76.0666  44
  -3  11   2-23.1586 21.4010  37
   3  11  -2 479.198 95.3197  44
  -3  11   1 16.4686 17.5770  37
   3  11   0 1160.46 222.452  26
   3  11   1 147.160 88.3630  37
   3  11   1-23.6899 133.763  26
  -3 -11  -2 350.953 79.6557  20
   3  11   2 430.766 104.467  37
   3  11   2 578.658 179.776  26
  -3 -11  -3 562.809 90.2754  20
   3  11   3 804.711 119.821  37
   3  11   3 735.170 181.273  26
  -3 -11  -4 97.0522 69.9000  34
   3  11   4 134.313 77.3353  37
  -3 -11  -4 66.6120 72.5901  28
   3  11   4 182.034 110.307  26
   3  11   5-27.7157 64.8597  37
  -3 -11  -5 99.2949 89.8167  23
  -3 -11  -5 8.57997 68.4925  28
  -3  11  -5-3.95752 7.31334  39
   3  11   6 326.287 71.7673  37
   3  11   6 534.574 78.7728  44
   3  11   7-12.5936 42.9529  44
   3  11   7-3.94397 42.6996  37
   3  12   3 21.7577 44.7721  44
   3  12   4 73.8034 43.1968  44
   4   0 -16 5.56592 51.7618  42
   4   0 -15 13.9577 67.0026  41
   4   0 -15 8.95530 58.1094  29
   4   0 -15 7.57839 56.0097  27
   4   0 -15-8.13812 67.8037  42
   4   0 -14 19.4692 71.1966  27
   4   0 -14 82.7591 88.9742  42
   4   0 -14-8.93473 77.4356  41
   4   0 -13 214.749 122.217  42
   4   0 -13 312.024 119.646  41
   4   0 -13 90.3167 81.8981  27
  -4   0  12 4046.18 593.157   3
   4   0 -12 3576.41 544.184   4
   4   0 -12 4251.63 299.226  27
   4   0 -12 4489.04 318.366  42
   4   0 -12 4627.46 303.460  41
   4   0 -11 9995.50 919.823   4
   4   0 -11 10940.2 546.510  41
   4   0 -11 10813.4 550.830  27
  -4   0  11 10831.1 989.552   3
   4   0 -11 11192.3 566.193  42
   4   0 -10 1488.71 175.374  41
   4   0 -10 1747.03 179.564  27
   4   0 -10 1675.30 171.212   7
  -4   0  10 1271.26 368.877   3
   4   0  -9-138.150 139.581  32
   4   0  -9 96.7561 81.2581  16
   4   0  -9 330.319 99.2385  41
   4   0  -9 273.251 89.1363  27
   4   0  -9 235.120 82.0184   7
  -4   0   9 159.804 160.805   3
   4   0  -8 1240.03 155.954  16
   4   0  -8 1074.38 150.908  32
   4   0  -8 1381.44 141.969  27
   4   0  -8 1353.46 136.296   7
   4   0  -8 1375.63 148.202  41
  -4   0   8 1147.61 321.614   3
  -4   0   7 126.515 149.223   3
   4   0  -7 43.7963 47.4259   7
   4   0  -7 156.852 81.4385  17
   4   0  -7-11.0075 110.803  32
   4   0  -7-21.0795 77.9332  16
   4   0  -7 147.794 136.558  15
   4   0  -7 183.161 66.9341  27
   4   0  -7 59.3318 60.0249  41
   4   0  -6 8890.00 461.388  17
   4   0  -6 8523.38 444.897  16
   4   0  -6 8478.16 448.746  32
   4   0  -6 8291.44 479.964  36
   4   0  -6 8393.84 398.318  27
  -4   0   6 9470.59 718.433   3
   4   0  -6 9940.07 476.945  24
   4   0  -5 25855.4 1067.62  36
   4   0  -5 25250.9 1025.66  16
   4   0  -5 23397.7 1020.47  32
   4   0  -5 24855.7 961.180  27
  -4   0   5 26915.1 1336.57   3
   4   0  -5 27681.2 1044.75  24
   4   0  -5 26031.1 1199.31  12
   4   0  -4 252.069 137.377  12
   4   0  -4 45.8566 99.1788  32
   4   0  -4 106.473 81.3210  16
  -4   0   3 8171.40 568.532   1
   4   0  -3 7346.97 394.399  36
   4   0  -3 7325.35 571.080  12
   4   0  -2-30.0218 135.874  12
  -4   0   2 23.7363 104.400   1
  -4   0   1 89.3655 92.3079   1
   4   0  -1-21.7221 108.690   5
   4   0   0 1900.73 246.591   5
   4   0   0 2169.60 264.384  14
  -4   0  -1 10941.6 550.097   9
   4   0   1 11223.6 670.860  14
   4   0   1 11688.2 690.615   5
  -4   0  -2 38434.5 1557.72   9
   4   0   2 40657.5 1693.28  14
   4   0   2 40308.6 1730.96   5
  -4   0  -2 38530.1 1403.96  22
  -4   0  -2 36507.2 1763.27  11
  -4   0  -3 38833.7 1429.44  19
  -4   0  -3 39707.8 1445.90  18
  -4   0  -3 39703.9 1663.00   9
   4   0   3 40424.6 1738.20  14
   4   0   3 42511.6 1805.61   5
  -4   0  -3 36881.1 1838.35  11
  -4   0  -4 1590.94 321.084  11
  -4   0  -4 1579.90 132.102  20
  -4   0  -4 1589.38 130.219  18
  -4   0  -4 1194.55 231.194   9
   4   0   4 1311.02 242.771  14
  -4   0  -5 10067.6 481.653  25
  -4   0  -5 10748.2 477.347  20
  -4   0  -5 10080.1 481.822  34
  -4   0  -5 11540.8 482.014  18
  -4   0  -5 10069.6 465.252  28
   4   0   5 10654.3 733.353  14
  -4   0  -5 11189.4 891.759  11
  -4   0  -6 14359.3 650.562  25
  -4   0  -6 15318.1 654.794  34
  -4   0  -6 14601.2 634.646  28
   4   0   6 15750.4 974.103  14
  -4   0  -6 13388.1 1090.16  11
  -4   0  -7 1066.24 334.602  11
  -4   0  -7 637.698 136.589  38
  -4   0  -7 863.219 121.657  28
   4   0   7 911.067 247.546  14
  -4   0  -7 840.415 114.380  42
  -4   0  -7 1061.71 137.266  25
  -4   0  -7 687.473 99.9717  23
  -4   0  -8 684.287 316.072  11
  -4   0  -8 1003.88 121.451  23
  -4   0  -8 1229.13 152.327  25
  -4   0  -8 1122.41 166.893  38
  -4   0  -8 1159.15 139.309  33
  -4   0  -8 505.623 257.945   2
  -4   0  -8 1044.57 136.871  28
   4   0   8 655.853 236.999  14
  -4   0  -8 952.103 130.856  42
  -4   0  -9 1001.38 142.495  33
  -4   0  -9 456.137 132.719  38
  -4   0  -9 789.722 129.471  28
  -4   0  -9 595.121 131.274  25
  -4   0  -9 401.077 309.359   2
   4   0   9 563.284 226.367  14
  -4   0  -9 253.247 239.329  11
  -4   0  -9 774.103 133.019  42
  -4   0  -9 611.810 107.991  23
  -4   0 -10 1068.49 176.397  38
  -4   0 -10 816.433 139.503  33
  -4   0 -10 863.461 181.389  31
  -4   0 -10 1111.38 149.386  28
  -4   0 -10 936.599 364.825   2
  -4   0 -10 976.124 146.230  42
  -4   0 -11 224.162 109.427  38
  -4   0 -11 93.5275 91.8072  42
  -4   0 -11 221.774 101.213  33
  -4   0 -11 35.5470 131.471  31
  -4   0 -11 398.915 114.526  28
  -4   0 -11 188.011 74.1787  27
  -4   0 -12 982.571 142.210  33
  -4   0 -12 1173.70 185.311  31
  -4   0 -12 1259.61 161.129  42
  -4   0 -12 965.857 163.649  38
  -4   0 -13 1502.81 139.314  33
  -4   0 -13 1629.38 199.441  31
  -4   0 -13 1733.57 153.265   8
  -4   0 -14 1087.72 114.367  33
  -4   0 -14 1365.19 129.930   8
  -4   0 -15-5.27490 49.6966   8
  -4   0 -16 9.20084 29.0809   8
   4   1 -16 443.847 73.1938  42
   4   1 -15 51.2539 63.7882  29
   4  -1 -15 36.3196 55.8778  27
   4   1 -15 15.0514 58.4455  27
   4   1 -15 30.8792 68.4064  42
   4  -1 -15-6.41067 61.9265  41
   4   1 -15-71.7957 71.8464  41
   4   1 -14 1087.20 105.481  39
   4   1 -14 1041.75 140.086  29
   4  -1 -14 1371.85 146.959  27
   4   1 -14 1131.38 140.038  27
   4   1 -14 1102.49 147.366  42
   4  -1 -14 1268.38 142.132  41
   4  -1 -13 575.847 119.865  41
   4   1 -13 638.967 133.300  41
   4   1 -13 541.590 116.937  27
   4  -1 -13 418.986 106.835  27
   4   1 -13 587.251 130.165  42
  -4  -1  12 1158.73 341.989   3
   4  -1 -12 1397.82 351.623   4
   4   1 -12 1278.02 339.289   4
   4  -1 -12 1370.46 167.311  41
   4  -1 -12 1478.36 171.071  27
   4   1 -12 1501.14 171.651  27
  -4   1  12 1751.01 400.414   3
   4   1 -12 1735.15 193.188  42
   4  -1 -12 1613.00 191.862  42
   4   1 -12 1539.74 183.807  41
   4  -1 -11 8299.16 452.599  27
   4   1 -11 8335.84 460.435  27
  -4   1  11 8794.60 873.994   3
  -4  -1  11 9042.50 884.583   3
   4   1 -11 7360.72 784.760   4
   4  -1 -11 8033.46 812.317   4
   4   1 -11 9052.49 471.805  42
   4  -1 -11 8772.01 477.749  42
   4  -1 -11 8291.25 445.993  41
   4   1 -11 8486.46 457.786  41
   4  -1 -10 11586.2 582.176  17
   4  -1 -10 9580.91 509.298  16
   4  -1 -10 8850.76 507.045  32
   4  -1 -10 10378.0 518.026  27
   4   1 -10 11193.1 536.649  27
  -4   1  10 9980.13 915.482   3
  -4  -1  10 10254.5 935.282   3
   4  -1 -10 11052.6 590.343  24
   4   1 -10 10817.9 532.394  42
   4  -1 -10 10254.1 514.775  41
   4  -1  -9 1069.69 235.824  36
   4  -1  -9 1929.12 183.412  41
   4  -1  -9 2520.64 236.562  17
   4  -1  -9 2322.78 210.121  16
   4   1  -9 2659.05 201.527  16
   4  -1  -9 1993.80 205.510  32
   4  -1  -9 1856.03 399.519  15
   4  -1  -9 2385.27 197.187  27
   4   1  -9 2734.99 218.543  27
   4  -1  -9 2396.32 190.982   7
   4   1  -9 2449.60 191.558   7
  -4   1   9 2603.40 466.930   3
  -4  -1   9 1914.43 396.563   3
  -4  -1   8 1192.66 312.311   3
   4  -1  -8 623.957 178.592  35
   4   1  -8 938.196 124.538   7
  -4   1   8 764.699 268.135   3
   4  -1  -8 909.010 200.923  36
   4  -1  -8 1427.00 176.650  17
   4   1  -8 1164.35 141.697  16
   4  -1  -8 1144.32 156.100  16
   4  -1  -8 1323.66 323.947  15
   4  -1  -8 1291.64 135.898  27
   4   1  -8 1131.44 133.352  27
   4  -1  -8 1496.65 144.329   7
   4  -1  -8 1201.07 170.898  24
   4  -1  -8 1228.23 144.332  41
  -4   1   7 253.152 186.500   3
  -4  -1   7 420.660 196.480   3
   4  -1  -7 354.408 170.092  36
   4  -1  -7 344.705 136.583  35
   4  -1  -7 534.211 122.158  17
   4  -1  -7 628.092 122.839  16
   4   1  -7 468.969 99.6252  16
   4  -1  -7 493.205 82.2491  27
   4   1  -7 525.916 96.4663  27
   4  -1  -7 574.438 125.442  24
   4   1  -7 657.097 99.3273  41
   4  -1  -7 482.178 98.1080  41
   4  -1  -7 431.190 84.8539   7
   4   1  -7 594.987 98.0623   7
   4  -1  -6 8190.80 457.513  36
   4  -1  -6 7553.50 414.722  16
   4   1  -6 7599.26 403.546  16
   4  -1  -6 8093.65 433.304  32
   4   1  -6 6754.50 409.757  32
   4  -1  -6 7613.65 359.705  27
   4   1  -6 7654.70 369.247  27
  -4   1   6 8158.93 672.954   3
  -4  -1   6 9021.16 696.362   3
   4  -1  -6 8480.85 435.794  24
   4  -1  -6 7205.61 595.459  12
   4  -1  -5 76069.7 2862.61  35
   4  -1  -5 77351.3 2837.81  17
   4  -1  -5 77562.3 2836.56  16
   4   1  -5 78281.5 2826.47  16
   4   1  -5 76869.0 2763.44  27
  -4   1   5 81870.1 3190.79   3
  -4  -1   5 78003.5 3175.46   3
   4   1  -5 76324.2 2835.07  32
   4  -1  -5 80371.3 2842.11  24
   4  -1  -5 72013.5 3152.12  12
   4  -1  -4 5050.51 326.188  36
   4  -1  -4 5312.19 308.910  16
   4   1  -4 5177.97 302.070  16
   4   1  -4 4787.17 305.488  32
   4  -1  -4 5361.99 300.616  24
   4  -1  -4 5057.78 499.817  12
   4  -1  -4 5407.03 327.236  35
   4  -1  -4 5445.72 308.417  17
  -4   1   3 16544.2 875.257   1
   4  -1  -3 14109.8 615.946  17
   4  -1  -3 14099.9 643.796  36
  -4  -1   3 15556.9 858.393   1
   4  -1  -3 14135.7 635.087  35
   4   1  -3 14519.7 622.868  16
   4   1  -3 14096.5 632.772  32
   4  -1  -3 13740.2 894.485  12
   4  -1  -2 34466.8 1340.48  16
  -4  -1   2 38266.7 1607.68   1
  -4   1   2 35713.1 1587.73   1
   4  -1  -2 34235.7 1700.41  12
  -4  -1   1 21306.5 1050.37   1
  -4   1   1 19519.3 1032.94   1
   4  -1  -1 22020.6 1048.51   5
   4   1  -1 19760.5 1024.52   5
   4   1  -1 22202.5 1107.77  14
   4  -1  -1 21097.8 1190.81  12
   4  -1   0 7145.56 510.299   5
   4   1   0 7985.79 533.568   5
   4   1   0 7285.48 543.461  14
   4  -1   0 7798.72 652.736  12
  -4  -1  -1 2362.92 133.216  19
   4  -1   1 2567.44 265.084  14
   4   1   1 2175.20 292.288  14
   4  -1   1 2718.15 300.871   5
   4   1   1 2362.71 277.537   5
  -4  -1  -2 56678.9 2027.58  19
  -4  -1  -2 55961.5 2295.88   9
   4  -1   2 58958.6 2265.54  14
   4   1   2 57949.5 2389.80  14
   4  -1   2 56393.7 2353.97   5
   4   1   2 56850.4 2361.52   5
  -4   1  -2 57353.2 2407.02  11
  -4  -1  -3 68130.1 2370.38  22
  -4  -1  -3 65810.6 2380.37  20
  -4  -1  -3 65976.2 2359.73  19
  -4  -1  -3 66595.3 2379.79  18
  -4   1  -3 65496.1 2376.91  18
  -4  -1  -3 66041.9 2693.92   9
   4  -1   3 66404.1 2605.16  14
   4   1   3 64036.8 2730.54  14
   4  -1   3 66439.3 2727.11   5
   4   1   3 70994.0 2764.85   5
  -4   1  -3 65978.3 2795.09  11
  -4  -1  -4 12424.9 531.061  20
  -4  -1  -4 12196.2 502.539  19
  -4  -1  -4 12918.1 530.368  18
  -4  -1  -4 11956.4 802.852   9
   4  -1   4 12509.4 711.894  14
   4   1   4 12826.0 830.977  14
  -4  -1  -4 10295.6 857.345  11
  -4   1  -4 12208.0 876.318  11
  -4  -1  -5 11987.4 552.317  34
  -4  -1  -5 12223.8 869.856   9
  -4   1  -5 11904.9 528.627  33
  -4  -1  -5 12194.5 535.698  20
  -4  -1  -5 11521.6 534.490  28
   4  -1   5 12351.2 741.182  14
   4   1   5 14027.3 898.640  14
  -4   1  -5 11732.7 526.478  25
  -4  -1  -5 12334.4 524.403  23
  -4  -1  -5 12341.5 967.199  11
  -4   1  -5 13232.6 965.345  11
  -4  -1  -6 4352.79 266.088  20
  -4  -1  -6 4048.72 275.319  34
  -4  -1  -6 4433.19 545.470   9
  -4  -1  -6 4656.57 285.381  25
  -4  -1  -6 4225.87 268.737  28
  -4   1  -6 4213.79 242.550  28
   4   1   6 4859.46 533.894  14
   4  -1   6 3948.50 416.029  14
  -4   1  -6 4064.21 253.728  25
  -4  -1  -6 3926.19 250.171  23
  -4  -1  -6 3756.79 573.085  11
  -4   1  -6 4468.08 578.883  11
  -4   1  -7 7923.67 846.949  11
  -4  -1  -7 7440.95 858.265  11
  -4  -1  -7 8338.95 449.355  34
  -4  -1  -7 8859.11 444.404  28
  -4   1  -7 8444.20 409.115  28
   4  -1   7 7369.19 633.917  14
   4   1   7 8834.61 786.138  14
  -4  -1  -7 8582.81 456.709  25
  -4   1  -7 8053.12 458.742  38
  -4   1  -7 9051.40 435.266  25
  -4   1  -7 7771.17 411.712  42
  -4  -1  -7 7973.18 412.951  23
  -4   1  -8 9719.71 1027.09  11
  -4   1  -8 11166.4 577.247  38
  -4   1  -8 9562.49 1012.77   2
  -4  -1  -8 10110.0 1023.97   2
  -4   1  -8 11065.6 532.385  33
  -4  -1  -8 10223.5 1071.03  11
  -4  -1  -8 12577.8 589.964  34
  -4  -1  -8 11473.9 557.547  28
  -4   1  -8 11938.2 534.718  28
   4   1   8 12671.7 1011.12  14
  -4  -1  -8 10543.4 561.559  25
  -4   1  -8 10255.8 527.304  42
  -4  -1  -8 10551.8 511.455  42
  -4  -1  -8 11579.8 533.653  23
  -4   1  -9 237.782 253.749  11
  -4   1  -9 395.943 116.077  38
  -4  -1  -9 119.430 83.8096  33
  -4   1  -9 225.897 98.2902  33
  -4  -1  -9 228.291 105.682  25
  -4  -1  -9 226.672 98.9613  28
  -4   1  -9 127.827 72.2053  28
  -4   1  -9 323.094 272.567   2
  -4  -1  -9 479.355 282.747   2
   4   1   9 178.001 190.010  14
  -4  -1  -9 87.8375 248.007  11
  -4   1  -9 115.963 88.6163  42
  -4  -1  -9 191.409 86.2552  42
  -4  -1  -9 317.466 91.2781  23
  -4  -1 -10 747.910 332.361  11
  -4   1 -10 923.882 155.815  38
  -4  -1 -10 854.544 171.736  38
  -4  -1 -10 1064.14 150.395  33
  -4   1 -10 961.039 151.938  33
  -4  -1 -10 664.172 168.884  31
  -4   1 -10 1112.17 191.108  31
  -4  -1 -10 1083.95 155.321  28
   4   1  10 804.009 296.838  14
  -4  -1 -10 1225.93 146.661  23
  -4  -1 -10 1216.56 171.159  25
  -4   1 -10 651.762 135.158  42
  -4   1 -10 853.714 376.898   2
  -4  -1 -10 854.666 134.918  42
  -4  -1 -10 1013.35 361.797   2
  -4   1 -11 944.241 368.637   2
  -4  -1 -11 1104.19 386.661   2
  -4   1 -11 1134.51 170.587  38
  -4  -1 -11 1495.08 205.677  38
  -4  -1 -11 1301.68 161.568  33
  -4   1 -11 1529.61 170.278  33
  -4  -1 -11 859.801 178.506  31
  -4   1 -11 1364.16 209.471  31
  -4  -1 -11 1400.85 170.761  28
  -4   1 -11 1222.56 173.260  42
  -4  -1 -11 1099.86 148.673  42
  -4  -1 -11 1007.84 141.567  23
  -4  -1 -12 368.318 104.704  33
  -4   1 -12 392.013 105.632  33
  -4  -1 -12 362.422 130.855  31
  -4   1 -12 365.696 137.853  31
  -4  -1 -12 336.965 108.792  28
  -4  -1 -12 323.861 129.074  38
  -4   1 -12 428.441 125.304  42
  -4  -1 -12 227.459 91.5073  42
  -4  -1 -13 385.773 114.888  38
  -4  -1 -13 459.239 124.634  31
  -4  -1 -13 469.660 93.7970  33
  -4   1 -13 350.955 93.7913  33
  -4   1 -13 520.839 133.887  31
  -4  -1 -13 782.087 113.503   8
  -4   1 -13 629.116 108.743   8
  -4  -1 -14 249.699 65.9284  33
  -4   1 -14 284.877 72.0904  33
  -4  -1 -14 370.150 84.5720   8
  -4   1 -14 247.627 74.3501   8
  -4  -1 -15 260.158 62.6958   8
  -4   1 -15 167.092 56.5911   8
  -4  -1 -16 282.901 42.3878   8
  -4   1 -16 305.751 41.8754   8
   4   2 -16 653.577 72.9074  42
   4  -2 -16 804.777 88.2919  42
   4   2 -15 289.298 77.3360  29
   4  -2 -15 196.272 64.8669  27
   4   2 -15 243.496 71.7305  27
   4   2 -15 194.225 72.2699  42
   4  -2 -15 300.234 80.0901  42
   4  -2 -14 223.430 100.849  42
   4   2 -14 250.052 63.2553  39
   4   2 -14 155.955 82.7148  29
   4  -2 -14 316.653 86.9464  27
   4   2 -14 326.468 84.2953  27
   4   2 -14 268.290 93.3925  42
   4  -2 -14 239.465 77.0638  41
   4  -2 -13 1055.92 156.085  42
   4   2 -13 861.890 143.208  29
   4  -2 -13 930.268 131.866  27
   4   2 -13 842.515 132.211  27
   4   2 -13 815.679 111.655  39
   4   2 -13 1090.50 147.111  42
   4  -2 -13 878.715 126.278  41
  -4   2  12 1462.64 391.185   3
  -4  -2  12 1662.17 406.717   3
   4  -2 -12 2091.88 194.208  41
   4  -2 -12 1755.91 385.900   4
   4   2 -12 2290.28 437.175   4
   4   2 -12 2159.17 224.887  29
   4  -2 -12 2021.19 190.818  27
   4   2 -12 2216.38 209.351  27
   4   2 -12 1995.71 200.480  42
   4  -2 -12 2194.35 224.231  42
  -4   2  11 3129.22 525.251   3
  -4  -2  11 2270.10 448.312   3
   4  -2 -11 2771.20 487.159   4
   4  -2 -11 3458.08 288.768  17
   4  -2 -11 2313.88 221.879  16
   4  -2 -11 2784.45 230.848  27
   4   2 -11 3056.46 249.498  27
   4   2 -11 2744.34 482.638   4
   4  -2 -11 2104.85 495.362  13
   4  -2 -11 3079.20 288.413  24
   4   2 -11 3431.78 252.888  42
   4   2 -11 3043.10 248.924  41
   4  -2 -11 3056.83 237.195  41
   4  -2 -10-86.1183 246.463  36
   4  -2 -10 696.046 286.724   4
   4   2 -10 317.295 247.224   4
   4  -2 -10 925.632 161.689  17
   4  -2 -10 1330.62 182.241  32
   4  -2 -10 691.087 137.771  16
   4   2 -10 689.849 129.832  42
   4  -2 -10 1353.40 395.765  15
  -4   2  10 342.327 252.245   3
  -4  -2  10 459.981 282.238   3
   4  -2 -10 808.661 129.191  27
   4   2 -10 939.962 141.374  27
   4   2 -10 902.206 148.221  41
   4  -2 -10 849.529 135.756  41
  -4   2   9 2800.50 455.670   3
  -4  -2   9 2863.15 487.630   3
   4  -2  -9 2282.78 303.979  36
   4  -2  -9 3050.27 228.850  41
   4  -2  -9 2984.56 271.283  17
   4  -2  -9 2284.92 485.050  15
   4   2  -9 3015.56 238.767  27
   4  -2  -9 3039.62 219.934   7
   4   2  -9 2960.36 216.138   7
   4  -2  -9 2502.54 296.611  35
   4  -2  -9 2698.96 241.413  16
   4   2  -9 2975.72 230.874  42
   4   2  -9 2779.00 229.522  41
   4  -2  -8 7911.85 486.045  36
   4  -2  -8 6518.25 449.725  35
   4  -2  -8 7508.86 438.081  17
   4   2  -8 6822.74 371.575  42
   4  -2  -8 7033.85 416.372  16
   4   2  -8 6600.46 373.909  16
   4  -2  -8 6161.78 744.252  15
   4   2  -8 6974.26 386.888  27
  -4   2   8 7294.35 706.710   3
  -4  -2   8 7661.87 720.417   3
   4  -2  -8 7045.01 366.543   7
   4   2  -8 7319.22 369.421   7
   4  -2  -8 7225.56 439.541  24
   4   2  -8 7740.86 394.907  41
   4  -2  -8 7008.96 375.202  41
   4   2  -7 2664.92 203.685  41
  -4   2   7 2740.32 407.040   3
  -4  -2   7 2696.36 406.782   3
   4  -2  -7 2593.60 230.523  16
   4  -2  -7 2578.91 190.588  23
   4   2  -7 2350.89 201.301  16
   4  -2  -7 3887.65 325.025  36
   4   2  -7 2571.85 195.757  27
   4  -2  -7 2344.20 179.531   7
   4   2  -7 2768.15 186.300   7
   4  -2  -7 2444.18 192.003  41
   4  -2  -7 3116.38 602.447  10
   4  -2  -7 2461.10 229.853  24
   4  -2  -6 2466.55 220.478  24
   4  -2  -6 2713.05 269.203  36
   4  -2  -6 2471.62 244.500  35
   4  -2  -6 2281.12 517.639  10
   4  -2  -6 2681.06 228.351  17
   4   2  -6 2523.46 205.301  16
   4   2  -6 2378.31 177.716  27
  -4   2   6 2931.76 389.090   3
  -4  -2   6 2607.52 377.888   3
   4  -2  -6 2668.71 178.940  23
   4  -2  -5 10929.6 528.281  17
   4  -2  -5 10121.6 538.852  35
   4   2  -5 10669.2 510.249  16
   4  -2  -5 11006.2 526.127  24
   4   2  -5 10525.6 463.968  27
  -4   2   5 10375.0 732.705   3
  -4  -2   5 10622.2 739.715   3
   4  -2  -4 20163.0 905.515  35
   4  -2  -4 22483.1 902.521  17
   4  -2  -4 21259.7 923.094  36
   4   2  -4 21267.6 884.435  16
   4   2  -4 21488.8 849.800  29
   4   2  -4 22341.9 831.979  27
   4  -2  -4 20851.5 882.781  24
   4  -2  -3 39340.4 2106.55  10
   4  -2  -3 36988.1 1505.38  36
   4  -2  -3 38850.1 1499.96  35
   4  -2  -3 39512.6 1482.47  17
  -4   2   3 38225.0 1733.32   1
  -4  -2   3 42287.0 1777.55   1
   4   2  -3 39054.1 1481.36  16
   4   2  -3 38419.6 1436.27  29
   4  -2  -3 39733.6 1471.39  24
  -4   2   2 20736.5 779.983   6
  -4  -2   2 20837.8 782.081   6
   4  -2  -2 19811.4 859.841  36
  -4  -2   2 24677.0 1119.50   1
   4   2  -2 19669.6 837.298  16
  -4   2   2 22547.1 1089.66   1
   4  -2  -2 22185.6 1266.11  12
   4  -2  -2 22284.2 1362.26  10
   4  -2  -1 9481.18 778.242  10
   4   2  -1 7932.66 389.267  16
   4  -2  -1 7926.12 548.740   5
   4   2  -1 8689.05 567.799   5
  -4   2   1 8087.60 555.548   1
   4   2  -1 8501.79 622.042  14
  -4  -2   1 8458.77 570.154   1
   4  -2  -1 6717.44 651.997  12
   4   2   0 5841.77 307.808  16
   4  -2   0 4874.07 422.305   5
   4   2   0 7706.82 506.429   5
   4   2   0 6293.44 534.062  14
   4  -2   0 7294.97 653.207  12
  -4  -2  -1 49782.3 1783.66  19
   4  -2   1 48580.1 2078.34   5
   4   2   1 51449.1 2194.70  14
   4   2   1 49912.3 2097.86   5
  -4   2  -1 51351.5 2095.04  11
   4   2   2 141067. 5269.86  14
   4  -2   2 143164. 5168.35   5
   4   2   2 143796. 5175.83   5
  -4  -2  -2 137385. 4803.00  19
   4  -2   2 151391. 5556.91  12
  -4  -2  -2 138596. 5339.85  11
  -4   2  -2 141427. 5182.19  11
  -4  -2  -2 133437. 4808.66  22
  -4  -2  -3 44170.9 1586.34  19
  -4  -2  -3 44563.5 1996.94   9
  -4   2  -3 42694.1 1606.60  33
   4   2   3 46414.8 2046.72  14
   4  -2   3 46609.7 1961.54   5
   4   2   3 45044.6 1960.38   5
  -4  -2  -3 42130.5 2087.52  11
  -4   2  -3 43019.6 1968.17  11
  -4  -2  -3 44123.0 1595.52  22
  -4  -2  -4 786.029 89.8327  22
   4   2   4 555.486 88.8360  21
  -4  -2  -4 846.707 280.259  11
  -4  -2  -4 527.592 87.0876  20
  -4  -2  -4 627.895 74.9067  19
  -4   2  -4 702.032 95.0532  33
  -4   2  -4 581.979 202.828  11
  -4  -2  -4 707.913 215.176   9
   4   2   4 642.128 218.111  14
   4  -2   4 691.471 202.383   5
   4   2   4 709.517 210.433   5
  -4  -2  -5 4258.05 255.644  20
  -4   2  -5 3122.04 439.853  11
  -4  -2  -5 4534.47 251.713  18
  -4   2  -5 3783.54 239.455  33
  -4  -2  -5 4250.28 520.306   9
   4   2   5 4703.75 533.312  14
  -4  -2  -5 4094.99 552.381  11
  -4   2  -6 1477.89 353.524  11
  -4   2  -6 2229.89 181.594  33
  -4  -2  -6 2341.06 210.511  34
  -4  -2  -6 2602.37 192.226  18
  -4  -2  -6 2561.01 441.191   9
  -4  -2  -6 2492.17 204.817  28
   4   2   6 2238.23 400.412  14
  -4  -2  -6 2409.64 209.338  25
  -4   2  -6 2057.05 180.236  42
  -4  -2  -6 2873.50 213.723  23
  -4  -2  -6 2560.38 200.052  20
  -4  -2  -7 5691.79 335.684  23
  -4   2  -7 4989.40 647.619  11
  -4   2  -7 5621.15 294.408  39
  -4  -2  -7 5201.38 326.635  20
  -4   2  -7 5803.97 727.178   2
  -4  -2  -7 4886.22 666.626   2
  -4  -2  -7 5473.61 320.412  18
  -4  -2  -7 5056.85 343.944  34
  -4  -2  -7 5053.21 657.829   9
  -4  -2  -7 5573.73 345.516  28
   4   2   7 5334.51 648.562  14
  -4  -2  -7 5284.26 345.900  25
  -4   2  -7 5376.51 319.568  42
  -4   2  -7 5941.99 357.438  38
  -4   2  -8 1331.01 131.659  39
  -4  -2  -8 1163.77 166.987  25
  -4  -2  -8 1415.92 182.002  34
  -4   2  -8 1449.09 380.931  11
  -4  -2  -8 1653.65 184.806  28
  -4   2  -8 958.912 354.632   2
  -4  -2  -8 1816.93 454.199   2
   4   2   8 1101.57 354.302  14
  -4   2  -8 1131.75 156.554  42
  -4  -2  -8 1065.10 162.977  23
  -4  -2  -9 1495.47 194.030  25
  -4   2  -9 1308.50 135.587  39
  -4   2  -9 1306.41 167.685  42
  -4  -2  -9 1415.05 191.814  34
  -4   2  -9 1573.87 169.544  33
  -4  -2  -9 1298.65 185.684  28
   4   2   9 1719.81 414.269  14
  -4   2  -9 1453.32 433.347   2
  -4  -2  -9 1590.44 459.370   2
  -4  -2  -9 1421.90 165.179  23
  -4  -2 -10 766.405 383.905  11
  -4   2 -10 1030.74 146.952  33
  -4  -2 -10 840.735 174.109  31
  -4   2 -10 1077.74 193.061  31
  -4  -2 -10 950.287 158.039  28
   4   2  10 958.462 328.390  14
  -4  -2 -10 1098.26 149.382  33
  -4  -2 -10 1333.36 187.217  25
  -4   2 -10 805.307 148.928  42
  -4   2 -10 1261.17 412.430   2
  -4  -2 -10 1324.81 442.959   2
  -4  -2 -10 902.496 144.817  23
  -4  -2 -11 1685.88 177.359  23
  -4  -2 -11 1605.86 216.123  38
  -4  -2 -11 1285.02 155.856  33
  -4   2 -11 1628.20 177.936  33
  -4  -2 -11 1610.99 217.790  31
  -4   2 -11 1408.43 202.998  31
  -4  -2 -11 1428.21 187.620  28
   4   2  11 1127.01 357.257  14
  -4   2 -11 1409.47 181.315  42
  -4  -2 -12 2126.20 229.001  38
  -4  -2 -12 1601.12 164.229  33
  -4   2 -12 1889.90 178.465  33
  -4  -2 -12 1583.63 200.755  31
  -4   2 -12 1476.19 200.879  31
  -4  -2 -12 1982.78 176.548   8
  -4   2 -12 1985.72 177.211   8
  -4  -2 -12 1517.59 184.405  28
  -4  -2 -12 1705.32 173.592  23
  -4  -2 -13 1992.95 209.480  38
  -4   2 -13 2174.66 178.996  33
  -4  -2 -13 1971.20 164.123  33
  -4  -2 -13 2520.63 185.374   8
  -4   2 -13 2320.42 179.113   8
  -4  -2 -13 2361.85 201.465  28
  -4  -2 -14 1431.36 156.397  38
  -4  -2 -14 1269.38 113.924  33
  -4   2 -14 1556.21 134.722  33
  -4  -2 -14 2039.23 146.794   8
  -4   2 -14 1920.21 140.451   8
  -4  -2 -15 715.140 79.7302   8
  -4   2 -15 766.465 78.9616   8
   4  -3 -16 77.3303 46.6354  42
   4   3 -15 119.514 41.0407  39
   4   3 -15 169.816 61.0709  29
   4  -3 -15 139.215 68.5766  42
   4   3 -15-4.96151 20.5419  42
   4   3 -14 75.9220 86.7864  41
   4   3 -14 18.1969 52.5742  39
   4   3 -14 28.2361 69.5668  29
   4  -3 -14 23.1798 52.7843  27
   4   3 -14 60.9401 63.6736  27
   4  -3 -14 150.894 84.1635  42
   4   3 -14-44.0418 64.5761  42
   4  -3 -14 11.7349 52.3749  41
   4   3 -13 236.401 78.4244  39
   4   3 -13 264.788 92.2871  42
   4   3 -13 349.690 103.643  29
   4  -3 -13 247.702 87.2544  27
   4   3 -13 190.833 91.5824  27
   4  -3 -13 273.045 89.6550  41
   4   3 -13 171.833 96.2203  41
   4  -3 -13 290.487 111.603  42
   4  -3 -12 1227.52 172.812  42
   4   3 -12 1202.07 164.140  29
   4  -3 -12 1385.92 155.027  27
   4   3 -12 1290.78 165.932  27
   4  -3 -12 1253.75 178.259  17
   4  -3 -12 1373.22 149.649  41
   4  -3 -12 1702.67 215.799  24
   4   3 -12 1493.91 164.551  42
   4   3 -12 1380.48 172.331  41
   4   3 -11 21.4289 62.3709  40
   4   3 -11-23.3256 97.9629  41
   4   3 -11 10.6156 85.4961  42
   4  -3 -11 53.1786 160.452   4
   4   3 -11-53.1903 138.986   4
   4  -3 -11-49.0308 112.989  17
  -4   3  11-56.8256 171.456   3
   4  -3 -11 12.1681 115.372  32
   4  -3 -11-63.0644 119.589  16
   4   3 -11 42.8504 106.658  29
   4  -3 -11 70.4821 198.926  15
   4  -3 -11 10.9794 80.2955  27
   4   3 -11-12.6081 94.1484  27
  -4  -3  11-57.4908 212.447   3
   4  -3 -11 76.6831 258.680  13
   4  -3 -11-29.6470 80.2856  41
  -4   3  10 2771.06 489.628   3
  -4  -3  10 2576.65 501.760   3
   4  -3 -10 2403.98 456.447   4
   4  -3 -10 2243.84 321.044  35
   4   3 -10 1770.15 392.980   4
   4  -3 -10 3046.02 291.647  17
   4  -3 -10 3386.94 285.127  16
   4  -3 -10 3229.93 350.291  36
   4   3 -10 3155.16 211.444  40
   4   3 -10 3368.97 257.692  41
   4  -3 -10 1911.22 502.348  15
   4   3 -10 3641.00 274.323  27
   4  -3 -10 3194.33 240.147  41
   4   3 -10 3170.70 240.822  42
  -4   3   9-52.0253 192.323   3
  -4  -3   9 104.986 148.248   3
   4  -3  -9 128.727 212.257  35
   4  -3  -9 162.119 117.412  17
   4  -3  -9 704.687 172.287  16
   4   3  -9 67.6145 85.7535  42
   4  -3  -9 292.245 281.059  15
   4   3  -9 94.7011 91.2129  27
   4  -3  -9 266.711 131.981  24
   4   3  -9 136.016 81.1018   7
   4   3  -9 186.087 96.4352  41
   4  -3  -9 166.128 92.2176  41
   4  -3  -9 65.1538 77.8852  23
  -4   3   8 1321.28 309.005   3
  -4  -3   8 1426.84 327.518   3
   4  -3  -8 1947.02 543.925  10
   4   3  -8 1172.37 163.890  29
   4  -3  -8 418.684 291.282  15
   4   3  -8 1289.59 156.830  27
   4  -3  -8 1337.63 142.238   7
   4   3  -8 1254.55 136.342   7
   4  -3  -8 1244.50 187.215  24
   4   3  -8 1029.29 131.252  42
   4   3  -8 1135.13 153.200  41
   4  -3  -8 1137.14 136.978  41
   4  -3  -8 1019.75 136.308  23
   4  -3  -7 4655.62 330.784  24
   4  -3  -7 3937.53 254.749  41
   4  -3  -7 4083.31 317.218  17
   4  -3  -7 4565.52 748.030  10
   4  -3  -7 5189.72 389.426  36
   4  -3  -7 4101.41 306.789  30
   4   3  -7 4327.01 293.485  29
   4   3  -7 4725.23 281.819  27
   4  -3  -7 4177.73 260.181  23
   4  -3  -7 4511.37 261.406   7
   4   3  -7 4420.94 257.282   7
  -4   3   7 4485.95 524.126   3
  -4  -3   7 5032.83 545.409   3
   4   3  -7 4407.98 276.048  41
   4  -3  -6 27118.6 1228.99  35
   4  -3  -6 29361.4 1217.11  17
   4  -3  -6 28829.4 1213.41  24
   4  -3  -6 30285.8 1204.96  30
   4   3  -6 30003.1 1174.32  29
   4   3  -6 29827.5 1147.49  27
   4  -3  -6 29566.4 1966.84  10
   4  -3  -5 66.7426 101.712  35
   4  -3  -5 95.2774 84.2985  17
   4  -3  -5 71.6467 67.3377  30
   4   3  -5 110.699 79.6417  16
   4   3  -5 34.5205 65.7780  29
   4   3  -5 49.8927 50.4770  27
   4   3  -5 47.2555 71.3203  26
   4  -3  -5 45.9970 81.3952  24
  -4   3   4 9825.85 666.600   1
   4  -3  -4 8212.09 461.349  35
  -4  -3   4 8740.52 644.474   1
   4  -3  -4 7867.46 874.882  10
   4  -3  -4 8733.83 426.062  30
   4   3  -4 8493.52 406.483  29
   4  -3  -4 8623.50 449.391  17
   4   3  -4 8178.46 463.877  26
   4   3  -4 9047.80 442.475  16
   4  -3  -4 8253.53 437.764  24
   4  -3  -3 21165.9 1477.47  10
  -4   3   3 21678.6 810.435   6
  -4  -3   3 21598.3 812.721   6
   4  -3  -3 21360.8 890.032  17
   4   3  -3 22111.2 891.271  16
   4   3  -3 20951.8 844.670  29
  -4   3   3 22926.0 1140.68   1
  -4  -3   3 23329.1 1153.19   1
   4  -3  -3 20000.9 869.511  24
  -4   3   2 2403.86 297.828   1
  -4  -3   2 3311.85 343.325   1
  -4   3   2 2864.51 155.902   6
  -4  -3   2 2750.15 155.282   6
   4  -3  -2 2788.41 489.812  10
   4  -3  -2 2854.36 203.229  17
   4   3  -2 2919.17 179.878  29
   4  -3  -1 8116.96 782.563  10
   4   3  -1 8041.82 557.888   5
   4  -3   0 25867.7 1450.53  10
   4   3   0 25394.2 1173.39   5
  -4  -3  -1 20760.1 1216.69  11
   4  -3   1 20515.4 1211.81  10
   4  -3   1 20733.9 1046.51   5
   4   3   1 22007.9 1068.35   5
   4   3   1 20816.7 1177.80  14
   4  -3   1 19495.4 1290.59  12
  -4   3  -1 19655.7 988.870  11
   4  -3   2 3799.99 549.956  12
   4   3   2 4137.63 260.730  21
  -4  -3  -2 4430.16 210.287  19
  -4   3  -2 3908.40 210.618  33
   4   3   2 5132.40 521.265  14
   4  -3   2 4160.80 395.503   5
   4   3   2 4029.42 395.984   5
  -4   3  -2 4127.57 369.939  11
  -4  -3  -2 3494.84 468.328  11
   4   3   3 116787. 4364.85  21
  -4  -3  -3 125107. 4850.89   9
  -4   3  -3 120200. 4319.61  33
  -4  -3  -3 123376. 4296.90  19
   4   3   3 123641. 4876.62  14
   4  -3   3 123726. 4684.11   5
   4   3   3 129432. 4711.86   5
   4  -3   3 129559. 5130.54  12
  -4  -3  -3 124569. 4983.43  11
  -4   3  -3 117737. 4642.97  11
  -4  -3  -3 125905. 4311.18  22
   4   3   4 13002.9 575.583  21
  -4  -3  -4 12813.6 518.135  19
  -4  -3  -4 13674.3 555.862  18
  -4   3  -4 11979.2 544.899  33
  -4  -3  -4 12880.7 944.286   9
   4   3   4 13246.7 952.496  14
   4  -3   4 12344.2 827.951   5
   4   3   4 12184.3 828.579   5
  -4  -3  -4 12664.9 1003.48  11
  -4  -3  -4 13007.9 532.114  22
  -4   3  -4 11354.1 800.018  11
  -4  -3  -5 2030.06 149.097  22
  -4  -3  -5 2093.54 174.702  20
  -4  -3  -5 1318.80 362.666  11
  -4   3  -5 1775.84 318.484  11
  -4  -3  -5 1986.35 134.920  19
  -4  -3  -5 2007.65 162.479  18
  -4   3  -5 2093.11 169.285  33
  -4  -3  -5 1774.27 373.206   9
   4   3   5 2211.57 384.300  14
   4   3   5 2095.77 171.483  21
   4   3   5 1897.40 327.326   5
   4  -3   5 1810.64 314.287   5
  -4   3  -6 54.5712 62.2492  39
  -4   3  -6 361.124 180.180  11
  -4  -3  -6-8.79651 61.5491  18
  -4   3  -6 8.93730 69.4219  33
  -4  -3  -6-59.2084 167.113   9
  -4  -3  -6 183.069 97.6546  28
  -4  -3  -6 84.6523 52.6956   8
  -4   3  -6-6.96190 51.4724   8
   4   3   6 55.1960 195.289  14
  -4  -3  -6 68.7242 179.581  11
  -4  -3  -7 147.026 101.051  25
  -4  -3  -7 546.203 300.194  11
  -4   3  -7 117.734 68.0712  39
  -4  -3  -7 244.935 87.0833  18
  -4  -3  -7 345.454 113.429  34
  -4   3  -7 206.425 92.2656  33
  -4  -3  -7 68.7569 164.149   9
  -4   3  -7 131.683 222.211   2
  -4  -3  -7 130.593 184.416   2
  -4  -3  -7 246.143 102.716  28
  -4  -3  -7 151.589 67.8966   8
  -4   3  -7 173.391 63.8404   8
   4   3   7 184.446 196.876  14
  -4  -3  -7 634.110 144.081  23
  -4   3  -8 1179.20 131.438  39
  -4  -3  -8 1041.87 405.273  11
  -4  -3  -8 1141.52 172.436  34
  -4  -3  -8 1266.93 179.927  30
  -4  -3  -8 986.043 354.476   9
  -4  -3  -8 1248.88 133.005   8
  -4   3  -8 1052.23 126.345   8
  -4  -3  -8 1033.10 169.827  28
  -4   3  -8 804.311 341.847   2
  -4  -3  -8 869.403 320.637   2
   4   3   8 676.551 308.253  14
  -4  -3  -8 883.897 156.455  25
  -4   3  -8 774.591 142.593  42
  -4  -3  -8 818.572 168.650  23
  -4   3  -9 1709.74 163.955  39
  -4  -3  -9 1492.27 194.424  23
  -4   3  -9 1936.13 197.762  42
  -4  -3  -9 1934.58 223.817  34
  -4  -3  -9 1442.92 198.356  31
  -4   3  -9 1435.23 201.622  31
  -4  -3  -9 1856.48 216.411  28
  -4  -3  -9 1973.24 172.090   8
  -4   3  -9 2089.71 177.590   8
  -4  -3  -9 1031.80 416.973  11
   4   3   9 1791.97 449.941  14
  -4  -3  -9 1803.54 216.246  25
  -4   3  -9 1873.57 474.951   2
  -4  -3  -9 1468.30 432.608   2
  -4   3 -10 3356.91 623.092   2
  -4   3 -10 3148.65 214.254  39
  -4  -3 -10 3183.65 287.663  25
  -4  -3 -10 1976.04 480.229   2
  -4  -3 -10 2426.61 576.077  11
  -4  -3 -10 2706.26 229.708  33
  -4   3 -10 3102.48 245.339  33
  -4  -3 -10 2667.23 268.481  31
  -4   3 -10 2635.79 266.002  31
  -4  -3 -10 3093.36 226.672   8
  -4   3 -10 3070.24 224.114   8
  -4  -3 -10 3135.54 280.770  28
   4   3  10 2922.01 560.226  14
  -4  -3 -10 2798.60 244.403  23
  -4   3 -11 641.530 100.328  39
  -4  -3 -11 744.256 120.599  33
  -4   3 -11 714.414 125.762  33
  -4  -3 -11 687.373 133.270  23
  -4  -3 -11 897.680 163.040  31
  -4   3 -11 698.274 151.561  31
  -4  -3 -11 621.069 143.415  28
  -4  -3 -11 850.297 122.694   8
  -4   3 -11 824.437 119.622   8
  -4  -3 -11 557.027 145.083  25
  -4  -3 -12 362.898 131.856  38
  -4  -3 -12 249.414 84.2106  33
  -4   3 -12 342.060 96.6634  33
  -4  -3 -12 283.335 110.496  31
  -4   3 -12 228.613 111.436  31
  -4  -3 -12 290.295 107.358  28
  -4  -3 -12 312.274 88.8639   8
  -4   3 -12 351.915 90.2960   8
  -4  -3 -12 277.850 88.8960  23
  -4  -3 -13 410.613 130.624  38
  -4   3 -13 351.199 87.4005  33
  -4  -3 -13 307.505 76.4872  33
  -4  -3 -13 428.156 105.453  28
  -4  -3 -13 434.377 80.0160   8
  -4   3 -13 594.124 93.9638   8
  -4  -3 -14 175.097 85.8538  38
  -4   3 -14 133.684 63.3850  33
  -4  -3 -14 189.538 60.5265   8
  -4   3 -14 112.621 55.4045   8
  -4  -3 -15 51.0983 34.1297   8
  -4   3 -15 68.2980 34.9268   8
   4   4 -15 7.12059 36.4308  39
   4  -4 -15 21.4043 53.2445  42
   4   4 -14 716.118 87.7089  39
   4   4 -14 505.458 92.4480  29
   4  -4 -14 389.509 72.8490  27
   4  -4 -14 600.270 103.192  42
   4   4 -13 485.207 94.4811  39
   4   4 -13 432.376 100.649  29
   4  -4 -13 401.110 82.8771  27
   4  -4 -13 496.303 111.833  42
   4   4 -13 521.914 110.312  41
   4  -4 -12 529.885 122.113  42
   4   4 -12 535.976 105.541  39
   4  -4 -12 419.653 132.439  17
   4   4 -12 420.608 111.237  41
   4   4 -12 262.235 70.7072  40
   4   4 -12 238.122 106.018  29
   4  -4 -12 343.127 89.5258  27
   4   4 -12 379.299 90.3435  42
   4   4 -11 85.2024 73.1088  40
   4   4 -11 48.7572 172.561   4
   4  -4 -11-107.863 222.863  36
   4  -4 -11-380.666 230.649  35
   4   4 -11 175.098 99.1571  41
   4  -4 -11 310.278 133.529  16
   4   4 -11 207.629 108.597  29
   4  -4 -11 75.5320 197.414  15
   4   4 -11 149.476 104.722  27
   4  -4 -11 133.113 117.822  17
  -4   4  11 148.630 209.791  14
   4  -4 -11-81.4696 194.382  13
   4   4 -11 55.0497 78.4246  42
   4  -4 -11 41.8994 73.8481  41
   4   4 -10 9378.21 440.413  40
   4  -4 -10 6332.18 713.826   4
   4   4 -10 8162.74 791.167   4
   4  -4 -10 12146.2 643.181  36
   4  -4 -10 8681.12 580.517  35
   4  -4 -10 8882.80 542.322  17
   4  -4 -10 8819.79 519.716  16
   4  -4 -10 9099.75 443.522  41
   4   4 -10 9123.23 514.019  29
   4  -4 -10 7003.67 920.870  15
   4   4 -10 9564.12 500.596  27
   4  -4 -10 9158.76 553.411  24
   4   4 -10 8390.07 437.753  42
   4   4 -10 9000.92 470.001  41
   4   4  -9 5735.77 325.439  40
   4  -4  -9 4594.70 588.251   4
   4   4  -9 4849.39 599.940   4
   4  -4  -9 6794.57 492.314  35
   4  -4  -9 6759.55 1010.14  10
   4  -4  -9 3609.19 680.597  15
   4   4  -9 6381.32 377.121  27
   4  -4  -9 5726.71 417.997  24
   4   4  -9 5716.12 347.624  41
   4  -4  -9 5903.08 333.112  41
   4  -4  -9 5790.47 347.714  23
   4  -4  -8 1258.43 146.444  23
   4  -4  -8 1276.15 458.943  10
   4   4  -8 1361.51 157.340  41
   4  -4  -8 1308.60 189.659  30
   4  -4  -8 1203.82 404.381  15
   4   4  -8 1470.17 169.512  27
   4  -4  -8 1362.79 143.086   7
   4   4  -8 1305.01 138.145   7
   4  -4  -8 1014.91 186.342  24
   4  -4  -8 1516.58 155.010  41
   4  -4  -7 1808.36 264.977  35
   4  -4  -7 1713.33 568.097  10
   4  -4  -7 1310.25 192.095  17
   4  -4  -7 1392.64 186.024  30
   4   4  -7 1646.77 183.138  29
   4   4  -7 2145.31 184.543  27
   4  -4  -7 1564.54 147.407   7
   4   4  -7 1571.10 145.503   7
   4  -4  -7 1930.23 216.353  24
   4   4  -7 1621.55 160.584  41
   4  -4  -7 1532.20 153.441  41
  -4  -4   6 117.322 138.714   1
   4  -4  -6 259.233 149.006  35
   4  -4  -6 274.707 114.808  17
  -4   4   6 115.318 136.357   1
   4  -4  -6 268.077 97.7497  30
   4   4  -6 289.068 99.3992  29
   4   4  -6 302.783 74.2087  44
   4  -4  -6 324.876 120.005  24
   4   4  -6 362.518 86.6785  41
   4   4  -6 317.162 74.9359   7
   4  -4  -5 6078.30 373.058  24
   4  -4  -5 5995.89 851.842  10
  -4   4   5 6108.16 552.619   1
  -4  -4   5 6658.76 571.460   1
   4  -4  -5 5881.92 355.178  30
   4   4  -5 6110.16 338.236  29
   4   4  -5 5437.07 378.623  26
  -4   4   5 5414.30 389.546  43
  -4   4   4 14876.1 593.682   6
  -4  -4   4 15302.8 596.004   6
   4  -4  -4 13269.8 1261.48  10
   4  -4  -4 14203.4 659.987  30
   4   4  -4 14685.0 647.924  29
  -4   4   4 17798.2 957.229   1
  -4  -4   4 16924.9 945.129   1
   4   4  -4 14954.5 743.990  26
   4  -4  -4 14742.7 685.952  24
  -4  -4   3 17052.4 928.433   1
   4  -4  -3 17542.6 1385.65  10
  -4   4   3 15735.0 626.817   6
   4   4  -3 16554.0 682.871  29
   4   4  -3 17569.6 808.846  26
   4  -4  -3 15754.5 708.669  24
  -4   4   3 17777.8 942.702   1
  -4  -4   3 15787.2 626.632   6
  -4   4   2 8792.96 376.414   6
   4  -4  -2 9366.22 442.145  24
   4  -4  -1 26329.7 1672.83  10
   4   4  -1 25978.2 1427.79  14
   4   4   0 1627.53 165.767  21
   4  -4   0 1788.87 399.417  10
   4   4   0 1541.93 322.119  14
   4  -4   0 1150.73 211.331   5
   4   4   0 1194.84 219.011   5
  -4  -4   0 1282.94 283.426  11
   4  -4   0 1520.56 414.729  12
   4   4   1 24604.9 966.699  21
   4  -4   1 25207.7 1424.96  10
  -4   4  -1 21682.4 853.072  33
   4  -4   1 24112.4 1139.67   5
   4   4   1 24971.8 1162.27   5
   4  -4   1 22883.6 1476.75  12
  -4  -4  -1 23616.1 1367.05  11
  -4  -4  -2 11910.0 477.656  19
   4   4   2 12020.9 561.627  21
   4  -4   2 11048.1 818.952  10
  -4   4  -2 11230.1 479.214  33
   4   4   2 11841.9 724.317   5
   4  -4   2 12336.1 736.528   5
   4  -4   2 12582.5 1020.31  12
  -4  -4  -2 10980.2 895.167  11
  -4  -4  -3 12606.1 944.509   9
  -4   4  -3 11791.6 511.594  33
   4  -4   3 13344.4 789.880   5
   4   4   3 12971.7 784.944   5
   4   4   3 12309.0 577.880  21
   4  -4   3 13446.5 1089.01  12
  -4  -4  -3 11769.1 491.050  19
  -4  -4  -3 10937.6 948.668  11
  -4  -4  -3 12204.0 507.279  22
  -4   4  -4 7301.95 360.452  39
  -4  -4  -4 7267.92 324.468  19
   4   4   4 7156.98 397.158  21
  -4  -4  -4 7978.70 757.687   9
  -4   4  -4 7487.13 360.058  33
  -4  -4  -4 7406.28 782.645  11
   4  -4   4 7100.51 815.978  12
   4   4   4 7734.21 743.989  14
   4  -4   4 7083.96 582.166   5
   4   4   4 6318.47 565.606   5
  -4  -4  -4 7090.29 338.209  22
  -4   4  -5 4352.09 259.582  39
  -4  -4  -5 4165.15 218.872  19
  -4  -4  -5 4535.47 240.737  22
  -4  -4  -5 4078.32 254.446  18
  -4   4  -5 4270.81 259.146  33
  -4  -4  -5 3870.46 570.221   9
   4  -4   5 4490.64 485.993   5
   4   4   5 3662.39 451.549   5
   4   4   5 3793.22 555.131  14
  -4  -4  -5 4569.97 656.259  11
  -4   4  -6 6884.78 358.216  39
  -4  -4  -6 5996.05 713.113   2
  -4  -4  -6 6665.36 356.236  18
  -4   4  -6 6433.91 356.337  33
  -4  -4  -6 6049.20 753.268   9
  -4  -4  -6 6709.75 327.357   8
  -4   4  -6 6629.73 327.110   8
   4   4   6 5499.27 718.134  14
   4  -4   6 7007.48 653.720   5
   4   4   6 5668.88 607.586   5
  -4   4  -6 5285.99 667.298   2
  -4  -4  -6 6813.62 841.393  11
  -4   4  -7 4400.56 276.183  39
  -4  -4  -7 4282.76 297.281  20
  -4  -4  -7 4506.12 727.346  11
  -4  -4  -7 4091.00 272.523  18
  -4   4  -7 4907.85 296.359  33
  -4  -4  -7 3417.88 626.543   9
  -4  -4  -7 4462.12 256.174   8
  -4   4  -7 4298.68 252.210   8
  -4  -4  -7 4006.57 316.539  28
  -4   4  -7 4167.29 621.881   2
  -4  -4  -7 2956.07 551.234   2
  -4  -4  -7 4415.68 325.043  34
   4  -4   7 4349.12 541.127   5
   4   4   7 3829.76 523.204   5
   4   4   7 4485.53 661.158  14
  -4   4  -8 4578.78 285.676  39
  -4  -4  -8 3997.25 740.948  11
  -4  -4  -8 4231.08 286.603  18
  -4  -4  -8 4277.55 340.186  34
  -4   4  -8 4801.69 304.440  33
  -4  -4  -8 4312.17 318.377  31
  -4   4  -8 4304.47 317.409  31
  -4  -4  -8 3943.75 701.185   9
  -4  -4  -8 4825.85 272.333   8
  -4   4  -8 4538.65 267.079   8
  -4  -4  -8 3699.60 312.846  28
   4   4   8 4650.88 378.549  26
   4  -4   8 4537.21 580.588   5
   4   4   8 3957.72 565.086   5
  -4  -4  -8 4357.54 316.559  20
   4   4   8 4016.16 664.636  14
  -4   4  -8 4428.16 656.999   2
  -4  -4  -8 4638.02 677.729   2
  -4  -4  -8 4353.96 328.263  23
  -4  -4  -9 3440.41 590.612   2
  -4   4  -9 3778.12 252.579  39
  -4  -4  -9 3448.85 704.289  11
  -4  -4  -9 3111.80 284.896  23
  -4  -4  -9 3905.72 316.325  34
  -4  -4  -9 3528.94 292.377  31
  -4   4  -9 3460.11 289.863  31
  -4  -4  -9 3884.74 297.841  30
  -4  -4  -9 3978.82 245.877   8
  -4   4  -9 3625.61 238.386   8
  -4  -4  -9 3388.73 302.433  28
   4  -4   9 4374.58 584.118   5
   4   4   9 3800.15 655.528  14
   4   4   9 2819.58 498.633   5
  -4   4  -9 3231.76 586.746   2
  -4  -4 -10 4578.59 335.482  23
  -4   4 -10 5223.16 298.904  39
  -4  -4 -10 4048.36 752.587  11
  -4  -4 -10 5084.30 290.073   8
  -4  -4 -10 4814.05 362.246  34
  -4  -4 -10 4744.22 340.933  31
  -4   4 -10 4045.36 322.297  31
  -4  -4 -10 4566.46 320.796  30
  -4   4 -10 5348.57 293.527   8
  -4  -4 -10 4546.90 349.069  28
   4   4  10 5348.87 759.048  14
   4   4  10 3746.09 592.371   5
  -4   4 -11 1526.41 148.346  39
  -4  -4 -11 1789.45 166.189  33
  -4   4 -11 1861.29 177.686  33
  -4  -4 -11 1299.44 178.324  31
  -4   4 -11 1286.49 175.449  31
  -4  -4 -11 1408.60 170.551  23
  -4  -4 -11 1827.50 159.392   8
  -4   4 -11 1652.74 150.348   8
  -4  -4 -11 1703.71 198.164  28
  -4   4 -12 190.351 65.9450  39
  -4  -4 -12 276.433 128.086  38
  -4  -4 -12 142.875 69.7164  33
  -4   4 -12 82.4103 72.0179  33
  -4  -4 -12 143.737 95.7982  28
  -4  -4 -12 179.565 67.9225   8
  -4   4 -12 220.246 70.9340   8
  -4  -4 -12 186.327 83.5746  23
  -4  -4 -13 256.872 107.109  38
  -4   4 -13 475.049 89.1437  33
  -4  -4 -13 462.529 74.1645   8
  -4   4 -13 429.118 73.2092   8
  -4  -4 -13 536.049 106.732  28
  -4  -4 -13 477.357 87.4869  23
  -4  -4 -14 43.0155 73.4190  38
  -4   4 -14 5.34152 47.3318  33
  -4  -4 -14 38.4991 33.6020   8
  -4   4 -14-7.25143 13.9458   8
  -4   4 -15 44.2991 47.2807  43
   4   5 -15 87.0784 35.0193  39
   4  -5 -15 84.5176 38.4501  42
   4  -5 -14 169.180 68.2424  42
   4   5 -14 217.538 60.5442  39
   4   5 -13 510.497 95.3368  39
   4  -5 -13 840.456 135.266  17
   4  -5 -13 594.574 111.636  42
   4   5 -13 598.147 73.6968  40
   4   5 -12 301.069 96.6619  39
   4  -5 -12 272.591 104.168  42
   4  -5 -12 310.432 110.901  17
   4   5 -12 257.339 65.9540  40
   4  -5 -12 93.0938 85.8433  16
   4  -5 -12 229.856 75.5746  27
   4   5 -12 224.013 88.0398  41
   4   5 -11 524.804 111.313  39
   4  -5 -11 537.075 145.121  17
   4  -5 -11 969.368 180.538  16
   4   5 -11 665.807 134.955  29
   4   5 -11 551.432 100.784  40
   4  -5 -11 438.244 146.896  24
   4   5 -11 629.332 123.933  41
   4   5 -10 6437.26 344.205  40
   4   5 -10 5611.39 342.511  41
   4  -5 -10 5316.69 337.819  23
   4  -5 -10 6222.61 436.097  24
   4  -5 -10 6723.17 495.527  35
   4  -5 -10 5845.48 425.518  17
   4  -5 -10 5544.28 905.667  10
   4  -5 -10 6881.85 437.263  16
   4   5 -10 6379.34 399.799  29
   4  -5 -10 4295.87 769.082  15
  -4   5  10 6117.10 789.194  14
   4   5  -9 3869.54 254.532  40
   4  -5  -9 3560.52 334.449  24
  -4   5   9 3214.53 565.004  14
   4  -5  -9 3386.59 775.950  10
   4  -5  -9 3402.60 307.567  30
   4   5  -9 3943.42 305.836  29
   4  -5  -9 2695.11 626.386  15
   4  -5  -9 3071.74 240.016  23
   4   5  -9 3514.61 250.511  41
   4   5  -8 22080.5 891.251  40
   4  -5  -8 18594.5 1750.14  10
   4  -5  -8 22102.8 1051.42  36
   4  -5  -8 21291.8 1000.84  17
   4  -5  -8 22038.0 986.932  30
   4  -5  -8 19183.8 1661.87  15
  -4   5   8 19172.4 1440.26  14
   4  -5  -8 20912.4 995.024  24
   4   5  -8 21217.9 883.089  41
   4   5  -7 28258.0 1179.17  21
   4   5  -7 26124.7 1472.14   4
   4  -5  -7 30868.2 2231.92  10
   4  -5  -7 29042.3 1252.51  24
   4  -5  -7 27292.9 1278.24  35
   4  -5  -7 30579.7 1270.98  17
  -4   5   7 31564.8 1588.34   1
   4  -5  -7 29076.3 1231.42  30
   4   5  -7 29109.4 1135.67  41
   4   5  -6 10129.4 526.897  21
   4  -5  -6 9777.24 534.089  30
  -4   5   6 11258.1 790.115   1
   4   5  -6 9212.06 551.547  26
   4  -5  -6 10206.3 562.385  24
   4   5  -6 10160.6 463.210  44
   4   5  -5 695.336 132.828  21
   4   5  -5 668.982 97.6879  44
   4  -5  -5 488.302 346.320  10
   4  -5  -5 823.254 135.118  30
   4   5  -5 684.577 150.701  26
  -4   5   5 445.379 164.439   1
   4  -5  -5 751.625 146.213  24
   4   5  -4 8223.91 459.519  21
   4  -5  -4 7990.21 1028.68  10
  -4   5   4 8423.77 612.563   1
   4  -5  -4 8125.44 431.961  30
   4   5  -4 8172.71 518.086  26
   4   5  -4 7618.69 371.714  44
   4  -5  -4 8294.07 457.325  24
  -4   5   4 7850.34 489.901  43
   4   5  -3 1231.17 163.359  21
   4   5  -3 906.461 121.576  37
   4  -5  -3 611.261 337.361  10
   4   5  -3 948.366 195.761  26
   4   5  -3 819.650 101.014  44
  -4   5   3 1003.13 174.009  43
  -4   5   2 4987.38 349.279  43
   4  -5  -2 4382.90 721.311  10
   4   5  -2 4597.00 323.253  21
   4   5  -2 4339.20 375.413  26
   4  -5  -1 4740.36 704.116  10
   4   5  -1 5171.75 571.622  14
   4   5  -1 4942.92 399.942  26
  -4   5   1 4680.25 332.946  43
  -4  -5   1 4785.16 555.911  11
  -4  -5   0 690.058 240.595  11
   4   5   0 293.219 108.344  21
  -4   5   0 232.238 105.497  43
   4  -5   0 654.236 327.479  10
   4   5   0 45.8413 154.918  14
   4   5   1 11590.2 588.696  21
  -4   5  -1 11507.1 516.239  39
  -4  -5  -1 11972.9 948.185  11
   4  -5   1 12553.6 1089.44  12
   4  -5   1 12088.3 1004.26  10
  -4   5  -1 12558.9 613.219  43
  -4   5  -1 11216.7 476.969  33
   4   5   1 12566.7 716.660   5
   4   5   1 14275.4 994.720  14
   4   5   1 13294.7 725.280  26
   4   5   2 11200.6 569.502  21
  -4   5  -2 11188.4 503.826  39
  -4  -5  -2 11786.4 473.897  19
   4  -5   2 11828.0 898.191  10
  -4   5  -2 11018.8 474.748  33
   4   5   2 11520.6 701.192   5
   4   5   2 13497.0 986.828  14
  -4   5  -2 11248.1 589.792  43
   4  -5   2 10612.1 1008.34  12
  -4  -5  -2 10032.3 912.651  11
  -4   5  -3 12753.5 587.162  39
  -4  -5  -3 13394.7 551.735  19
  -4  -5  -3 14408.0 1102.03   9
  -4   5  -3 13542.1 573.448  33
   4   5   3 14694.8 831.128   5
   4   5   3 13532.9 1053.56  14
   4   5   3 14022.6 663.594  21
  -4   5  -3 13447.8 688.234  43
   4  -5   3 16330.9 1243.74  12
  -4  -5  -3 13458.8 1086.87  11
  -4  -5  -3 14561.0 575.819  22
  -4  -5  -4 6369.06 736.809   9
  -4  -5  -4 6400.82 298.011  19
  -4   5  -4 6763.76 335.647  33
   4   5   4 5307.98 503.943   5
   4   5   4 7295.35 519.965  26
   4  -5   4 6121.65 790.496  12
  -4  -5  -4 5022.40 696.095  11
  -4  -5  -4 6441.95 315.224  22
  -4   5  -5 15910.0 661.212  39
  -4  -5  -5 14093.2 585.606  19
  -4  -5  -5 14813.4 643.593  18
  -4  -5  -5 14888.7 1203.51   9
  -4   5  -5 14388.0 641.657  33
   4   5   5 14239.3 924.948   5
   4   5   5 17508.4 875.292  26
  -4   5  -5 12403.9 1011.45   2
  -4  -5  -5 15727.6 1291.78  11
  -4  -5  -5 14747.6 611.383  22
  -4   5  -6 9895.96 483.365  39
  -4  -5  -6 9794.31 476.266  18
  -4   5  -6 7994.25 817.711   2
  -4   5  -6 10316.0 487.467  33
   4   5   6 9235.18 759.157   5
   4   5   6 9954.62 632.040  26
  -4  -5  -6 8680.96 974.359   9
  -4  -5  -6 9533.16 494.982  20
  -4  -5  -6 8782.73 1002.86  11
  -4   5  -7 5926.75 337.111  39
  -4  -5  -7 4204.05 728.771  11
  -4  -5  -7 5163.15 342.644  20
  -4  -5  -7 5236.68 321.160  18
  -4   5  -7 5630.65 336.793  33
  -4   5  -7 4796.07 326.665  31
  -4  -5  -7 4021.92 705.269   9
  -4  -5  -7 5343.29 371.371  28
   4   5   7 4997.67 733.190  14
   4   5   7 5525.28 599.341   5
   4   5   7 5681.11 448.425  26
  -4  -5  -7 5493.31 370.836  25
  -4  -5  -8 6585.36 940.095  11
  -4   5  -8 7781.13 406.275  39
  -4  -5  -8 6949.48 393.090  18
  -4   5  -8 7888.30 415.174  33
  -4  -5  -8 6388.98 908.226   9
  -4   5  -8 6753.66 404.718  31
  -4   5  -8 6984.33 354.556   8
  -4  -5  -8 7376.99 454.649  28
   4   5   8 5393.03 792.986  14
  -4  -5  -8 7209.19 455.596  25
  -4  -5  -8 6820.15 417.123  20
  -4  -5  -8 8159.27 466.647  23
  -4   5  -9 1788.68 175.922  39
  -4  -5  -9 1382.13 191.456  25
  -4  -5  -9 1377.97 184.659  20
  -4  -5  -9 661.479 352.845  11
  -4   5  -9 1822.70 184.797  33
  -4   5  -9 1091.17 155.285  31
  -4  -5  -9 1952.13 226.522  30
  -4  -5  -9 1485.45 459.440   9
  -4   5  -9 1448.03 137.541   8
  -4  -5  -9 1277.11 198.173  28
   4   5   9 1636.70 450.575  14
  -4  -5  -9 1636.22 217.203  23
  -4  -5 -10 293.406 131.930  25
  -4   5 -10 154.406 85.7346  39
  -4   5 -10 149.418 84.2822  31
  -4  -5 -10 341.348 138.988  30
  -4  -5 -10 162.285 116.879  28
  -4   5 -10 227.641 67.3037   8
  -4  -5 -10-13.5559 135.022  23
  -4   5 -11 323.314 85.7699  39
  -4  -5 -11 202.335 77.7586  33
  -4   5 -11 289.882 91.4916  33
  -4   5 -11 250.347 61.1425   8
  -4  -5 -11 314.224 109.464  28
  -4  -5 -11 251.866 110.066  25
  -4  -5 -11 272.505 96.6866  23
  -4   5 -12-25.7339 57.4192  39
  -4  -5 -12 30.5286 51.6976  33
  -4   5 -12 57.3816 59.9496  33
  -4   5 -12-4.90616 16.5504   8
  -4  -5 -12-43.5812 80.5234  28
  -4  -5 -12 38.1863 65.9987  23
  -4   5 -13 41.1083 40.9445  39
  -4  -5 -13 141.967 96.7858  38
  -4   5 -13 77.4654 91.4612  43
  -4   5 -13 89.3352 56.9817  33
  -4  -5 -13 25.0446 59.7682  28
  -4  -5 -13 34.8476 51.5426  23
  -4  -5 -14-7.28303 63.1170  38
  -4   5 -14 6.95432 57.9405  43
   4   6 -14 769.578 78.3167  39
   4  -6 -14 567.668 66.2664  42
   4  -6 -13 1438.75 156.588  17
   4   6 -13 1941.73 143.712  39
   4  -6 -13 1722.28 139.283  42
   4   6 -13 1597.09 107.781  40
   4   6 -12 95.4184 56.1932  40
   4   6 -12 15.8065 70.5433  39
   4  -6 -12 62.4256 92.2781  17
   4  -6 -12-65.0174 78.0228  16
   4  -6 -12-13.0838 84.9032  24
   4  -6 -12 57.4589 74.3059  42
   4  -6 -11 392.734 197.929  35
   4  -6 -11 449.696 129.896  17
   4   6 -11 647.216 105.929  40
   4  -6 -11 489.965 138.424  24
   4   6 -10 1203.82 144.182  40
   4  -6 -10 759.180 162.045  24
   4   6 -10 996.081 126.170  41
   4   6  -9 240.042 96.6152  40
   4  -6  -9 323.777 398.949  10
   4  -6  -9 301.548 149.336  17
   4  -6  -9 276.270 124.216  30
   4  -6  -9 377.926 318.880  15
   4  -6  -9 247.286 133.619  24
   4   6  -9 173.167 78.3445  41
   4   6  -8 3321.90 236.640  40
   4  -6  -8 3538.30 416.044  35
   4  -6  -8 2739.06 293.596  17
   4  -6  -8 1914.86 631.788  10
   4  -6  -8 2226.86 248.567  30
   4  -6  -8 2162.35 572.839  15
   4  -6  -8 2880.29 295.021  24
   4   6  -7 12887.2 575.357  40
   4  -6  -7 11104.4 691.289  35
   4  -6  -7 11681.4 630.112  30
   4  -6  -7 11938.6 1325.76  15
   4  -6  -7 11526.1 652.777  24
   4   6  -7 12547.7 598.912  21
   4  -6  -6 14066.2 1519.13  10
   4   6  -6 16315.6 756.054  21
   4  -6  -6 16047.4 768.406  30
   4   6  -6 16415.4 829.265  26
   4   6  -6 15916.5 689.092  44
   4  -6  -6 15913.2 789.081  24
   4   6  -5 13797.2 684.942  21
   4  -6  -5 13490.8 1462.63  10
   4  -6  -5 13571.6 667.071  30
   4   6  -5 13506.8 755.899  26
   4   6  -5 14076.8 604.569  44
   4  -6  -5 13011.4 684.234  24
  -4   6   5 14150.5 759.782  43
  -4   6   4 2936.04 300.858  43
   4  -6  -4 2424.29 634.841  10
   4   6  -4 3457.44 283.164  21
   4  -6  -4 2964.65 243.664  30
   4   6  -4 3582.62 351.793  26
   4   6  -4 2902.23 205.328  44
  -4   6   3 5874.85 426.369  43
   4   6  -3 5744.49 396.113  21
  -4   6   3 5930.69 307.513  39
   4  -6  -3 5854.75 912.637  10
   4   6  -3 6323.29 350.741  37
   4   6  -3 6640.36 488.385  26
   4   6  -3 6383.86 326.734  44
  -4  -6   2 4443.08 544.528  11
   4   6  -2 5146.70 279.459  44
   4   6  -2 5185.67 301.285  37
   4  -6  -2 4267.11 755.438  10
  -4   6   2 4689.39 265.947  39
   4   6  -2 4887.27 421.244  26
   4   6  -2 5360.44 366.270  21
  -4   6   2 4281.57 354.118  43
  -4   6   1 920.122 109.938  39
   4   6  -1 1126.75 170.957  21
   4   6  -1 883.268 123.008  37
   4  -6  -1 1647.08 463.735  10
  -4  -6   1 855.063 260.817  11
   4   6  -1 1072.42 305.384  14
   4   6  -1 1486.52 249.058  26
   4   6  -1 1283.24 128.611  44
  -4   6   1 851.047 168.489  43
  -4  -6   0 2947.97 475.742  11
  -4   6   0 3152.68 277.599  43
   4   6   0 3249.81 220.464  37
   4  -6   0 3456.32 610.679  10
   4   6   0 2919.55 473.112  14
   4   6   0 2756.64 197.680  44
  -4   6   0 2849.20 196.833  39
  -4  -6  -1 374.934 207.333  11
   4   6   1 753.363 150.876  21
   4   6   1 701.240 110.464  37
   4  -6   1 716.722 287.531  10
  -4   6  -1 710.752 101.710  39
   4   6   1 539.698 252.038  14
   4   6   1 682.839 216.461  26
  -4   6  -1 786.885 170.330  43
   4  -6   1 377.337 291.203  12
  -4   6  -2 1296.29 132.614  39
  -4  -6  -2 1048.84 319.550  11
  -4  -6  -2 1239.62 108.093  19
  -4   6  -2 1304.63 194.074  43
  -4   6  -2 1041.52 102.787  33
   4   6   2 1126.63 342.360  14
   4   6   2 1315.15 252.901  26
   4  -6   2 1115.58 374.341  12
  -4  -6  -3 766.032 273.687  11
  -4   6  -3 584.335 104.046  39
  -4  -6  -3 789.190 88.6169  19
  -4   6  -3 697.516 95.8270  33
  -4  -6  -3 820.511 301.917   9
   4   6   3 1014.43 325.670  14
   4   6   3 951.705 233.576  26
  -4  -6  -3 866.578 100.962  22
  -4   6  -3 1093.22 179.493  43
   4  -6   3 741.412 345.773  12
  -4   6  -4 5332.84 323.221  39
  -4   6  -4 6071.46 415.294  43
  -4  -6  -4 5455.63 744.325   9
  -4   6  -4 5655.26 309.055  33
   4   6   4 6200.06 759.800  14
   4   6   4 6731.23 527.820  26
   4  -6   4 5079.46 755.882  12
  -4  -6  -4 5048.63 712.729  11
  -4  -6  -4 5635.71 292.953  22
  -4  -6  -5 9982.58 1062.30  11
  -4  -6  -5 11529.3 545.856  18
  -4  -6  -5 10932.1 1095.32   9
  -4   6  -5 11522.3 540.539  33
   4   6   5 12489.1 1125.21  14
   4   6   5 13723.2 790.204  26
  -4   6  -5 12967.7 668.186  43
  -4  -6  -5 11290.6 506.582  22
  -4   6  -6 2541.40 216.613  39
  -4  -6  -6 2586.95 232.838  20
  -4  -6  -6 2568.00 545.269  11
  -4  -6  -6 2743.12 212.401  18
  -4   6  -6 3408.88 317.860  43
  -4   6  -6 2699.55 217.085  33
  -4  -6  -6 2130.58 517.878   9
   4   6   6 2732.56 333.989  26
   4   6   6 1685.98 451.727  14
  -4   6  -7 753.849 131.448  39
  -4  -6  -7 774.154 140.844  20
  -4  -6  -7 697.812 336.647  11
  -4   6  -7 665.339 174.378  43
  -4  -6  -7 715.830 157.999  25
  -4  -6  -7 886.702 131.715  18
  -4   6  -7 1054.27 147.809  33
  -4  -6  -7 1038.20 381.546   9
  -4  -6  -7 669.646 163.456  28
   4   6   7 847.043 386.294  14
   4   6   7 893.348 205.633  26
  -4   6  -8 2144.77 198.836  39
  -4  -6  -8 3037.54 290.651  23
  -4  -6  -8 1723.34 199.251  20
  -4  -6  -8 1868.93 498.608  11
  -4  -6  -8 2073.71 188.201  18
  -4   6  -8 2181.50 201.682  33
  -4  -6  -8 1253.28 463.683   9
  -4  -6  -8 2169.06 238.512  28
  -4   6  -8 2139.14 271.346  43
  -4  -6  -8 2142.46 239.224  25
  -4   6  -9 73.0252 92.6137  39
  -4  -6  -9 149.461 94.1198  20
  -4   6  -9 170.412 93.1715  33
  -4  -6  -9 565.129 163.687  30
  -4  -6  -9 45.8503 111.915  28
  -4  -6  -9 202.982 110.630  25
  -4   6  -9 150.738 127.249  43
  -4  -6  -9 271.934 145.754  23
  -4   6 -10 158.240 84.3514  39
  -4   6 -10 107.806 75.4974  33
  -4  -6 -10 357.886 138.131  30
  -4  -6 -10 180.132 112.642  28
  -4  -6 -10 57.4465 96.9774  25
  -4   6 -10 136.848 119.726  43
  -4  -6 -10-38.6873 136.242  23
  -4   6 -11 703.599 107.117  39
  -4   6 -11 1000.05 170.797  43
  -4  -6 -11 847.432 101.497  33
  -4  -6 -11 794.675 136.459  25
  -4  -6 -11 647.856 130.943  28
  -4  -6 -11 785.089 126.984  23
  -4   6 -12 161.808 57.7537  39
  -4  -6 -12 339.412 122.948  38
  -4   6 -12 324.397 102.977  43
  -4  -6 -12 411.805 97.1448  28
  -4  -6 -12 189.520 70.7971  23
  -4   6 -13-21.6418 56.0247  43
  -4   6 -13 27.4369 35.0929  39
  -4  -6 -14 132.759 52.7270  38
   4   7 -13 102.947 32.1849  40
   4   7 -13 64.9516 48.0865  39
   4  -7 -12 571.197 82.1367  42
   4  -7 -12 465.273 104.866  17
   4  -7 -12 574.182 107.540  24
   4   7 -12 673.153 83.0575  40
   4   7 -11 571.465 95.6914  40
   4   7 -11 540.151 100.024  39
   4  -7 -11 567.610 128.986  24
   4  -7 -11 472.058 98.8369  42
   4   7 -10 32.9882 75.7758  40
   4   7 -10-17.8753 77.5507  39
   4  -7 -10 74.9639 97.3600  17
   4  -7 -10 59.5414 110.079  24
   4   7  -9 278.182 91.4373  40
   4   7  -9 241.429 94.0430  39
   4  -7  -9 347.363 141.663  17
   4  -7  -9 248.247 105.173  30
   4  -7  -9 309.101 131.563  24
   4   7  -8 5524.93 320.946  39
   4  -7  -8 4258.77 366.763  17
   4  -7  -8 4445.29 857.094  10
   4  -7  -8 4748.28 352.163  30
   4  -7  -8 4802.89 371.739  24
   4   7  -8 5488.11 321.115  40
   4   7  -7 5503.68 315.425  39
   4  -7  -7 4225.65 397.582  35
   4  -7  -7 4954.15 381.623  17
   4  -7  -7 4733.82 348.608  30
   4  -7  -7 5122.32 379.963  24
   4   7  -6 1839.50 175.236  44
   4   7  -6 1746.82 170.609  39
   4  -7  -6 1349.90 187.068  30
   4  -7  -6 513.308 398.515  15
   4   7  -6 1508.29 237.194  26
   4  -7  -6 1568.09 216.562  24
   4  -7  -6 944.168 521.880  10
   4   7  -5 8156.55 418.492  40
   4   7  -5 7897.66 400.934  39
   4  -7  -5 7643.38 1126.41  10
   4  -7  -5 7091.85 469.380  24
   4  -7  -5 7934.62 456.160  30
   4   7  -5 7452.97 545.670  26
   4   7  -5 8108.71 410.555  44
   4   7  -4 6676.72 359.987  40
   4   7  -4 6731.39 339.372  39
   4  -7  -4 6127.47 1025.44  10
   4  -7  -4 5691.56 400.316  24
   4   7  -4 5814.04 341.010  44
   4   7  -4 7083.17 526.848  26
  -4   7   4 6422.55 468.073  43
   4   7  -3 610.338 113.536  40
  -4   7   3 760.161 189.591  43
   4  -7  -3 222.969 266.726  10
   4   7  -3 679.079 124.841  37
   4   7  -3 537.605 112.310  44
   4   7  -3 587.011 194.146  26
   4   7  -2 5499.05 304.632  40
  -4   7   2 4913.45 281.738  39
   4   7  -2 5282.17 327.906  37
   4  -7  -2 6121.75 932.592  10
  -4   7   2 5403.63 411.747  43
   4   7  -2 5606.51 488.626  26
   4   7  -2 5340.14 307.472  44
   4   7  -1 2303.70 171.322  40
  -4   7   1 2067.86 168.222  39
   4   7  -1 2148.79 196.286  37
   4  -7  -1 2238.68 564.269  10
   4   7  -1 2790.48 351.927  26
   4   7  -1 2127.94 181.123  44
  -4   7   1 2282.46 256.713  43
   4   7   0 1449.24 129.226  40
  -4   7   0 1418.31 142.129  39
   4   7   0 1620.27 169.443  37
   4  -7   0 1806.65 488.326  10
   4   7   0 1539.80 388.172  14
   4   7   0 1478.43 149.033  44
  -4   7   0 1552.56 223.852  43
   4  -7   0 1497.12 490.840  12
  -4   7  -1 1670.68 158.852  39
   4   7   1 1598.79 167.302  37
   4   7   1 1824.09 405.498  14
   4   7   1 1471.77 284.453  26
   4  -7   1 1362.93 457.515  12
  -4   7  -1 1424.49 205.688  43
   4   7   1 1510.27 154.576  44
  -4  -7  -2 995.604 103.569  19
  -4   7  -2 1089.80 136.444  39
   4   7   2 1433.49 157.607  37
  -4  -7  -2 1559.77 441.971   9
   4   7   2 1414.31 395.531  14
   4   7   2 1248.88 291.469  26
   4   7   2 1251.12 144.137  44
  -4   7  -2 1066.74 193.355  43
   4  -7   2 747.007 397.910  12
  -4  -7  -3 125.945 66.2248  22
  -4   7  -3 177.812 86.3348  39
   4   7   3 126.506 87.9105  37
  -4  -7  -3-159.412 208.304   9
   4   7   3 193.788 206.756  14
   4   7   3 30.3828 183.380  26
  -4   7  -3 123.717 123.687  43
   4  -7   3 243.544 273.879  12
   4  -7   4 1833.59 483.669  12
  -4   7  -4 1423.49 160.772  39
  -4  -7  -4 906.864 355.323   9
   4   7   4 1704.52 427.038  14
   4   7   4 1453.35 283.884  26
  -4   7  -4 1429.17 223.998  43
  -4  -7  -4 1503.58 134.898  22
  -4   7  -5 564.938 118.400  39
  -4  -7  -5 561.248 109.442  18
  -4  -7  -5 513.721 274.587   9
  -4  -7  -5 506.341 85.4285  22
   4   7   5 793.433 344.571  14
   4   7   5 338.668 193.598  26
  -4   7  -5 461.231 147.044  43
  -4  -7  -6 4130.43 305.755  20
  -4  -7  -6 4265.05 280.211  18
  -4   7  -6 4612.89 286.538  33
  -4   7  -6 4673.46 375.120  43
  -4  -7  -6 3191.07 644.994   9
   4   7   6 5278.02 451.834  26
   4   7   6 3074.75 627.538  14
  -4  -7  -7 2085.99 212.539  20
  -4  -7  -7 2413.98 196.059  18
  -4   7  -7 2736.28 213.235  33
  -4  -7  -7 2700.13 605.152   9
  -4  -7  -7 2074.69 235.959  25
   4   7   7 2212.39 296.305  26
   4   7   7 2444.73 534.465  14
  -4   7  -7 2523.52 272.903  43
  -4  -7  -7 2494.55 257.862  34
  -4   7  -8 35.3426 113.145  43
  -4   7  -8 63.7283 88.5438  39
  -4  -7  -8 36.9325 87.1634  20
  -4  -7  -8 48.5327 100.672  34
  -4  -7  -8 46.2873 98.7995  25
  -4   7  -9 695.307 124.952  39
  -4  -7  -9 583.050 141.352  25
  -4  -7  -9 1218.34 194.803  30
  -4  -7  -9 644.158 147.802  34
  -4  -7  -9 766.695 168.653  23
  -4   7  -9 786.059 166.986  43
  -4   7 -10 166.204 77.9386  39
  -4  -7 -10 247.496 121.392  38
  -4  -7 -10 170.000 107.259  34
  -4  -7 -10 323.529 130.456  30
  -4  -7 -10 61.9358 78.3237  25
  -4   7 -10 67.5755 92.4412  43
  -4  -7 -10 103.453 113.816  23
  -4   7 -11 698.692 98.3019  39
  -4  -7 -11 821.555 147.178  38
  -4  -7 -11 618.428 105.839  23
  -4   7 -11 691.073 126.739  43
  -4   7 -12 388.766 64.5744  39
  -4  -7 -12 424.532 100.408  38
  -4  -7 -12 632.032 94.0864  28
  -4  -7 -13 29.5331 51.1988  38
   4   8 -12 115.192 43.6682  40
   4   8 -12 199.440 54.1770  39
   4   8 -11 404.917 73.2205  40
   4   8 -11 409.976 77.2220  39
   4  -8 -11 374.832 92.3543  17
   4  -8 -11 580.877 109.998  16
   4  -8 -11 486.982 99.7018  24
   4   8 -10 670.317 101.871  39
   4  -8 -10 697.578 129.587  17
   4   8 -10 903.048 111.590  40
   4   8  -9 1364.45 145.790  39
   4  -8  -9 1428.90 191.417  17
   4  -8  -9 1325.54 184.974  24
   4   8  -9 1565.76 154.341  40
   4   8  -8 1111.79 135.756  39
   4  -8  -8 950.011 170.836  17
   4  -8  -8 1305.13 169.377  30
   4  -8  -8 1270.57 187.532  24
   4   8  -8 1229.56 147.573  40
   4  -8  -7 1181.48 268.955  35
   4  -8  -7 1233.87 192.596  17
   4  -8  -7 1119.71 161.680  30
   4   8  -7 1348.63 146.777  39
   4  -8  -7 989.141 181.913  24
   4   8  -6 370.620 151.262  26
   4  -8  -6 302.610 133.616  17
   4  -8  -6 308.175 110.533  30
   4  -8  -6 115.987 303.343  10
   4   8  -6 655.168 120.415  40
   4   8  -6 418.917 111.213  44
   4  -8  -6 397.971 133.245  24
   4   8  -6 290.985 86.1344  39
   4   8  -5 10.1170 84.2948  40
   4   8  -5 107.484 74.8439  39
   4  -8  -5 118.472 282.596  10
   4  -8  -5-200.849 262.410  15
   4   8  -5-24.9278 130.275  26
   4   8  -5 98.1871 88.2605  44
   4  -8  -5-47.0669 104.521  24
   4   8  -4 2377.97 179.702  39
   4  -8  -4 2273.40 233.799  24
   4   8  -4 2823.33 216.990  40
   4  -8  -4 2964.04 720.826  10
   4   8  -4 2436.48 321.910  26
   4   8  -4 2822.69 217.459  44
   4   8  -3 8475.95 419.712  40
   4  -8  -3 7398.58 1096.12  10
   4   8  -3 7854.93 600.353  26
   4   8  -3 7596.31 415.706  44
  -4   8   3 8185.09 537.096  43
   4   8  -2 3980.74 248.162  40
   4   8  -2 3705.63 276.433  37
   4  -8  -2 3296.48 743.439  10
   4   8  -2 3263.66 395.741  26
   4   8  -2 3608.76 258.953  44
  -4   8   2 4229.93 362.573  43
  -4   8   1 3438.02 221.781  39
   4   8  -1 3325.89 258.093  37
   4  -8  -1 3435.05 724.227  10
   4   8  -1 3091.31 235.824  44
   4   8  -1 3353.65 407.368  26
  -4   8   1 3739.00 330.728  43
   4   8  -1 3407.55 218.956  40
   4   8   0 3175.38 248.625  37
  -4   8   0 2970.15 213.724  39
   4   8   0 3200.45 234.464  44
  -4   8   0 3150.15 308.121  43
   4  -8   0 2567.37 634.271  12
   4   8   1 496.130 120.632  37
  -4  -8  -1 665.231 90.8660  19
  -4   8  -1 750.835 119.785  39
   4   8   1 722.068 301.841  14
   4   8   1 614.875 227.398  26
   4   8   1 603.276 116.409  44
  -4   8  -1 530.579 163.545  43
   4  -8   1 548.768 352.439  12
  -4   8  -2 4360.55 279.971  39
   4   8   2 4772.35 306.623  37
   4   8   2 4200.64 461.177  26
   4   8   2 4397.79 287.492  44
   4  -8   2 3522.39 681.026  12
  -4   8  -2 4439.06 359.579  43
  -4  -8  -2 4436.71 261.022  22
   4   8   3 12323.1 1104.70  14
   4   8   3 12027.8 804.994  26
   4   8   3 12055.8 574.520  44
  -4   8  -3 12536.0 671.017  43
  -4   8  -3 11651.8 565.832  39
   4   8   3 11832.7 583.023  37
   4  -8   3 10474.1 1153.95  12
  -4  -8  -3 12208.9 529.590  22
  -4   8  -4 8706.48 448.983  39
   4   8   4 8658.39 460.387  37
  -4  -8  -4 8652.23 439.635  18
  -4  -8  -4 7378.45 969.598   9
   4   8   4 8367.40 927.321  14
   4   8   4 8734.55 644.917  26
   4  -8   4 7980.80 975.207  12
  -4   8  -4 8489.55 526.840  43
  -4  -8  -4 8326.98 395.546  22
  -4   8  -5 107.594 98.0911  39
  -4  -8  -5 12.5773 101.321  20
  -4  -8  -5 116.829 76.3532  18
  -4  -8  -5 141.734 106.935  38
   4   8   5 88.0169 93.1839  37
  -4  -8  -5-90.2803 254.813   9
   4   8   5 70.1731 211.740  14
   4   8   5 55.1298 163.735  26
  -4   8  -5 140.436 118.457  43
  -4  -8  -6 3086.59 220.435  18
  -4  -8  -6 3243.63 259.511  20
  -4  -8  -6 3343.50 286.245  38
   4   8   6 3106.58 341.972  26
  -4  -8  -6 2679.67 260.061  25
  -4   8  -6 3187.83 293.781  43
  -4   8  -6 3384.67 246.466  39
  -4   8  -7 828.811 136.205  39
  -4  -8  -7 1148.51 156.872  20
  -4  -8  -7 942.824 177.442  38
  -4  -8  -7 871.693 114.622  18
  -4  -8  -7 1179.07 180.711  34
   4   8   7 1101.30 197.552  26
  -4  -8  -7 1034.23 167.210  25
  -4   8  -7 1079.14 181.573  43
  -4  -8  -8 758.431 126.885  20
  -4  -8  -8 683.246 148.930  38
   4   8   8 645.830 108.570  37
  -4  -8  -8 733.127 146.153  25
  -4  -8  -8 1118.28 167.628  34
  -4   8  -8 660.442 140.043  43
  -4   8  -9 499.561 98.2138  39
  -4  -8  -9 586.884 136.208  38
   4   8   9 339.690 71.7750  37
  -4  -8  -9 342.705 116.602  34
  -4  -8  -9 758.802 163.119  30
  -4  -8  -9 335.160 103.292  25
  -4   8  -9-22.9618 40.9816  43
  -4  -8  -9 34.9609 113.387  23
  -4   8 -10 247.507 74.8418  39
  -4  -8 -10 321.601 102.283  38
  -4  -8 -10-27.9639 86.6853  23
  -4   8 -10-7.99704 12.0645  43
  -4  -8 -10 124.884 91.7661  30
  -4  -8 -10 317.912 89.2146  25
  -4  -8 -11 8.19856 67.7452  38
  -4   8 -11-14.9033 48.2801  39
  -4   8 -12 209.262 40.8752  39
   4   8  12 183.858 43.9177  44
   4   9 -11 90.0032 39.7568  40
   4   9 -11 115.752 38.6651  39
   4   9 -10 987.604 90.0299  39
   4  -9 -10 832.802 193.207  36
   4  -9 -10 694.631 109.624  17
   4   9 -10 954.491 94.6846  40
   4   9  -9 702.160 89.3137  39
   4  -9  -9 700.181 201.460  35
   4  -9  -9 685.394 123.127  17
   4  -9  -9 669.995 116.960  24
   4   9  -9 1013.95 108.470  40
   4   9  -8 993.986 108.382  39
   4  -9  -8 950.977 146.489  17
   4  -9  -8 1024.34 148.320  24
   4   9  -7 284.314 74.8876  39
   4  -9  -7 2442.88 321.550  36
   4  -9  -7 2145.87 277.951  35
   4  -9  -7 393.053 121.082  17
   4   9  -7 407.863 95.6365  40
   4  -9  -7 416.114 115.171  24
   4   9  -6 3758.09 220.080  39
   4  -9  -6 3136.10 323.267  35
   4  -9  -6 3741.20 295.493  17
   4  -9  -6 3383.72 278.830  24
   4   9  -6 4225.02 259.716  40
   4   9  -5 868.087 128.379  40
   4  -9  -5 549.978 142.990  17
   4   9  -5 485.793 168.628  26
   4   9  -5 624.583 120.274  44
   4  -9  -5 426.557 121.571  24
   4   9  -4 1724.61 165.137  40
   4  -9  -4 1380.25 187.620  17
   4   9  -4 1713.85 271.556  26
   4   9  -4 1703.97 171.239  44
  -4   9   3 780.583 111.357  37
   4  -9  -3 954.016 152.151  17
   4   9  -3 754.723 115.200  40
   4   9  -3 730.794 213.893  26
   4   9  -3 909.070 136.497  44
   4   9  -2 500.013 92.8826  40
   4   9  -2 644.733 118.408  44
   4   9  -2 683.580 220.478  26
  -4   9   2 479.695 157.369  43
   4   9  -1 155.184 178.326  26
   4   9  -1 130.592 84.4451  44
  -4   9   1 36.1183 121.886  43
   4  -9  -1 97.6003 232.833  12
   4   9  -1 165.998 105.119  37
   4   9  -1 74.6817 58.9329  40
  -4   9   0 216.047 69.9809  39
  -4  -9   0 226.937 63.0556  19
   4   9   0 364.033 118.546  37
  -4  -9   0 589.506 324.045   9
   4   9   0 345.279 101.475  44
  -4   9   0 492.792 153.959  43
   4  -9   0 93.9351 245.629  12
  -4   9  -1 59.3533 68.9546  39
   4   9   1 81.2541 96.7606  37
  -4  -9  -1 169.739 202.465   9
   4   9   1 31.9658 195.911  26
   4   9   1 123.062 87.5728  44
  -4   9  -1 137.058 114.175  43
  -4  -9  -2 57.2092 53.9725  22
  -4   9  -2-33.2631 110.812  43
  -4   9  -2 63.4000 82.0027  39
   4   9   2 62.6925 173.762  26
   4   9   2 123.962 88.1765  44
   4   9   2 11.4247 92.8337  37
  -4   9  -3 1163.52 140.024  39
   4   9   3 1150.67 152.947  37
  -4   9  -3 853.522 168.035  43
  -4  -9  -3 976.163 124.764  18
   4   9   3 925.011 245.245  26
   4   9   3 1325.90 156.778  44
  -4   9  -4 740.268 122.521  39
   4   9   4 669.485 119.476  44
  -4   9  -4 461.413 134.753  43
  -4  -9  -4 464.562 93.7284  18
   4   9   4 634.543 123.554  37
   4   9   4 493.490 195.004  26
  -4   9  -5 133.577 84.6861  39
  -4  -9  -5 102.818 88.8557  20
  -4  -9  -5 120.988 94.1632  25
   4   9   5 80.7645 83.5624  37
  -4  -9  -5 178.026 67.5964  18
   4   9   5 144.118 151.667  26
   4   9   5 171.199 99.1632  44
  -4   9  -5 214.712 111.272  43
  -4   9  -6 155.182 88.2015  39
  -4  -9  -6 107.446 80.2581  20
  -4   9  -6 12.7304 35.9868  43
   4   9   6 114.969 86.1410  44
   4   9   6 63.6451 76.3973  37
  -4  -9  -6 28.7378 99.3575  34
  -4  -9  -6 197.748 116.732  28
   4   9   6 59.7865 112.511  26
  -4  -9  -6 75.8493 87.4186  25
  -4  -9  -7-45.4615 72.7461  25
  -4   9  -7 83.9830 75.4910  39
  -4  -9  -7 77.4124 84.4948  20
  -4  -9  -7-10.0647 76.6763  38
   4   9   7 23.1073 63.1151  37
  -4  -9  -7 118.280 92.9963  34
  -4  -9  -7 194.517 106.258  28
   4   9   7 17.5270 79.3263  44
  -4   9  -7-10.5306 22.4739  43
  -4   9  -8 427.416 90.8352  39
  -4  -9  -8 429.852 99.3199  38
   4   9   8 353.762 74.6671  37
  -4  -9  -8 409.905 107.996  34
  -4  -9  -8 326.062 108.001  28
   4   9   8 342.168 87.4984  44
  -4  -9  -8 279.774 88.8095  25
  -4  -9  -8 349.504 122.832  23
  -4  -9  -9 75.1715 66.6109  38
  -4  -9  -9 27.1797 72.9671  28
  -4  -9  -9 55.1058 62.7344  34
   4   9   9 36.9706 65.4018  44
  -4  -9  -9-158.020 105.121  23
   4   9  10 380.117 65.0064  44
   4 -10  -8 388.697 159.626  35
   4  10  -8 731.488 86.2829  40
   4 -10  -7 4383.16 313.959  36
   4 -10  -7 3187.30 258.123  35
   4 -10  -7 1459.35 144.835  17
   4  10  -7 1720.27 121.863  40
  -4  10   6 11.6046 20.6680  37
   4 -10  -6 1235.58 241.237  36
   4  10  -6 347.618 80.7158  40
   4 -10  -6 1793.65 219.065  35
   4 -10  -6 490.242 101.840  17
   4 -10  -5 695.517 119.524  17
   4 -10  -5 1094.13 179.128  35
   4  10  -5 993.568 111.463  40
   4  10  -4 41.6420 63.2564  40
  -4  10   4-6.22609 16.2689  37
   4 -10  -4-42.3336 120.425  35
   4  10  -4 108.213 128.544  26
   4  10  -4 138.645 84.3491  44
   4  10  -3 481.666 93.5191  40
   4 -10  -3 358.238 117.774  35
   4  10  -3 459.979 170.116  26
   4  10  -3 550.613 107.753  44
  -4 -10   2 801.720 92.1372  19
   4  10  -2 835.463 213.982  26
   4  10  -2 862.008 124.014  44
   4  10  -2 817.602 93.3953  40
   4  10  -1 383.975 183.347  26
   4  10  -1 462.539 108.011  44
   4  10   0 901.819 142.823  37
   4  10   0 901.000 129.615  44
  -4 -10   0 941.233 105.636  22
  -4 -10  -1 41.4388 49.3474  22
   4  10   1 92.8912 90.8064  37
  -4  10  -1 25.8761 39.0697  43
   4  10   1 54.3700 79.7282  44
   4  10   2 391.391 106.129  37
  -4 -10  -2 373.733 80.9646  18
   4  10   2 590.016 198.867  26
   4  10   2 669.940 117.806  44
  -4  10  -2 503.511 85.3671  39
  -4  10  -3 272.181 74.0964  39
   4  10   3 363.747 104.705  37
  -4 -10  -3 275.156 69.3103  18
   4  10   3 98.9141 142.475  26
  -4  10  -4 770.796 106.506  39
  -4 -10  -4 750.378 120.812  20
   4  10   4 755.645 123.297  37
   4  10   4 564.036 167.169  26
   4  10   4 778.206 118.282  44
  -4 -10  -4 676.159 118.034  25
  -4 -10  -5 69.9409 66.1124  20
   4  10   5 197.486 77.8319  37
  -4 -10  -5 106.329 84.6730  34
  -4  10  -5 113.367 65.1885  39
  -4 -10  -5 214.043 104.708  28
   4  10   5 71.6928 106.556  26
   4  10   5 227.888 82.9546  44
  -4 -10  -5 142.606 76.0376  25
  -4  10  -6 85.1726 62.5693  39
  -4 -10  -6 53.6260 57.2680  20
   4  10   6 46.0477 61.2343  37
  -4 -10  -6 137.931 80.0769  34
  -4 -10  -6 172.449 94.1493  28
   4  10   6 29.4241 64.7635  44
  -4 -10  -6 98.3961 61.2874  25
   4  10   7 150.358 54.4545  37
  -4 -10  -7 116.487 67.0638  34
  -4  10  -7 143.733 61.8030  39
  -4 -10  -7 119.473 80.3744  28
   4  10   7 113.001 66.1122  44
   4  10   8 182.618 59.4491  44
  -4  10  -8 190.775 57.6037  39
  -4  10  -9 42.6397 36.2304  39
   4  10   9 53.7807 38.6538  44
   4  11  -7 263.728 47.1010  40
   4  11  -6 166.280 48.9590  40
   4  11  -5 391.529 61.2835  40
   4  11  -4-3.75459 12.6662  40
   4  11  -3 119.737 70.6275  44
   4  11  -2 1014.29 112.216  44
   4  11  -2 917.747 183.900  26
  -4 -11   2 743.367 84.5497  22
   4  11  -1 2374.11 279.471  26
   4  11  -1 2223.34 167.825  44
   4  11   0 1163.21 123.679  44
   4  11   1 27.5051 68.0356  44
   4  11   1 62.5245 123.792  26
  -4 -11  -2 289.263 73.2546  20
   4  11   2 135.887 117.441  26
   4  11   2 236.356 76.0148  44
  -4 -11  -3-6.69420 53.9141  20
   4  11   3-20.3857 68.0002  37
  -4 -11  -3 54.0889 67.9997  34
   4  11   3 12.9394 64.0026  44
   4  11   3 51.0956 104.372  26
   4  11   4 82.2275 62.7357  37
  -4 -11  -4 103.575 75.4331  28
   4  11   4 95.7813 64.2570  44
   4  11   5 78.1685 48.1839  37
   4  11   5 136.811 60.8142  44
   4  11   6 158.230 53.6733  44
   4  11   7 9.00106 33.2633  44
   4  12  -1 546.659 71.3690  44
   4  12   0 487.501 68.5070  44
   4  12   1 239.649 57.5988  44
   4  12   2 349.081 59.4493  44
   4  12   3 199.466 44.2178  44
   5   0 -16-19.7336 41.0411  42
   5   0 -15 53.3006 59.9921  41
   5   0 -15 105.540 66.8069  42
   5   0 -14 200.055 79.2948  41
   5   0 -14 82.3635 80.0859  29
   5   0 -14 154.542 64.5416  27
   5   0 -14 80.0926 81.2389  42
   5   0 -13 569.859 124.658  42
   5   0 -13 632.863 119.242  41
   5   0 -13 568.389 105.515  27
   5   0 -12 84.0099 94.0792  42
   5   0 -12-10.6204 79.3057  27
   5   0 -12-21.9419 84.3939  41
   5   0 -11 15603.9 1196.02   4
   5   0 -11 16973.0 756.116  27
   5   0 -11 16937.5 776.662  42
   5   0 -11 17506.9 770.184  41
   5   0 -10 277.565 99.1527  16
   5   0 -10 216.579 91.2510  27
  -5   0  10 186.127 219.628   3
   5   0 -10 102.220 88.2157   7
   5   0 -10 316.065 119.998  41
   5   0  -9 5755.94 363.034  16
   5   0  -9 6019.25 336.257  27
   5   0  -9 5295.31 328.213   7
  -5   0   9 5895.00 708.398   3
   5   0  -9 5964.54 355.151  41
  -5   0   8-54.2326 163.636   3
   5   0  -8-113.512 144.394  32
   5   0  -8-52.6146 113.133  16
   5   0  -8 54.1288 60.1109  27
   5   0  -8 31.7563 90.3436  41
   5   0  -8-91.1843 77.2151   7
   5   0  -7 74.3864 62.3589   7
   5   0  -7-13.9602 115.361  32
   5   0  -7-78.4868 97.6893  16
   5   0  -7 70.2068 56.4547  27
   5   0  -7 58.2225 72.4726  41
   5   0  -6 22.1094 62.8984   7
   5   0  -6-25.3064 90.5490  16
   5   0  -6 6.51968 44.5392  27
   5   0  -5 1043.06 165.840  32
   5   0  -5 1087.64 155.126  16
  -5   0   5 1434.17 298.922   1
  -5   0   4 707.685 70.6404  19
  -5   0   4 692.986 228.042   1
   5   0  -4 438.776 130.122  32
   5   0  -4 760.439 130.201  16
  -5   0   3 60743.1 2279.06   6
  -5   0   3 65439.3 2261.87  19
  -5   0   3 68321.0 2751.73   1
  -5   0   2 25266.7 912.821  19
  -5   0   2 24745.8 927.661   6
   5   0  -2 24370.4 999.290  16
   5   0  -2 22782.6 1000.65  32
  -5   0   2 23494.3 1261.04   1
  -5   0   2 24347.2 908.293  22
  -5   0   1 1334.32 100.674  19
  -5   0   1 1440.86 109.612   6
   5   0  -1 1239.66 138.085  16
   5   0  -1 1330.28 153.895  32
   5   0  -1 1538.55 270.171   5
  -5   0   1 1274.68 253.189   1
  -5   0   1 1467.08 102.691  22
  -5   0   0 20870.8 753.221  19
  -5   0   0 18319.8 754.024   6
   5   0   0 20080.1 812.347  16
   5   0   0 18559.6 815.603  32
  -5   0   0 20668.5 755.282  22
  -5   0  -1 645.642 79.5785  22
  -5   0  -1 765.700 81.7609  19
  -5   0  -1 908.147 85.6120  18
  -5   0  -1 611.467 112.887   9
   5   0   1 743.670 102.311  16
   5   0   1 613.558 175.362  14
   5   0   1 620.355 197.376   5
  -5   0  -2 4705.65 513.225  11
  -5   0  -2 5101.86 259.012  18
   5   0   2 5049.97 279.971  16
   5   0   2 4396.55 450.218  14
  -5   0  -3 4065.00 221.996  19
  -5   0  -3 3492.34 217.105  20
   5   0   3 3612.58 227.176  16
   5   0   3 4255.00 435.905  14
   5   0   3 3916.43 447.536   5
  -5   0  -3 4122.97 492.646  11
  -5   0  -4 12725.7 550.380  20
  -5   0  -4 12777.9 984.610  11
  -5   0  -4 13367.5 557.971  18
  -5   0  -4 11094.1 539.872  34
   5   0   4 14025.3 864.581  14
   5   0   4 14017.2 919.570   5
  -5   0  -4 13186.3 561.050  25
  -5   0  -5 916.941 296.527  11
  -5   0  -5 1474.00 143.948  18
  -5   0  -5 1251.17 136.601  34
  -5   0  -5 1309.32 122.650   8
   5   0   5 816.968 218.889  14
  -5   0  -5 1340.51 141.573  25
   5   0   5 1075.00 286.224   5
  -5   0  -5 1454.68 185.977  38
  -5   0  -6 1439.09 382.858  11
  -5   0  -6 2316.68 173.535   8
  -5   0  -6 2040.82 168.427  28
   5   0   6 2504.02 387.244  14
  -5   0  -6 1652.53 213.377  38
  -5   0  -6 2433.58 197.315  25
   5   0   6 2383.33 418.306   5
  -5   0  -7 892.721 320.186  11
  -5   0  -7 1304.20 183.037  38
  -5   0  -7 1279.79 136.632   8
  -5   0  -7 1103.29 127.923  28
   5   0   7 1334.89 293.521  14
  -5   0  -7 1200.10 153.536  25
   5   0   7 1806.39 389.590   5
  -5   0  -8 2143.14 516.604  11
  -5   0  -8 2435.02 540.905   2
  -5   0  -8 3533.04 243.509   8
  -5   0  -8 2912.30 223.007  28
  -5   0  -8 3291.61 294.031  38
  -5   0  -8 3301.77 257.750  25
   5   0   8 3098.59 541.456   5
  -5   0  -9-88.4786 231.198  11
  -5   0  -9-16.9237 106.815  38
  -5   0  -9 47.1616 99.0452  33
  -5   0  -9 42.1838 73.7846  28
  -5   0  -9-169.230 270.793   2
  -5   0  -9-117.418 83.6885   8
   5   0   9-65.4866 209.578   5
  -5   0 -10 3442.78 307.297  38
  -5   0 -10 4022.38 280.171  33
  -5   0 -10 2636.00 289.794  31
  -5   0 -10 3952.16 270.106   8
  -5   0 -10 3437.34 250.336  28
  -5   0 -10 3116.09 624.058   2
  -5   0 -10 2620.65 598.451  11
   5   0  10 3510.95 588.487   5
  -5   0 -11 486.352 143.599  38
  -5   0 -11 572.917 123.173  33
  -5   0 -11 670.738 164.228  31
  -5   0 -11 804.105 121.027   8
  -5   0 -12 25.6705 95.8441  38
  -5   0 -12-39.5114 80.2490  33
  -5   0 -12 30.8763 104.157  31
  -5   0 -12 9.53241 80.0684   8
  -5   0 -13 18.1252 29.0911  38
  -5   0 -13 292.822 86.5384  33
  -5   0 -13 245.694 79.3441   8
  -5   0 -14-5.55392 48.4972  33
  -5   0 -14 36.0104 52.4072   8
  -5   0 -15 716.431 72.3194   8
   5  -1 -16 110.216 46.4449  42
   5  -1 -15 134.272 59.8149  41
   5  -1 -15 190.606 67.3106  29
   5   1 -15 131.136 64.1582  42
   5  -1 -15 166.871 68.5349  42
   5   1 -15 224.928 70.6755  41
   5   1 -14 446.091 99.9945  42
   5   1 -14 445.944 69.2768  39
   5  -1 -14 509.593 96.1186  41
   5   1 -14 603.664 107.235  41
   5  -1 -14 504.820 85.9868  27
   5   1 -14 440.843 89.7162  27
   5  -1 -14 654.260 117.947  42
   5   1 -13 341.399 110.672  29
   5  -1 -13 476.503 97.6064  27
   5   1 -13 434.550 96.2115  27
   5   1 -13 363.371 112.951  42
   5  -1 -13 435.447 112.444  42
   5   1 -13 486.551 119.891  41
   5  -1 -13 592.369 111.894  41
   5   1 -12 305.058 113.625  42
   5   1 -12 301.108 110.806  29
   5  -1 -12 323.754 97.1897  27
   5   1 -12 325.790 97.5781  27
   5  -1 -12 293.131 117.080  42
   5   1 -12 392.604 117.175  41
   5  -1 -12 358.636 112.525  41
   5  -1 -11 224.831 199.164   4
   5   1 -11 336.827 239.790   4
   5  -1 -11 264.367 86.5234  16
   5  -1 -11 370.184 95.6958  27
   5   1 -11 284.391 100.663  27
   5   1 -11 318.903 105.229  42
   5  -1 -11 405.057 113.759  41
   5  -1 -10 5868.74 375.303  16
   5  -1 -10 5187.91 374.829  32
   5  -1 -10 6408.43 355.268  27
   5   1 -10 6040.37 361.144  27
   5  -1 -10 5791.49 348.846   7
   5   1 -10 5952.83 352.382   7
  -5   1  10 6459.14 757.074   3
  -5  -1  10 6227.87 747.248   3
   5   1 -10 6925.13 383.015  42
   5  -1 -10 6265.71 369.056  41
   5  -1  -9 4699.42 307.957  41
   5  -1  -9 4561.58 326.436  16
   5   1  -9 4287.65 303.220  16
   5  -1  -9 4352.55 332.459  32
   5  -1  -9 4795.33 290.646  27
   5   1  -9 4844.39 301.753  27
   5  -1  -9 4889.26 300.317   7
   5   1  -9 4906.59 300.274   7
  -5   1   9 5278.85 661.151   3
  -5  -1   9 4513.02 621.044   3
   5  -1  -8 2413.84 243.043  17
   5  -1  -8 2056.53 216.289  16
   5   1  -8 2273.40 211.044  16
   5  -1  -8 2066.36 228.605  32
   5  -1  -8 1847.66 397.531  15
   5  -1  -8 2187.52 177.245  27
   5   1  -8 2297.07 187.982  27
   5  -1  -8 2161.45 183.649   7
   5   1  -8 2151.61 181.911   7
   5  -1  -8 2309.87 199.682  41
   5   1  -8 2355.97 206.804  41
   5  -1  -7 4061.05 369.967  36
   5  -1  -7 4680.84 331.957  16
   5   1  -7 4969.07 328.484  16
   5  -1  -7 4866.66 340.636  32
   5  -1  -7 4603.76 264.542  27
   5   1  -7 4955.21 280.323  27
   5  -1  -7 5076.38 286.376   7
   5   1  -7 4547.28 275.892   7
   5  -1  -7 5133.78 301.699  41
   5  -1  -7 5075.85 349.843  24
   5   1  -7 5284.84 307.180  41
   5  -1  -6 1676.65 193.147  17
   5  -1  -6 1988.10 201.920  16
   5   1  -6 1778.84 191.377  16
   5   1  -6 1585.27 137.878  27
   5  -1  -6 1750.32 149.569   7
   5   1  -6 1633.87 144.280   7
   5  -1  -6 1760.06 194.832  24
   5   1  -6 1617.66 162.564  41
   5  -1  -6 1748.04 159.119  41
  -5   1   5 8724.36 724.334   1
  -5  -1   5 9245.36 750.969   1
   5  -1  -5 8496.23 503.314  36
   5  -1  -5 8741.28 468.535  17
   5  -1  -5 8868.74 473.859  16
   5   1  -5 8738.49 466.823  16
   5  -1  -5 8869.89 488.144  32
   5   1  -5 8406.53 386.564  27
   5  -1  -5 8947.77 464.200  24
   5  -1  -5 8314.71 714.722  12
   5  -1  -4 10220.2 536.321  36
   5  -1  -4 10085.0 497.709  17
   5   1  -4 10453.5 508.189  16
   5   1  -4 9265.82 512.814  32
  -5   1   4 10423.1 761.403   1
  -5  -1   4 10949.6 773.392   1
   5   1  -4 9051.44 407.525  27
  -5   1   4 9786.97 394.745  19
   5  -1  -4 10534.2 817.608  12
  -5   1   3 11637.0 462.733  19
  -5   1   3 11237.6 484.035   6
  -5  -1   3 11350.3 486.727   6
   5  -1  -3 12637.0 595.774  36
   5  -1  -3 12860.4 557.933  17
   5  -1  -3 11917.1 564.401  16
   5  -1  -3 10160.8 553.441  32
   5   1  -3 11819.7 497.111  29
  -5   1   3 12507.8 820.917   1
  -5  -1   3 12354.0 822.934   1
   5  -1  -3 12099.1 904.303  12
  -5   1   2 14126.6 886.896   1
  -5  -1   2 15930.0 925.740   1
  -5   1   2 14284.3 562.965  19
   5  -1  -2 14867.2 671.395  36
  -5   1   2 13930.1 578.130   6
  -5  -1   2 14741.9 583.759   6
   5  -1  -2 15198.7 658.905  16
   5   1  -2 14408.4 647.149  16
   5  -1  -2 13640.7 649.380  32
   5   1  -2 14459.3 579.581  29
   5  -1  -2 17036.2 1088.85  12
  -5  -1   1 20522.0 805.325  19
  -5   1   1 22276.4 807.107  19
  -5   1   1 20686.0 814.946   6
  -5  -1   1 21166.2 818.283   6
   5  -1  -1 22170.4 885.616  16
   5   1  -1 21839.4 882.916  16
   5  -1  -1 19565.1 876.940  32
   5  -1  -1 22591.4 1166.05   5
   5   1  -1 23777.0 1191.35   5
   5  -1  -1 25001.6 1409.60  12
  -5  -1   0 36022.4 1332.30  19
  -5   1   0 37457.8 1333.32  19
  -5   1   0 34556.5 1338.05   6
   5  -1   0 38038.0 1401.30  16
   5   1   0 36202.5 1396.83  16
   5  -1   0 34923.1 1397.93  32
   5  -1   0 39597.3 1734.66   5
   5   1   0 36622.0 1716.66   5
   5   1   0 37067.1 1757.59  14
  -5  -1   0 37373.3 1337.68  22
  -5   1  -1 2427.62 153.033  19
   5  -1   1 2237.10 176.470  16
   5  -1   1 2369.28 189.121  32
   5   1   1 2614.79 189.071  16
   5   1   1 2725.23 366.231  14
   5   1   1 2636.13 354.930   5
   5  -1   1 1949.64 312.462   5
  -5   1  -1 2762.90 367.102  11
  -5  -1  -1 2624.28 158.145  22
  -5  -1  -2 12896.8 932.967  11
  -5  -1  -2 12229.1 522.801  19
  -5  -1  -2 13095.5 539.547  18
  -5   1  -2 12923.2 532.813  18
  -5  -1  -2 12710.9 753.664   9
   5  -1   2 13015.9 558.164  16
   5  -1   2 12355.1 563.320  32
   5   1   2 12719.9 565.988  16
   5  -1   2 14584.8 796.504  14
   5   1   2 14253.9 887.175  14
   5  -1   2 14584.0 880.920   5
   5   1   2 13020.9 852.446   5
  -5   1  -2 14310.2 920.608  11
  -5  -1  -2 12650.5 531.962  22
  -5  -1  -3 610.248 232.196  11
  -5   1  -3 1177.92 278.898  11
  -5  -1  -3 1089.41 110.466  20
  -5  -1  -3 1067.95 102.152  19
  -5  -1  -3 1108.48 113.355  18
  -5   1  -3 1004.80 105.467  18
  -5  -1  -3 871.059 208.527   9
   5  -1   3 918.637 201.316  14
   5   1   3 1101.54 251.076  14
   5  -1   3 941.018 249.151   5
   5   1   3 956.472 253.161   5
  -5  -1  -4 264.089 187.194  11
  -5   1  -4 191.585 177.336  11
  -5  -1  -4 294.140 74.2148  20
  -5  -1  -4 291.286 70.5879  19
  -5  -1  -4 316.566 81.4501  18
  -5  -1  -4 264.719 77.5438  34
  -5  -1  -4 402.168 156.225   9
  -5  -1  -4 475.956 87.9587  28
   5  -1   4 376.563 152.227  14
   5   1   4 228.652 162.982  14
   5  -1   4 382.656 178.271   5
   5   1   4 349.935 171.369   5
  -5  -1  -5 7818.25 396.570  20
  -5   1  -5 7570.58 447.402  38
  -5  -1  -5 7780.39 450.187  38
  -5  -1  -5 8307.84 400.691  18
  -5   1  -5 6805.83 734.599  11
  -5  -1  -5 7590.15 402.291  34
  -5   1  -5 7655.51 389.856  33
  -5  -1  -5 7396.60 662.498   9
  -5  -1  -5 7725.34 372.311   8
  -5   1  -5 7752.52 371.648   8
  -5  -1  -5 7624.03 388.225  28
   5  -1   5 7836.88 595.263  14
   5   1   5 6730.17 655.679  14
   5  -1   5 6952.74 660.654   5
   5   1   5 8646.58 735.178   5
  -5  -1  -5 6303.94 741.554  11
  -5   1  -6 1258.03 344.636  11
  -5  -1  -6 1089.31 138.531  20
  -5  -1  -6 1227.17 365.979  11
  -5   1  -6 1044.97 162.478  38
  -5  -1  -6 1220.61 178.729  38
  -5  -1  -6 1230.28 142.617  18
  -5  -1  -6 1250.25 153.329  34
  -5   1  -6 1407.55 150.347  33
  -5  -1  -6 1245.32 129.389   8
  -5   1  -6 1194.55 125.803   8
  -5  -1  -6 1152.80 137.491  28
   5   1   6 971.215 277.783  14
  -5  -1  -6 1393.23 157.937  25
  -5   1  -6 1195.17 131.651  25
   5  -1   6 870.627 276.138   5
   5   1   6 1028.72 289.192   5
  -5   1  -7 594.687 108.841  25
  -5  -1  -7 617.560 309.515  11
  -5   1  -7 1564.33 430.090  11
  -5  -1  -7 949.101 141.930  25
  -5   1  -7 906.255 160.725  38
  -5  -1  -7 850.863 164.516  38
  -5  -1  -7 885.925 143.899  34
  -5   1  -7 1092.76 141.306  33
  -5  -1  -7 904.611 135.141  28
  -5  -1  -7 802.230 113.095   8
  -5   1  -7 869.986 119.665   8
   5   1   7 971.733 290.184  14
   5  -1   7 815.562 285.656   5
   5   1   7 933.397 300.095   5
  -5  -1  -8 1096.74 192.742  38
  -5  -1  -8 939.893 398.918  11
  -5   1  -8 1094.40 365.246  11
  -5   1  -8 795.693 158.756  38
  -5   1  -8 872.313 329.586   2
  -5  -1  -8 1178.79 403.637   2
  -5  -1  -8 951.063 129.646   8
  -5   1  -8 1207.09 138.231   8
  -5  -1  -8 1126.58 150.012  28
   5   1   8 1161.82 314.342  14
  -5  -1  -8 1055.66 159.484  25
   5  -1   8 1144.25 323.210   5
   5   1   8 970.194 318.908   5
  -5  -1  -9 733.035 405.344  11
  -5   1  -9 415.199 254.278  11
  -5  -1  -9 1607.43 220.701  38
  -5   1  -9 1281.43 190.616  38
  -5  -1  -9 1403.84 171.065  33
  -5   1  -9 1166.30 159.407  33
  -5  -1  -9 1543.28 164.492   8
  -5   1  -9 1355.29 153.527   8
  -5  -1  -9 1307.56 164.213  28
  -5   1  -9 679.894 341.981   2
  -5  -1  -9 926.221 372.880   2
   5   1   9 923.855 298.569  14
  -5  -1  -9 1295.62 176.245  25
   5  -1   9 1294.92 380.778   5
   5   1   9 1300.92 363.151   5
  -5  -1 -10 1405.39 437.040  11
  -5   1 -10 782.456 159.102  38
  -5  -1 -10 929.489 182.773  38
  -5   1 -10 346.484 246.930   2
  -5  -1 -10 1230.90 163.922  33
  -5   1 -10 1148.18 155.462  33
  -5  -1 -10 1130.12 192.467  31
  -5   1 -10 605.458 158.186  31
  -5  -1 -10 1186.22 144.652   8
  -5   1 -10 1016.95 142.311   8
  -5  -1 -10 1104.21 150.675  28
  -5  -1 -10 1716.61 468.155   2
   5  -1  10 1530.35 383.806   5
   5   1  10 935.071 328.346   5
  -5   1 -11 205.124 107.378  38
  -5  -1 -11 113.883 112.645  38
  -5  -1 -11 166.046 88.5868  33
  -5   1 -11 167.057 94.5042  33
  -5  -1 -11 50.8920 116.040  31
  -5   1 -11 85.4908 115.524  31
  -5  -1 -11 168.760 89.2241  28
  -5  -1 -11 311.346 101.658   8
  -5   1 -11 312.282 94.4280   8
  -5  -1 -12 307.064 118.477  38
  -5  -1 -12 278.512 97.0144  33
  -5   1 -12 364.331 96.6367  33
  -5  -1 -12 257.526 130.554  31
  -5   1 -12-15.2532 109.474  31
  -5  -1 -12 260.869 88.1763   8
  -5   1 -12 261.160 88.8329   8
  -5  -1 -13 777.597 132.378  38
  -5  -1 -13 685.803 104.334  33
  -5   1 -13 661.687 105.681  33
  -5  -1 -13 736.158 136.673  31
  -5   1 -13 639.722 134.078  31
  -5   1 -13 794.859 111.664   8
  -5  -1 -13 734.516 106.572   8
  -5  -1 -14 457.206 70.2172  33
  -5   1 -14 481.334 76.9755  33
  -5  -1 -14 552.562 83.6921   8
  -5   1 -14 567.240 80.5103   8
  -5  -1 -15 378.132 56.2601   8
  -5   1 -15 328.545 53.4848   8
  -5   2  15 611.121 72.7087   6
   5  -2 -15 598.379 89.2991  29
   5   2 -15 584.364 89.1013  29
   5   2 -14 31.4463 50.9471  39
   5  -2 -14 37.7685 50.2617  27
   5   2 -14 21.0677 62.2370  42
   5  -2 -14 32.7308 59.6736  41
   5  -2 -13 1466.10 143.789  27
   5   2 -13 1794.40 163.209  27
   5   2 -13 1686.98 160.992  42
   5  -2 -13 1814.67 162.530  41
   5   2 -12 361.809 117.716  29
   5  -2 -12 337.797 90.4521  27
   5   2 -12 316.252 102.892  27
   5   2 -12 354.821 106.741  42
   5   2 -12 522.297 122.155  41
   5  -2 -12 414.314 115.035  41
   5   2 -11 901.772 105.491  40
   5  -2 -11 662.872 251.744   4
   5   2 -11 941.054 302.549   4
   5  -2 -11 585.405 141.883  32
   5  -2 -11 652.757 138.431  16
   5   2 -11 893.967 159.617  29
   5  -2 -11 876.732 128.297  27
   5   2 -11 847.640 139.968  27
   5   2 -11 868.911 139.995  42
   5   2 -11 1187.66 167.809  41
   5  -2 -11 1050.84 146.338  41
   5  -2 -10 9070.66 537.143  17
   5  -2 -10 8207.79 491.665  16
   5  -2 -10 8230.44 495.846  32
   5   2 -10 9056.68 515.547  29
   5  -2 -10 8650.19 449.072  27
   5   2 -10 9927.31 489.411  27
   5  -2 -10 8989.14 464.035   7
   5   2 -10 9226.30 464.794   7
   5   2 -10 9957.46 498.174  41
   5   2 -10 9727.67 477.112  42
   5  -2 -10 8709.12 469.154  41
   5  -2  -9 2578.19 338.558  36
   5  -2  -9 4354.06 334.837  17
   5  -2  -9 3128.48 278.862  16
   5  -2  -9 4156.86 318.139  32
   5   2  -9 3113.02 247.046  16
   5   2  -9 3672.96 289.798  29
   5  -2  -9 2889.31 530.644  15
   5  -2  -9 2883.36 220.926  27
   5   2  -9 3442.87 253.932  27
   5  -2  -9 3613.83 248.850   7
   5   2  -9 3785.83 255.072   7
   5  -2  -9 3777.79 317.888  24
   5   2  -9 3588.66 250.904  42
   5   2  -9 3602.47 268.155  41
   5  -2  -9 3584.32 257.246  41
   5  -2  -8 6234.90 479.062  36
   5  -2  -8 6986.60 442.049  16
   5   2  -8 7291.20 413.934  16
   5   2  -8 7886.65 437.731  29
   5  -2  -8 5950.07 757.006  15
   5  -2  -8 6441.35 357.038  27
   5   2  -8 7260.34 393.332  27
   5  -2  -8 7531.65 389.111   7
   5   2  -8 7217.63 383.712   7
   5  -2  -8 7288.89 458.770  24
   5   2  -8 6901.21 378.997  42
   5   2  -8 7934.13 415.440  41
   5  -2  -8 7205.24 394.662  41
   5   2  -7 4849.69 304.600  41
   5  -2  -7 5086.45 409.323  36
   5  -2  -7 4363.37 368.934  35
   5  -2  -7 5245.43 362.168  17
   5  -2  -7 4980.85 352.448  16
   5   2  -7 4844.00 327.072  16
   5   2  -7 4666.58 316.470  29
   5   2  -7 4449.88 279.407  27
   5  -2  -7 4932.92 286.055   7
   5   2  -7 4929.03 286.459   7
   5  -2  -7 4780.39 346.536  24
   5  -2  -7 4572.04 290.788  41
  -5   2   6 14028.4 1026.46   1
  -5  -2   6 16489.3 1093.74   1
   5  -2  -6 15278.5 750.447  35
   5  -2  -6 14810.4 712.384  17
   5  -2  -6 15415.1 722.430  16
   5  -2  -6 16275.1 728.830  32
   5   2  -6 15807.8 707.424  16
   5   2  -6 15064.9 670.869  29
   5   2  -6 14896.8 631.219  27
   5  -2  -6 14242.2 627.413   7
   5   2  -6 15349.1 636.010   7
   5  -2  -6 14507.8 703.317  24
   5  -2  -6 13564.4 1037.81  12
   5   2  -6 14691.2 653.841  41
   5  -2  -6 13415.2 632.180  41
  -5   2   5 2585.10 384.423   1
  -5  -2   5 2195.86 367.313   1
   5  -2  -5 2633.00 260.292  36
   5  -2  -5 2055.21 232.185  35
   5  -2  -5 2491.84 222.194  17
   5  -2  -5 2310.61 221.246  16
   5   2  -5 2162.57 204.546  16
   5  -2  -5 2132.35 171.426  41
   5   2  -5 2293.06 182.636  29
   5   2  -5 2224.53 161.671  27
   5  -2  -5 2208.91 203.778  24
   5  -2  -5 1891.18 375.881  12
  -5  -2   4 8747.36 402.404   6
   5  -2  -4 8744.62 502.717  36
   5  -2  -4 9814.76 504.361  35
   5  -2  -4 9082.18 472.645  17
   5   2  -4 8986.38 475.184  16
  -5   2   4 8291.55 690.250   1
  -5  -2   4 10122.9 751.599   1
   5   2  -4 9031.98 429.075  29
   5  -2  -4 9413.80 463.693  24
   5  -2  -4 9340.14 831.976  12
  -5   2   3 1894.40 303.797   1
  -5  -2   3 1865.57 307.797   1
  -5   2   3 1793.95 131.816   6
  -5  -2   3 1863.97 135.172   6
   5  -2  -3 1627.33 186.614  36
   5  -2  -3 1715.92 185.705  35
   5  -2  -3 1723.57 167.237  17
   5  -2  -3 1879.79 187.447  16
   5   2  -3 1873.11 178.735  16
   5   2  -3 1583.16 138.613  29
   5  -2  -3 1972.24 164.468  24
   5  -2  -3 1371.49 360.550  12
  -5   2   2 3023.34 158.286  19
   5  -2  -2 3117.69 243.907  36
  -5   2   2 2799.79 169.553   6
   5  -2  -2 3002.59 224.360  35
  -5  -2   2 2858.99 171.835   6
   5  -2  -2 3104.12 211.418  17
   5  -2  -2 2729.03 219.110  16
  -5   2   2 3134.24 373.014   1
   5   2  -2 2751.96 176.377  29
  -5  -2   2 2645.24 346.958   1
   5  -2  -2 2795.02 190.624  24
   5  -2  -2 3078.73 475.041  12
   5  -2  -1 4041.96 266.046  36
   5  -2  -1 3690.01 243.340  35
   5  -2  -1 3584.97 226.438  17
  -5   2   1 3797.24 205.089   6
  -5  -2   1 3942.20 209.928   6
   5  -2  -1 4283.44 265.831  16
   5  -2  -1 3328.01 249.483  32
   5   2  -1 3608.28 251.199  16
   5  -2  -1 3891.57 416.499   5
   5   2  -1 4483.71 434.525   5
   5  -2  -1 3813.63 533.088  12
   5  -2   0 7376.15 377.239  36
   5  -2   0 7130.07 373.557  16
   5  -2   0 6190.45 362.891  32
   5   2   0 7154.34 376.388  16
   5  -2   0 7543.23 588.282   5
   5   2   0 8429.97 619.967   5
   5   2   0 7561.56 642.357  14
   5  -2   0 8328.25 782.550  12
  -5  -2  -1 31486.5 1165.07  19
   5  -2   1 31787.1 1217.15  16
   5  -2   1 28844.5 1214.01  32
   5  -2   1 33091.9 1558.41   5
   5   2   1 36651.7 1613.00   5
   5   2   1 33857.8 1655.28  14
  -5  -2  -1 31307.8 1688.82  11
  -5   2  -1 32704.2 1579.86  11
  -5   2  -2 1212.22 268.234  11
  -5  -2  -2 1606.72 120.288  19
  -5   2  -2 1745.52 129.142  33
   5  -2   2 1338.92 132.925  16
  -5  -2  -2 1343.20 253.380   9
   5  -2   2 1213.88 135.789  32
  -5  -2  -2 1175.02 300.832  11
   5   2   2 1482.89 292.737  14
   5   2   2 1511.74 284.352   5
   5  -2   2 1317.27 267.630   5
  -5  -2  -3 29332.1 1053.91  19
  -5  -2  -3 28649.9 1074.61  18
  -5   2  -3 26081.6 1061.58  33
  -5  -2  -3 26535.2 1433.39   9
   5   2   3 28611.3 1522.58  14
   5  -2   3 27780.7 1448.79   5
   5   2   3 28674.5 1471.81   5
  -5   2  -3 28302.9 1512.91  11
  -5  -2  -3 26832.9 1056.32  22
  -5  -2  -4 7453.46 363.333  22
   5   2   4 6836.18 377.641  21
  -5  -2  -4 8241.89 392.047  20
  -5  -2  -4 8068.31 445.255  38
  -5  -2  -4 7855.85 355.184  19
  -5  -2  -4 7511.68 377.789  18
  -5   2  -4 7118.71 369.760  33
  -5  -2  -4 6933.59 654.246   9
   5   2   4 7598.88 694.879  14
   5  -2   4 7216.57 637.353   5
   5   2   4 8192.56 689.431   5
  -5   2  -4 8262.53 738.505  11
  -5   2  -5 4238.80 253.511  39
  -5  -2  -5 4930.18 289.358  20
  -5   2  -5 3556.71 521.118  11
  -5   2  -5 4457.49 323.419  38
  -5  -2  -5 4295.58 290.408  34
  -5   2  -5 4537.72 273.574  33
  -5  -2  -5 4284.97 555.438   9
  -5  -2  -5 4486.75 254.663   8
  -5   2  -5 4397.51 253.493   8
  -5  -2  -5 4468.49 282.872  28
   5   2   5 4434.80 546.469  14
   5  -2   5 4481.47 523.886   5
   5   2   5 5247.30 567.208   5
  -5  -2  -5 4680.70 335.470  38
  -5   2  -6 2052.61 424.701  11
  -5   2  -6 2666.50 253.178  38
  -5   2  -6 2659.56 190.340  39
  -5  -2  -6 2879.25 235.673  34
  -5   2  -6 2516.09 203.133  33
  -5  -2  -6 2870.07 225.017  20
  -5  -2  -6 2173.71 425.888   9
  -5  -2  -6 2858.64 195.404   8
  -5   2  -6 2362.28 183.182   8
[truncated: 270,107 more chars]
