# Supplementary material for: Kinetic resolution of cyclic benzylic azides enabled by site- and enantioselective C(sp3)–H oxidation
Source: Nat Commun. 2022 Mar 25;13:1621. doi: 10.1038/s41467-022-29319-z (PMC8956603; doi:10.1038/s41467-022-29319-z)
Supplement: Supplementary file 5 — Supplementary Dataset 2 [file 41467_2022_29319_MOESM5_ESM.cif]

data_191105a
_audit_creation_date               2019-11-06
_audit_creation_method
;
Olex2 1.2
(compiled 2018.05.29 svn.r3508 for OlexSys, GUI svn.r5506)
;
_shelxl_version_number             2013-4
_audit_contact_author_address      ?
_audit_contact_author_email        ?
_audit_contact_author_name         ''
_audit_contact_author_phone        ?
_publ_contact_author_id_orcid      ?
_publ_section_references
;
Dolomanov, O.V., Bourhis, L.J., Gildea, R.J, Howard, J.A.K. & Puschmann, H.
 (2009), J. Appl. Cryst. 42, 339-341.

Sheldrick, G.M. (2015). Acta Cryst. A71, 3-8.

Sheldrick, G.M. (2015). Acta Cryst. C71, 3-8.
;
_chemical_name_common              ?
_chemical_name_systematic
;
 ?
;
_chemical_formula_moiety           'C18 H16 N4 O'
_chemical_formula_sum              'C18 H16 N4 O'
_chemical_formula_weight           304.35
_chemical_absolute_configuration   syn
_chemical_melting_point            ?
_chemical_oxdiff_formula           CNO
loop_
  _atom_type_symbol
  _atom_type_description
  _atom_type_scat_dispersion_real
  _atom_type_scat_dispersion_imag
  _atom_type_scat_source
 'C' 'C' 0.0181 0.0091 'International Tables Vol C Tables 4.2.6.8 and 6.1.1.4'
 'H' 'H' 0.0000 0.0000 'International Tables Vol C Tables 4.2.6.8 and 6.1.1.4'
 'N' 'N' 0.0311 0.0180 'International Tables Vol C Tables 4.2.6.8 and 6.1.1.4'
 'O' 'O' 0.0492 0.0322 'International Tables Vol C Tables 4.2.6.8 and 6.1.1.4'

_shelx_space_group_comment
;
The symmetry employed for this shelxl refinement is uniquely defined
by the following loop, which should always be used as a source of
symmetry information in preference to the above space-group names.
They are only intended as comments.
;
_space_group_crystal_system        'monoclinic'
_space_group_IT_number             4
_space_group_name_H-M_alt          'P 1 21 1'
_space_group_name_Hall             'P 2yb'
loop_
  _space_group_symop_operation_xyz
 'x, y, z'
 '-x, y+1/2, -z'

_cell_length_a                     5.2609(2)
_cell_length_b                     13.7156(4)
_cell_length_c                     11.1000(3)
_cell_angle_alpha                  90
_cell_angle_beta                   96.160(3)
_cell_angle_gamma                  90
_cell_volume                       796.31(4)
_cell_formula_units_Z              2
_cell_measurement_reflns_used      3576
_cell_measurement_temperature      293(2)
_cell_measurement_theta_max        74.7110
_cell_measurement_theta_min        3.9690
_shelx_estimated_absorpt_T_max     0.980
_shelx_estimated_absorpt_T_min     0.962
_exptl_absorpt_coefficient_mu      0.659
_exptl_absorpt_correction_T_max    1.00000
_exptl_absorpt_correction_T_min    0.76849
_exptl_absorpt_correction_type     multi-scan
_exptl_absorpt_process_details
;
CrysAlisPro 1.171.40.25a (Rigaku Oxford Diffraction, 2018)
Empirical absorption correction using spherical harmonics,
 implemented in SCALE3 ABSPACK scaling algorithm.
;
_exptl_crystal_colour              'clear reddish colourless'
_exptl_crystal_colour_lustre       clear
_exptl_crystal_colour_modifier     reddish
_exptl_crystal_colour_primary      colourless
_exptl_crystal_density_diffrn      1.269
_exptl_crystal_density_meas        ?
_exptl_crystal_density_method      ?
_exptl_crystal_description         block
_exptl_crystal_F_000               320
_exptl_crystal_size_max            0.06
_exptl_crystal_size_mid            0.04
_exptl_crystal_size_min            0.03
_exptl_special_details
;
 ?
;
_exptl_transmission_factor_max     ?
_exptl_transmission_factor_min     ?
_diffrn_reflns_av_R_equivalents    0.0342
_diffrn_reflns_av_unetI/netI       0.0334
_diffrn_reflns_Laue_measured_fraction_full  0.978
_diffrn_reflns_Laue_measured_fraction_max  0.994
_diffrn_reflns_limit_h_max         6
_diffrn_reflns_limit_h_min         -6
_diffrn_reflns_limit_k_max         16
_diffrn_reflns_limit_k_min         -16
_diffrn_reflns_limit_l_max         13
_diffrn_reflns_limit_l_min         -10
_diffrn_reflns_number              6607
_diffrn_reflns_point_group_measured_fraction_full  0.964
_diffrn_reflns_point_group_measured_fraction_max  0.980
_diffrn_reflns_theta_full          67.684
_diffrn_reflns_theta_max           67.032
_diffrn_reflns_theta_min           4.006
_diffrn_ambient_temperature        293(2)
_diffrn_detector                   'CCD plate'
_diffrn_detector_area_resol_mean   10.0000
_diffrn_detector_type              HyPix
_diffrn_measured_fraction_theta_full  0.978
_diffrn_measured_fraction_theta_max  0.994
_diffrn_measurement_details
;
List of Runs (angles in degrees, time in seconds):

  # Type    Start    End  Width  t~exp~   \w     \q     \k     \f   Frames
--------------------------------------------------------------------------
  1  \w    -10.00  35.00   0.50    0.08    --   48.45 -91.00 -52.00   90
  2  \w     40.00  66.00   0.50    0.08    --   48.45 -91.00 -52.00   52
  3  \w   -113.00 -88.00   0.50    1.30    --  -86.25  91.00  61.00   50
  4  \w    -58.00 -32.00   0.50    1.30    --  -86.25  91.00  61.00   52
  5  \w   -103.00 -76.00   0.50    1.30    --  -86.25 -91.00 -52.00   54
  6  \w   -153.00-128.00   0.50    1.30    --  -86.25 -91.00 -52.00   50
  7  \w    -61.00 -12.00   0.50    0.08    --  -48.45  38.00  90.00   98
  8  \w    -31.00  18.00   0.50    0.08    --  -48.45  91.00  61.00   98
  9  \w      0.00  25.00   0.50    0.08    --  -48.45  38.00  90.00   50
 10  \w   -119.00 -70.00   0.50    0.08    --  -48.45-125.00  90.00   98
 11  \w    -19.00  59.00   0.50    0.08    --   48.45 -38.00-150.00  156
 12  \w   -158.00 -84.00   0.50    1.30    --  -86.25 -99.00  30.00  148
 13  \w   -159.00 -96.00   0.50    1.30    --  -86.25 -99.00-180.00  126
 14  \w    -98.00 -11.00   0.50    1.30    --  -86.25  19.00  90.00  174
 15  \w     94.00 170.00   0.50    1.30    --  106.49 125.00-120.00  152
 16  \w     96.00 137.00   0.50    1.30    --  106.49  57.00-150.00   82
 17  \w    100.00 161.00   0.50    1.30    --  106.49  19.00-180.00  122
 18  \w    140.00 166.00   0.50    1.30    --  106.49  57.00-150.00   52
 19  \w     44.00  93.00   0.50    1.30    --  106.49 -91.00 -52.00   98
 20  \w     36.00 129.00   0.50    1.30    --  106.49 -77.00  30.00  186
 21  \w     37.00 105.00   0.50    1.30    --  106.49 -99.00-120.00  136
 22  \w     84.00 109.00   0.50    1.30    --  106.49-125.00-150.00   50
 23  \w     55.00  81.00   0.50    1.30    --  106.49-125.00-150.00   52
 24  \w    101.00 127.00   0.50    1.30    --  106.49 -91.00 -52.00   52
 25  \w    107.00 148.00   0.50    1.30    --  106.49  91.00  61.00   82
;
_diffrn_measurement_device         'four-circle diffractometer'
_diffrn_measurement_device_type    'XtaLAB Synergy, Dualflex, HyPix'
_diffrn_measurement_method         '\w scans'
_diffrn_orient_matrix_type        
 'CrysAlisPro convention (1999,Acta A55,543-557)'
_diffrn_orient_matrix_UB_11        0.0484462000
_diffrn_orient_matrix_UB_12        0.1024968000
_diffrn_orient_matrix_UB_13        0.0544419000
_diffrn_orient_matrix_UB_21        -0.2839556000
_diffrn_orient_matrix_UB_22        0.0076032000
_diffrn_orient_matrix_UB_23        0.0212426000
_diffrn_orient_matrix_UB_31        0.0616772000
_diffrn_orient_matrix_UB_32        -0.0452903000
_diffrn_orient_matrix_UB_33        0.1267605000
_diffrn_radiation_monochromator    mirror
_diffrn_radiation_probe            x-ray
_diffrn_radiation_type             CuK\a
_diffrn_radiation_wavelength       1.54184
_diffrn_source                     'micro-focus sealed X-ray tube'
_diffrn_source_type                'PhotonJet (Cu) X-ray Source'
_reflns_Friedel_coverage           0.885
_reflns_Friedel_fraction_full      0.949
_reflns_Friedel_fraction_max       0.965
_reflns_number_gt                  2424
_reflns_number_total               2794
_reflns_odcompleteness_completeness  99.73
_reflns_odcompleteness_iscentric   1
_reflns_odcompleteness_theta       66.97
_reflns_special_details
;
 Reflections were merged by SHELXL according to the crystal
 class for the calculation of statistics and refinement.
 
 _reflns_Friedel_fraction is defined as the number of unique
 Friedel pairs measured divided by the number that would be
 possible theoretically, ignoring centric projections and
 systematic absences.
;
_reflns_threshold_expression       'I > 2\s(I)'
_computing_cell_refinement         'CrysAlisPro 1.171.40.25a (Rigaku OD, 2018)'
_computing_data_collection         'CrysAlisPro 1.171.40.25a (Rigaku OD, 2018)'
_computing_data_reduction          'CrysAlisPro 1.171.40.25a (Rigaku OD, 2018)'
_computing_molecular_graphics      'Olex2 (Dolomanov et al., 2009)'
_computing_publication_material    'Olex2 (Dolomanov et al., 2009)'
_computing_structure_refinement    'ShelXL (Sheldrick, 2015)'
_computing_structure_solution      'ShelXT (Sheldrick, 2015)'
_refine_diff_density_max           0.149
_refine_diff_density_min           -0.132
_refine_diff_density_rms           0.032
_refine_ls_abs_structure_details
;
 Flack x determined using 1031 quotients [(I+)-(I-)]/[(I+)+(I-)]
 (Parsons and Flack (2004), Acta Cryst. A60, s61).
;
_refine_ls_abs_structure_Flack     0.3(2)
_refine_ls_extinction_coef         .
_refine_ls_extinction_method       none
_refine_ls_goodness_of_fit_ref     1.066
_refine_ls_hydrogen_treatment      constr
_refine_ls_matrix_type             full
_refine_ls_number_parameters       209
_refine_ls_number_reflns           2794
_refine_ls_number_restraints       1
_refine_ls_R_factor_all            0.0502
_refine_ls_R_factor_gt             0.0425
_refine_ls_restrained_S_all        1.065
_refine_ls_shift/su_max            0.000
_refine_ls_shift/su_mean           0.000
_refine_ls_structure_factor_coef   Fsqd
_refine_ls_weighting_details      
 'w=1/[\s^2^(Fo^2^)+(0.0612P)^2^+0.0469P] where P=(Fo^2^+2Fc^2^)/3'
_refine_ls_weighting_scheme        calc
_refine_ls_wR_factor_gt            0.1102
_refine_ls_wR_factor_ref           0.1238
_refine_special_details
;
 ?
;
_olex2_refinement_description
;
1. Fixed Uiso
 At 1.2 times of:
  All C(H) groups, All C(H,H) groups
 At 1.5 times of:
  All C(H,H,H) groups
2.a Ternary CH refined with riding coordinates:
 C6(H6)
2.b Secondary CH2 refined with riding coordinates:
 C8(H8A,H8B)
2.c Aromatic/amide H refined with riding coordinates:
 C3(H3), C7(H7), C9(H9), C10(H10), C11(H11), C12(H12), C13(H13), C14(H14),
 C15(H15), C16(H16)
2.d Idealised Me refined as rotating group:
 C18(H18A,H18B,H18C)
;
_atom_sites_solution_hydrogens     geom
_atom_sites_solution_primary       dual
_atom_sites_solution_secondary     ?
loop_
  _atom_site_label
  _atom_site_type_symbol
  _atom_site_fract_x
  _atom_site_fract_y
  _atom_site_fract_z
  _atom_site_U_iso_or_equiv
  _atom_site_adp_type
  _atom_site_occupancy
  _atom_site_site_symmetry_order
  _atom_site_calc_flag
  _atom_site_refinement_flags_posn
  _atom_site_refinement_flags_adp
  _atom_site_refinement_flags_occupancy
  _atom_site_disorder_assembly
  _atom_site_disorder_group
 O1 O -0.2832(14) -0.8975(3) -0.3523(7) 0.224(3) Uani 1 1 d . . . . .
 N1 N -0.3621(5) -0.49639(19) -0.3068(2) 0.0734(6) Uani 1 1 d . . . . .
 N2 N -0.4043(6) -0.7407(2) -0.3579(3) 0.0896(8) Uani 1 1 d . . . . .
 N3 N -0.1169(5) -0.5041(2) -0.2614(3) 0.0929(9) Uani 1 1 d . . . . .
 N4 N -0.0680(5) -0.4291(2) -0.1886(3) 0.0900(8) Uani 1 1 d . . . . .
 C1 C -0.2820(5) -0.3746(2) -0.1872(3) 0.0687(7) Uani 1 1 d . . . . .
 C2 C -0.2631(7) -0.7092(3) -0.4505(3) 0.0835(9) Uani 1 1 d . . . . .
 C3 C -0.4686(6) -0.4174(2) -0.2633(3) 0.0760(8) Uani 1 1 d . . . . .
 H3 H -0.6361 -0.3961 -0.2813 0.091 Uiso 1 1 calc R . . . .
 C4 C -0.3024(7) -0.6117(3) -0.4716(3) 0.0825(9) Uani 1 1 d . . . . .
 C5 C -0.2833(6) -0.2826(2) -0.1196(3) 0.0743(8) Uani 1 1 d . . . . .
 C6 C -0.4823(6) -0.5717(2) -0.3883(3) 0.0808(8) Uani 1 1 d . . . . .
 H6 H -0.6338 -0.5447 -0.4359 0.097 Uiso 1 1 calc R . . . .
 C7 C -0.2739(11) -0.1055(4) 0.0023(5) 0.1140(14) Uani 1 1 d . . . . .
 H7 H -0.2705 -0.0460 0.0426 0.137 Uiso 1 1 calc R . . . .
 C8 C -0.5572(7) -0.6609(3) -0.3184(4) 0.0931(10) Uani 1 1 d . . . . .
 H8A H -0.5206 -0.6506 -0.2318 0.112 Uiso 1 1 calc R . . . .
 H8B H -0.7380 -0.6748 -0.3367 0.112 Uiso 1 1 calc R . . . .
 C9 C -0.0853(9) -0.2583(4) -0.0334(4) 0.1139(15) Uani 1 1 d . . . . .
 H9 H 0.0479 -0.3021 -0.0146 0.137 Uiso 1 1 calc R . . . .
 C10 C -0.0942(9) -0.7617(4) -0.5151(5) 0.1133(14) Uani 1 1 d . . . . .
 H10 H -0.0668 -0.8281 -0.5022 0.136 Uiso 1 1 calc R . . . .
 C11 C -0.4770(9) -0.2164(3) -0.1427(4) 0.1007(11) Uani 1 1 d . . . . .
 H11 H -0.6129 -0.2306 -0.2006 0.121 Uiso 1 1 calc R . . . .
 C12 C -0.4740(11) -0.1289(3) -0.0815(5) 0.1173(14) Uani 1 1 d . . . . .
 H12 H -0.6092 -0.0855 -0.0974 0.141 Uiso 1 1 calc R . . . .
 C13 C -0.0083(11) -0.6155(6) -0.6212(4) 0.131(2) Uani 1 1 d . . . . .
 H13 H 0.0786 -0.5846 -0.6792 0.158 Uiso 1 1 calc R . . . .
 C14 C 0.0292(11) -0.7112(6) -0.5984(5) 0.132(2) Uani 1 1 d . . . . .
 H14 H 0.1444 -0.7446 -0.6412 0.159 Uiso 1 1 calc R . . . .
 C15 C -0.1759(9) -0.5632(4) -0.5584(4) 0.1102(13) Uani 1 1 d . . . . .
 H15 H -0.2039 -0.4972 -0.5736 0.132 Uiso 1 1 calc R . . . .
 C16 C -0.0826(11) -0.1696(5) 0.0254(5) 0.138(2) Uani 1 1 d . . . . .
 H16 H 0.0544 -0.1540 0.0822 0.165 Uiso 1 1 calc R . . . .
 C17 C -0.4059(14) -0.8324(4) -0.3117(7) 0.143(2) Uani 1 1 d . . . . .
 C18 C -0.5695(17) -0.8497(5) -0.2129(7) 0.177(3) Uani 1 1 d . . . . .
 H18A H -0.7446 -0.8365 -0.2420 0.265 Uiso 1 1 calc GR . . . .
 H18B H -0.5169 -0.8073 -0.1460 0.265 Uiso 1 1 calc GR . . . .
 H18C H -0.5529 -0.9163 -0.1869 0.265 Uiso 1 1 calc GR . . . .

loop_
  _atom_site_aniso_label
  _atom_site_aniso_U_11
  _atom_site_aniso_U_22
  _atom_site_aniso_U_33
  _atom_site_aniso_U_23
  _atom_site_aniso_U_13
  _atom_site_aniso_U_12
 O1 0.287(7) 0.087(2) 0.316(8) 0.023(4) 0.124(7) 0.040(3)
 N1 0.0644(13) 0.0730(14) 0.0803(14) -0.0067(12) -0.0035(11) 0.0046(12)
 N2 0.093(2) 0.0756(16) 0.1015(18) -0.0107(14) 0.0148(15) -0.0080(14)
 N3 0.0716(16) 0.0912(18) 0.110(2) -0.0197(17) -0.0186(14) 0.0160(15)
 N4 0.0719(16) 0.096(2) 0.0972(18) -0.0146(16) -0.0129(13) 0.0093(14)
 C1 0.0629(15) 0.0773(17) 0.0666(15) 0.0025(13) 0.0106(11) -0.0023(13)
 C2 0.0760(19) 0.089(2) 0.085(2) -0.0235(17) 0.0074(15) -0.0075(16)
 C3 0.0591(15) 0.0779(19) 0.0906(19) -0.0042(15) 0.0055(14) 0.0034(14)
 C4 0.0777(19) 0.094(2) 0.0745(18) -0.0153(16) 0.0025(14) -0.0125(17)
 C5 0.0748(18) 0.0812(19) 0.0691(16) -0.0027(13) 0.0174(13) -0.0090(15)
 C6 0.0714(18) 0.0787(18) 0.0888(19) -0.0106(15) -0.0071(15) 0.0003(14)
 C7 0.126(4) 0.103(3) 0.118(3) -0.034(2) 0.037(3) -0.029(3)
 C8 0.082(2) 0.088(2) 0.113(3) -0.022(2) 0.0262(19) -0.0112(18)
 C9 0.094(3) 0.133(4) 0.112(3) -0.045(3) -0.004(2) 0.002(2)
 C10 0.105(3) 0.117(3) 0.119(3) -0.050(3) 0.019(3) -0.001(2)
 C11 0.103(3) 0.088(2) 0.109(3) -0.018(2) 0.002(2) 0.007(2)
 C12 0.131(4) 0.084(3) 0.137(4) -0.016(2) 0.019(3) 0.005(2)
 C13 0.135(4) 0.187(6) 0.077(2) -0.036(3) 0.029(2) -0.051(4)
 C14 0.122(4) 0.176(6) 0.104(3) -0.060(4) 0.038(3) -0.029(4)
 C15 0.128(3) 0.120(3) 0.081(2) -0.002(2) 0.004(2) -0.033(3)
 C16 0.114(4) 0.161(5) 0.137(4) -0.069(4) 0.007(3) -0.021(4)
 C17 0.171(5) 0.077(3) 0.186(6) 0.005(3) 0.039(4) -0.005(3)
 C18 0.254(9) 0.113(4) 0.173(5) 0.018(4) 0.068(6) -0.051(5)

_geom_special_details
;
 All esds (except the esd in the dihedral angle between two l.s. planes)
 are estimated using the full covariance matrix.  The cell esds are taken
 into account individually in the estimation of esds in distances, angles
 and torsion angles; correlations between esds in cell parameters are only
 used when they are defined by crystal symmetry.  An approximate (isotropic)
 treatment of cell esds is used for estimating esds involving l.s. planes.
;
loop_
  _geom_bond_atom_site_label_1
  _geom_bond_atom_site_label_2
  _geom_bond_distance
  _geom_bond_site_symmetry_2
  _geom_bond_publ_flag
 O1 C17 1.217(7) . ?
 N1 N3 1.338(4) . ?
 N1 C3 1.333(4) . ?
 N1 C6 1.470(4) . ?
 N2 C2 1.400(5) . ?
 N2 C8 1.452(5) . ?
 N2 C17 1.359(6) . ?
 N3 N4 1.317(4) . ?
 N4 C1 1.353(4) . ?
 C1 C3 1.358(4) . ?
 C1 C5 1.468(4) . ?
 C2 C4 1.370(5) . ?
 C2 C10 1.400(6) . ?
 C4 C6 1.497(5) . ?
 C4 C15 1.397(6) . ?
 C5 C9 1.378(5) . ?
 C5 C11 1.368(5) . ?
 C6 C8 1.524(6) . ?
 C7 C12 1.366(7) . ?
 C7 C16 1.340(8) . ?
 C9 C16 1.380(7) . ?
 C10 C14 1.374(8) . ?
 C11 C12 1.377(6) . ?
 C13 C14 1.347(9) . ?
 C13 C15 1.382(8) . ?
 C17 C18 1.484(10) . ?

loop_
  _geom_angle_atom_site_label_1
  _geom_angle_atom_site_label_2
  _geom_angle_atom_site_label_3
  _geom_angle
  _geom_angle_site_symmetry_1
  _geom_angle_site_symmetry_3
  _geom_angle_publ_flag
 N3 N1 C6 120.7(2) . . ?
 C3 N1 N3 110.7(2) . . ?
 C3 N1 C6 128.6(3) . . ?
 C2 N2 C8 110.1(3) . . ?
 C17 N2 C2 126.0(4) . . ?
 C17 N2 C8 123.9(4) . . ?
 N4 N3 N1 106.6(2) . . ?
 N3 N4 C1 109.3(3) . . ?
 N4 C1 C3 107.5(3) . . ?
 N4 C1 C5 122.0(3) . . ?
 C3 C1 C5 130.3(3) . . ?
 N2 C2 C10 129.3(4) . . ?
 C4 C2 N2 110.2(3) . . ?
 C4 C2 C10 120.5(4) . . ?
 N1 C3 C1 105.9(3) . . ?
 C2 C4 C6 110.3(3) . . ?
 C2 C4 C15 120.6(4) . . ?
 C15 C4 C6 129.1(4) . . ?
 C9 C5 C1 121.2(3) . . ?
 C11 C5 C1 121.3(3) . . ?
 C11 C5 C9 117.5(4) . . ?
 N1 C6 C4 112.3(3) . . ?
 N1 C6 C8 111.6(3) . . ?
 C4 C6 C8 103.6(3) . . ?
 C16 C7 C12 119.0(4) . . ?
 N2 C8 C6 105.6(3) . . ?
 C5 C9 C16 120.7(5) . . ?
 C14 C10 C2 117.2(5) . . ?
 C5 C11 C12 121.1(4) . . ?
 C7 C12 C11 120.5(5) . . ?
 C14 C13 C15 119.9(5) . . ?
 C13 C14 C10 123.3(5) . . ?
 C13 C15 C4 118.5(5) . . ?
 C7 C16 C9 121.2(5) . . ?
 O1 C17 N2 121.0(6) . . ?
 O1 C17 C18 122.0(6) . . ?
 N2 C17 C18 117.0(6) . . ?

_shelx_res_file
;
TITL 191105a_a.res in P2(1)
REM Old TITL 191105A in P2(1)/m
REM SHELXT solution in P2(1)
REM R1 0.161, Rweak 0.099, Alpha 0.005, Orientation as input
REM Flack x = 0.251 ( 0.163 ) from Parsons' quotients
REM Formula found by SHELXT: C9 N6 O
CELL 1.54184 5.2609 13.7156 11.1 90 96.16 90
ZERR 2 0.0002 0.0004 0.0003 0 0.003 0
LATT -1
SYMM -X,0.5+Y,-Z
SFAC C H N O
UNIT 36 32 8 2

L.S. 4
PLAN  1
SIZE 0.06 0.04 0.03
TEMP 20(2)
LIST 6
fmap 2
ACTA
SHEL 999 0.837
OMIT -2 -2 12
OMIT -2 0 12
OMIT -2 1 12
OMIT -1 -3 13
OMIT -2 2 12
OMIT -1 3 13
OMIT 2 1 12
OMIT 2 -1 12
OMIT 5 -6 3
OMIT 0 -4 13
REM <olex2.extras>
REM <HklSrc "%.\\191105A.hkl">
REM </olex2.extras>

WGHT    0.061200    0.046900
FVAR      13.39048
O1    4   -0.283229   -0.897530   -0.352320    11.00000    0.28735    0.08735 =
         0.31630    0.02332    0.12385    0.04027
N1    3   -0.362116   -0.496391   -0.306807    11.00000    0.06442    0.07297 =
         0.08031   -0.00668   -0.00349    0.00464
N2    3   -0.404338   -0.740654   -0.357865    11.00000    0.09259    0.07557 =
         0.10148   -0.01067    0.01478   -0.00803
N3    3   -0.116932   -0.504108   -0.261399    11.00000    0.07156    0.09119 =
         0.10969   -0.01972   -0.01859    0.01596
N4    3   -0.068037   -0.429100   -0.188568    11.00000    0.07193    0.09607 =
         0.09721   -0.01462   -0.01289    0.00926
C1    1   -0.282023   -0.374567   -0.187167    11.00000    0.06288    0.07728 =
         0.06659    0.00252    0.01056   -0.00234
C2    1   -0.263052   -0.709204   -0.450459    11.00000    0.07595    0.08910 =
         0.08516   -0.02346    0.00743   -0.00754
C3    1   -0.468570   -0.417432   -0.263272    11.00000    0.05907    0.07788 =
         0.09063   -0.00416    0.00551    0.00337
AFIX  43
H3    2   -0.636128   -0.396098   -0.281316    11.00000   -1.20000
AFIX   0
C4    1   -0.302373   -0.611705   -0.471615    11.00000    0.07765    0.09407 =
         0.07453   -0.01528    0.00246   -0.01249
C5    1   -0.283304   -0.282559   -0.119644    11.00000    0.07483    0.08117 =
         0.06909   -0.00269    0.01742   -0.00902
C6    1   -0.482270   -0.571667   -0.388333    11.00000    0.07141    0.07868 =
         0.08879   -0.01057   -0.00712    0.00026
AFIX  13
H6    2   -0.633794   -0.544706   -0.435875    11.00000   -1.20000
AFIX   0
C7    1   -0.273943   -0.105525    0.002251    11.00000    0.12586    0.10275 =
         0.11850   -0.03377    0.03730   -0.02855
AFIX  43
H7    2   -0.270533   -0.046034    0.042592    11.00000   -1.20000
AFIX   0
C8    1   -0.557169   -0.660947   -0.318393    11.00000    0.08193    0.08764 =
         0.11313   -0.02161    0.02624   -0.01120
AFIX  23
H8A   2   -0.520633   -0.650566   -0.231826    11.00000   -1.20000
H8B   2   -0.738016   -0.674779   -0.336657    11.00000   -1.20000
AFIX   0
C9    1   -0.085320   -0.258295   -0.033388    11.00000    0.09366    0.13286 =
         0.11186   -0.04457   -0.00436    0.00216
AFIX  43
H9    2    0.047890   -0.302144   -0.014616    11.00000   -1.20000
AFIX   0
C10   1   -0.094242   -0.761750   -0.515112    11.00000    0.10520    0.11739 =
         0.11905   -0.04989    0.01944   -0.00052
AFIX  43
H10   2   -0.066848   -0.828097   -0.502222    11.00000   -1.20000
AFIX   0
C11   1   -0.476971   -0.216355   -0.142676    11.00000    0.10312    0.08791 =
         0.10903   -0.01826    0.00244    0.00712
AFIX  43
H11   2   -0.612946   -0.230635   -0.200610    11.00000   -1.20000
AFIX   0
C12   1   -0.473954   -0.128931   -0.081520    11.00000    0.13147    0.08429 =
         0.13715   -0.01572    0.01887    0.00487
AFIX  43
H12   2   -0.609158   -0.085501   -0.097391    11.00000   -1.20000
AFIX   0
C13   1   -0.008254   -0.615492   -0.621204    11.00000    0.13454    0.18675 =
         0.07680   -0.03559    0.02943   -0.05085
AFIX  43
H13   2    0.078610   -0.584645   -0.679168    11.00000   -1.20000
AFIX   0
C14   1    0.029208   -0.711158   -0.598391    11.00000    0.12168    0.17617 =
         0.10448   -0.06040    0.03817   -0.02873
AFIX  43
H14   2    0.144388   -0.744626   -0.641151    11.00000   -1.20000
AFIX   0
C15   1   -0.175941   -0.563189   -0.558383    11.00000    0.12778    0.12031 =
         0.08095   -0.00218    0.00417   -0.03251
AFIX  43
H15   2   -0.203931   -0.497161   -0.573566    11.00000   -1.20000
AFIX   0
C16   1   -0.082626   -0.169622    0.025431    11.00000    0.11366    0.16050 =
         0.13737   -0.06870    0.00709   -0.02128
AFIX  43
H16   2    0.054418   -0.154043    0.082188    11.00000   -1.20000
AFIX   0
C17   1   -0.405935   -0.832397   -0.311673    11.00000    0.17094    0.07709 =
         0.18575    0.00501    0.03864   -0.00460
C18   1   -0.569534   -0.849680   -0.212920    11.00000    0.25361    0.11267 =
         0.17307    0.01828    0.06779   -0.05129
AFIX 137
H18A  2   -0.744647   -0.836548   -0.242014    11.00000   -1.50000
H18B  2   -0.516945   -0.807345   -0.145985    11.00000   -1.50000
H18C  2   -0.552870   -0.916331   -0.186859    11.00000   -1.50000
AFIX   0
HKLF 4

REM  191105a_a.res in P2(1)
REM R1 =  0.0425 for    2424 Fo > 4sig(Fo)  and  0.0502 for all    2794 data
REM    209 parameters refined using      1 restraints

END

WGHT      0.0611      0.0469

REM Highest difference peak  0.149,  deepest hole -0.132,  1-sigma level  0.032
Q1    1  -0.1186 -0.8561 -0.3038  11.00000  0.05    0.15
;
_shelx_res_checksum                3056
_shelx_hkl_file
;
   0   0   1 161808. 4455.51   8
   0   0   2 4263.34 311.332   7
   0   0   3 65062.6 2186.37   7
   0   0   4 391.521 174.207   7
   0   0   4 440.573 144.529   2
   0   0   5 5635.01 201.592   4
   0   0   5 5637.40 567.417   7
   0   0   6 12343.9 402.125   4
   0   0   6 11619.8 912.272   2
   0   0   6 13284.2 970.385   7
   0   0   6 12467.4 389.342  13
   0   0   7 1788.24 106.400  19
   0   0   7 1670.99 109.952   4
   0   0   8 76.3774 44.2028  19
   0   0   8 65.2183 46.4563  20
   0   0   8 68.0477 154.483   7
   0   0   8 62.8096 43.0352  21
   0   0   8 188.380 59.6320  22
   0   0   8 105.028 50.1893  15
   0   0   9-34.1010 51.2918  19
   0   0   9 10.5756 50.5867  20
   0   0  10 264.504 66.1421  19
   0   0  10 233.952 66.3345  20
   0   0  11 904.019 94.0468  20
   0   0  11 937.083 95.1574  19
   0   0  12 649.548 72.8492  20
   0   1   0 68.7335 28.3695   7
   0  -1   0 116.577 47.5534  10
   0  -1   1 157193. 4163.18  11
   0   1   1 151655. 4354.74   7
   0   1   1 162186. 4242.22   2
   0   1   2 418070. 11096.0   2
   0  -1   2 409689. 10903.5  11
   0  -1   2 405160. 11089.2   2
   0  -1   2 394572. 11021.5   7
   0   1   3 200369. 5756.52   7
   0  -1   3 194194. 5543.08   7
   0   1   3 189598. 5591.01   2
   0   1   4 27437.4 1314.81   7
   0  -1   4 27681.9 1173.74   7
   0   1   4 25517.6 1186.29   2
   0  -1   5 8506.98 281.965   4
   0   1   5 9241.50 761.475   7
   0   1   5 8406.07 281.541   4
   0  -1   5 7705.64 621.948   7
   0   1   5 8779.47 671.822   2
   0   1   6 2818.25 136.009   4
   0  -1   6 2721.19 135.730   4
   0  -1   6 2748.80 419.407   7
   0   1   6 2931.20 473.515   7
   0   1   7 13481.8 1126.69   7
   0  -1   7 12188.7 409.059  19
   0   1   7 12382.4 400.302  21
   0   1   7 12403.4 410.539  19
   0  -1   7 12375.1 993.914   7
   0   1   7 12533.6 421.261   4
   0  -1   8 6952.81 292.895  15
   0   1   8 6551.37 262.268  21
   0  -1   8 7257.32 264.853  21
   0  -1   8 8226.14 867.401   7
   0  -1   8 7094.82 274.917  19
   0   1   8 7295.31 275.549  19
   0  -1   8 6875.16 279.968  20
   0   1   8 7132.01 909.512   7
   0  -1   8 6438.41 276.489  22
   0  -1   9 483.554 87.7713  22
   0   1   9 338.069 345.938   7
   0  -1   9 332.747 64.5465  21
   0  -1   9 190.748 62.9163  20
   0   1   9 267.507 62.3882  19
   0   1   9 198.905 62.9405  20
   0   1  10 852.900 95.2186  19
   0  -1  10 597.000 85.3590  20
   0   1  10 725.375 92.8804  20
   0  -1  11 712.384 89.5745  20
   0   1  11 833.747 95.9005  20
   0   1  11 872.295 93.0067  19
   0  -1  12-11.2842 37.2219  20
   0   1  12 75.8824 45.1056  20
   0  -1  13 194.646 44.3083   3
   0   1  13 126.342 52.5950  24
   0   1  13 202.406 46.5523   3
   0  -2   0 238586. 6681.01  10
   0   2   0 238135. 6514.71   7
   0   2   1 42463.7 1449.35   7
   0  -2   1 44962.3 1549.40  10
   0  -2   1 42868.2 1283.00   2
   0   2   1 41836.7 1271.24   2
   0   2   2 957662. 24457.7   7
   0   2   2 905609. 24203.2   2
   0  -2   2 932920. 24224.8   2
   0  -2   2 906789. 24020.2   7
   0  -2   2 869792. 24027.8  11
   0   2   3 89669.6 2761.85   2
   0  -2   3 87469.9 2476.24  11
   0  -2   3 88552.6 2777.99   2
   0  -2   3 85458.7 2584.18   7
   0  -2   4 49135.2 1842.04   2
   0   2   4 49085.4 2058.92   7
   0  -2   4 47552.0 1688.66   7
   0   2   4 48109.4 1824.95   2
   0  -2   5 334.933 46.2359   4
   0   2   5 368.979 46.2667   4
   0   2   5 476.175 253.664   7
   0  -2   5 555.548 185.077   2
   0   2   5 306.466 164.235   2
   0  -2   5 258.411 131.496   7
   0   2   6 10969.0 365.322  14
   0  -2   6 11548.3 795.205   7
   0   2   6 12604.7 1049.82   7
   0  -2   6 11117.5 370.369   4
   0   2   6 11472.9 372.365   4
   0   2   7 2399.48 127.467  19
   0   2   7 2380.75 125.607  14
   0  -2   7 2397.99 119.825  21
   0   2   7 2267.06 134.286   4
   0  -2   7 2438.78 136.193  22
   0  -2   7 2837.40 431.855   7
   0  -2   7 2381.21 127.800  19
   0  -2   7 2493.00 135.453   4
   0  -2   7 2238.63 143.552  15
   0   2   7 2477.19 530.530   7
   0   2   8 4639.73 206.242  19
   0   2   8 4754.45 767.008   7
   0  -2   8 4832.55 199.265  21
   0  -2   8 4682.80 206.809  19
   0  -2   8 4565.87 213.240  20
   0  -2   8 4738.04 229.944  15
   0  -2   8 4819.34 219.668  22
   0   2   8 4035.89 186.114  14
   0  -2   9 953.484 103.014  22
   0  -2   9 998.349 102.149  20
   0  -2   9 1123.25 114.053  15
   0   2   9 937.608 413.055   7
   0  -2   9 1117.61 98.6603  19
   0   2   9 963.437 95.1391  19
   0  -2   9 1058.76 92.1202  21
   0   2  10 535.792 85.4425  20
   0  -2  10 783.408 90.7127  19
   0   2  10 684.339 84.3470  19
   0  -2  10 666.622 88.8925  20
   0  -2  11 468.149 73.8535  20
   0   2  11 726.048 84.4705  19
   0  -2  11 513.305 73.5368  19
   0   2  11 469.727 74.3814  20
   0  -2  12 6.99981 19.8841  20
   0   2  12 284.854 55.7314  20
   0  -2  13 1125.73 75.7365  24
   0   2  13 838.671 64.8824   3
   0  -2  13 966.171 68.5883   3
   0   2  13 1025.44 73.4720  24
   0   3   0 25.0153 69.5555   7
   0  -3   0 134.583 146.250  10
   0   3   1 204577. 6073.54   7
   0  -3   1 224314. 6269.54  10
   0   3   2 11240.7 525.495   2
   0  -3   2 10716.7 526.551   2
   0   3   2 12066.6 714.250   7
   0   3   3 85404.7 2596.83   2
   0  -3   3 85675.1 2622.26   2
   0   3   3 89633.6 2941.51   7
   0  -3   3 86239.5 2329.78  11
   0  -3   4 16311.3 864.674   2
   0  -3   4 14009.2 534.704  11
   0   3   4 15178.9 843.165   2
   0  -3   4 15731.0 634.739   7
   0   3   5 3000.94 139.415  14
   0   3   5 2962.17 130.626   4
   0  -3   5 2961.84 129.719   4
   0  -3   5 2867.98 293.676   7
   0   3   6 2621.03 515.435   7
   0   3   6 3024.90 140.749   4
   0   3   6 2632.83 139.833  14
   0  -3   6 2919.69 138.178   4
   0   3   7 12686.5 423.845  19
   0  -3   7 13845.6 418.749  21
   0   3   7 14240.9 1280.80   7
   0  -3   7 12901.6 441.948  22
   0  -3   7 13102.2 425.858  19
   0  -3   7 12841.5 437.990  20
   0  -3   7 12311.3 453.980  15
   0   3   7 12439.2 429.477  14
   0  -3   8 2982.97 168.784  20
   0  -3   8 3141.20 160.670  19
   0  -3   8 2993.15 182.392  15
   0  -3   8 2922.46 169.931  22
   0   3   8 2876.54 154.658  14
   0  -3   8 3438.15 156.841  21
   0   3   8 3174.44 160.812  19
   0   3   9 2781.61 146.474  14
   0  -3   9 2859.15 163.199  19
   0  -3   9 3043.34 178.724  22
   0  -3   9 3065.24 156.870  21
   0   3   9 3472.91 737.342   7
   0   3   9 3150.67 165.635  19
   0  -3   9 2719.78 182.528  15
   0  -3   9 2963.08 172.505  20
   0   3  10 1647.06 133.086  20
   0   3  10 1792.44 127.741  19
   0  -3  10 1826.72 140.449  22
   0  -3  10 1668.34 124.527  19
   0  -3  10 1870.28 121.284  21
   0  -3  10 1658.17 128.340  20
   0   3  11 1262.46 107.437  20
   0  -3  11 1142.66 101.036  20
   0   3  12 2018.81 110.842  24
   0   3  12 2074.37 109.651  20
   0  -3  13 252.034 49.6603  24
   0   3  13 223.477 49.1427  24
   0  -4   0 34438.5 1510.02  10
   0   4   0 35122.2 1289.22   7
   0  -4   1 19636.8 1067.02  10
   0   4   1 18790.5 929.020   7
   0  -4   2 61418.5 2384.76  10
   0   4   2 59110.4 2235.15   7
   0  -4   3 1219.99 144.199  11
   0   4   3 1219.80 284.294   7
   0  -4   4 2438.69 109.494  12
   0  -4   4 1794.42 158.666  11
   0   4   4 2308.50 120.031  14
   0   4   4 2398.00 423.672   7
   0   4   5 21842.6 647.827   4
   0  -4   5 22397.3 657.460  12
   0  -4   5 22505.2 650.435   4
   0   4   5 21911.5 672.408  14
   0   4   6 3062.55 581.978   7
   0   4   6 2060.52 125.715  14
   0  -4   7 6004.64 257.712  20
   0  -4   7 6305.53 243.524  19
   0  -4   7 6377.26 237.694  21
   0   4   7 6286.94 259.771  14
   0   4   7 6525.36 244.424  19
   0  -4   8 2723.80 174.705  15
   0   4   8 2710.61 144.328  19
   0  -4   8 2815.79 140.845  21
   0   4   8 2414.21 639.287   7
   0  -4   8 2473.72 139.910  19
   0  -4   8 2311.17 152.387  20
   0  -4   8 2623.32 160.022  22
   0   4   8 2319.87 144.344  14
   0  -4   9 825.272 109.843  15
   0  -4   9 805.149 94.1807  20
   0   4   9 660.399 78.9625  14
   0  -4   9 813.761 100.538  22
   0   4   9 866.973 88.9576  19
   0  -4   9 948.733 86.8379  21
   0  -4   9 961.067 91.2542  19
   0   4   9 985.709 465.637   7
   0   4  10 950.571 93.3719  19
   0  -4  10 960.240 101.150  20
   0  -4  10 964.145 103.324  22
   0  -4  10 989.807 95.3270  19
   0  -4  10 989.472 88.6792  21
   0  -4  11 964.439 91.9831  20
   0   4  11 1057.90 98.7254  20
   0  -4  12-75.3910 49.6436   3
   0   4  12 10.8183 40.1121  20
   0   4  13 360.639 46.0427  24
   0  -4  13 525.257 50.7137  24
   0  -5   0 39.7074 142.543  10
   0   5   0 157.629 119.912   7
   0  -5  -1 98253.5 3500.40  10
   0  -5   1 95434.2 3487.70  10
   0   5   1 99538.5 3269.99   7
   0  -5   2 40847.2 1928.46  10
   0   5   2 40918.6 1788.13   7
   0  -5   3 16528.2 726.779  11
   0   5   3 17421.8 536.714  14
   0  -5   3 17681.6 515.318  12
   0  -5   4 57451.5 1851.51  11
   0  -5   4 62352.2 1693.58  12
   0  -5   5 11976.9 390.860  12
   0   5   5 12089.1 411.153  14
   0   5   5 11466.0 1091.45   7
   0   5   6 17060.2 558.074  14
   0  -5   6 17061.6 569.347  15
   0  -5   7 10524.9 388.813  23
   0   5   7 10772.8 364.949  19
   0  -5   7 10784.0 392.503  20
   0  -5   7 10542.4 412.205  15
   0  -5   7 10817.8 362.132  21
   0   5   7 11316.1 402.204  14
   0  -5   7 11041.2 365.353  19
   0   5   7 10465.5 362.755  17
   0   5   8 437.541 351.219   7
   0  -5   8 265.347 53.1075  21
   0  -5   8 283.216 71.3696  20
   0  -5   8 222.483 54.1976  19
   0   5   8 292.685 69.2237  14
   0  -5   8 263.193 71.1235  22
   0   5   8 282.163 56.4726  19
   0  -5   9 397.953 64.0528  21
   0  -5   9 514.199 82.2358  20
   0   5   9 329.399 64.7931  14
   0  -5   9 387.898 66.0026  19
   0   5   9 449.559 68.7059  19
   0  -5   9 445.486 90.0559  15
   0  -5   9 524.413 86.0993  22
   0   5  10 2585.25 142.795  14
   0  -5  10 2962.76 175.140  22
   0  -5  10 2748.54 142.502  21
   0  -5  10 2675.27 157.646  20
   0  -5  11 39.6920 40.3741  20
   0   5  11-4.77887 49.4798  20
   0   5  12 32.8732 37.5028  20
   0   5  12-94.8416 52.3410  24
   0  -5  12-30.9234 51.5840  24
   0   5  12-28.8567 38.1359   3
   0  -6   0 67494.8 2855.08  10
   0   6   0 73930.4 2513.61   7
   0   6   1 59424.6 2270.89   7
   0  -6   1 51938.2 2422.42  10
   0  -6  -1 59205.9 2524.38  10
   0  -6   2 72993.7 1977.12  12
   0  -6   2 81068.4 3100.40  10
   0   6   2 70966.2 1996.56  14
   0   6   2 79483.6 2904.29   7
   0   6   3 15531.0 491.985  14
   0  -6   3 13991.0 716.061  11
   0  -6   3 15499.7 468.081  12
   0  -6   4 16659.1 511.817  12
   0   6   4 19025.9 1346.33   7
   0   6   5 30304.4 1923.41   7
   0   6   5 29733.0 886.958  14
   0  -6   5 28513.5 867.537  23
   0  -6   5 29624.9 858.494  12
   0  -6   6 2577.58 147.172  20
   0   6   6 2503.79 154.579  14
   0   6   6 2422.76 132.399  17
   0  -6   6 2389.70 156.128  15
   0  -6   6 2451.21 121.722  21
   0  -6   7 1975.96 111.927  19
   0  -6   7 2157.11 153.721  15
   0  -6   7 2005.35 113.680  21
   0  -6   7 1797.83 134.562  20
   0   6   7 2152.89 148.035  14
   0   6   7 2050.24 120.520  17
   0  -6   8 6465.31 250.088  21
   0   6   8 6352.01 250.877  17
   0  -6   8 6373.74 306.803  15
   0  -6   8 6381.95 248.732  19
   0   6   8 5628.79 992.824   7
   0  -6   8 6327.61 282.282  20
   0   6   8 6630.17 289.003  14
   0   6   8 6589.57 250.555  19
   0  -6   9 106.501 62.8488  22
   0  -6   9 225.598 52.8654  21
   0  -6   9 199.138 63.9260  20
   0   6   9 230.215 65.0841  14
   0   6   9 359.029 332.753   7
   0  -6  10 761.780 86.6752  20
   0  -6  10 677.659 90.0386  22
   0   6  10 637.717 75.0696  14
   0  -6  10 669.603 70.0395  21
   0  -6  11 10.0455 17.9558  20
   0   6  11 323.933 62.5371  20
   0  -6  11 139.747 49.1741   3
   0   6  11 247.248 51.3094  24
   0  -6  11 13.6562 59.6665  24
   0  -6  12-1.47608 3.35078  24
   0   6  12 63.1077 35.2159  20
   0  -7   0-8.00127 35.6900  12
   0  -7   0-60.3624 205.530  10
   0   7   1 14025.7 975.243   7
   0   7   1 13569.1 429.430  14
   0  -7  -1 15183.8 1204.37  10
   0  -7   1 16126.9 1210.26  10
   0  -7  -1 13164.1 421.771  12
   0  -7   1 13495.6 418.953  12
   0  -7   2 26216.6 762.447  12
   0   7   2 26329.7 782.537  14
   0  -7  -2 26722.3 1686.02  10
   0  -7   2 26738.0 1681.88  10
   0   7   2 27803.5 1561.07   7
   0   7   3 7915.99 847.676   7
   0  -7   3 7202.46 515.414  11
   0  -7   3 7671.65 266.615  12
   0   7   3 7494.77 288.960  14
   0   7   4 3192.84 168.261  14
   0  -7   4 3026.01 144.415  12
   0   7   4 3521.53 626.618   7
   0  -7   5 6256.59 248.793  12
   0   7   5 6369.58 255.095  17
   0  -7   5 6418.53 261.271  23
   0  -7   5 6438.15 267.330  20
   0  -7   5 6661.67 278.302  15
   0  -7   5 6525.18 234.599  21
   0  -7   6 3150.23 169.984  23
   0  -7   6 3287.28 177.490  20
   0  -7   6 2877.80 139.908  21
   0  -7   6 3062.29 185.618  15
   0   7   6 3034.67 183.249  14
   0   7   6 3209.40 161.476  17
   0  -7   7 3404.76 191.302  20
   0   7   7 3252.76 170.219  17
   0  -7   7 3410.66 157.536  21
   0   7   7 3262.50 196.179  14
   0  -7   7 3609.92 210.974  15
   0   7   7 3645.43 802.045   7
   0   7   8 1033.90 110.630  14
   0   7   8 961.685 87.2501  17
   0  -7   8 907.411 79.6518  21
   0  -7   8 1094.00 123.415  15
   0  -7   8 1022.01 106.067  20
   0   7   9 311.751 51.6818  17
   0  -7   9 251.055 70.8876  22
   0  -7   9 240.403 86.0514  15
   0  -7   9 267.246 68.2874  20
   0  -7   9 314.468 52.9108  21
   0   7   9 382.196 75.3348  14
   0   7  10 204.235 53.2492  14
   0  -7  10 180.388 52.1804  20
   0  -7  10 99.1610 57.5506  22
   0  -7  10 99.3929 40.8063  21
   0  -7  11 438.477 70.9380  22
   0   7  11 143.428 51.9667  20
   0   7  12 60.9910 31.3183  20
   0   8   0 28240.2 821.312  14
   0  -8   0 28027.1 823.635  12
   0  -8   0 30308.0 1864.16  10
   0   8   1 5812.84 228.917  14
   0  -8   1 5535.89 218.946  12
   0  -8  -1 5894.76 225.062  12
   0   8   1 5962.44 669.145   7
   0  -8  -1 5802.59 795.665  10
   0  -8   1 5574.11 785.625  10
   0  -8  -2 3378.81 637.869  10
   0   8   2 3187.77 163.029  14
   0   8   2 2863.72 524.653   7
   0  -8   2 2496.19 536.220  10
   0  -8   2 3374.49 151.888  12
   0   8   3 6498.67 265.125  14
   0  -8   3 6396.89 241.233  12
   0  -8   3 4920.49 471.968  11
   0  -8  -3 5871.04 881.754  10
   0   8   3 5221.88 748.332   7
   0  -8   4 2544.65 123.746  21
   0  -8   4 2709.49 156.432  15
   0  -8   4 2733.25 155.585  20
   0   8   4 2495.08 144.691  17
   0   8   4 2758.77 160.565  14
   0  -8   4 2672.55 140.128  12
   0  -8   5 4427.52 213.683  20
   0  -8   5 4349.80 179.660  21
   0   8   5 4298.61 220.464  14
   0   8   5 4728.39 846.152   7
   0  -8   5 4589.80 221.842  15
   0   8   5 4053.99 199.328  17
   0  -8   5 4565.78 210.808  23
   0  -8   5 4201.80 195.476  12
   0  -8   6 1387.85 125.041  15
   0  -8   6 1019.92 97.1990  12
   0  -8   6 1066.58 103.040  23
   0  -8   6 1128.57 82.7902  21
   0  -8   6 928.978 103.264  20
   0   8   6 1237.00 104.358  17
   0   8   6 649.589 369.798   7
   0   8   7 673.181 81.8381  17
   0  -8   7 773.631 71.5670  21
   0  -8   7 655.541 96.0737  20
   0  -8   7 843.919 111.104  15
   0   8   7 827.912 109.257  14
   0   8   7 478.759 359.949   7
   0   8   8 370.853 343.699   7
   0  -8   8 149.366 70.0508  15
   0   8   8 176.110 65.9624  14
   0  -8   8 118.290 61.1463  20
   0   8   8 175.540 54.2859  17
   0  -8   8 187.215 46.6016  21
   0  -8   9 4.90611 49.8052  20
   0   8   9-10.6147 36.1433  17
   0   8   9-10.9910 52.9255  14
   0  -8   9-15.6556 39.0922  21
   0  -8  10-10.6224 17.9723  20
   0  -8  10-2.34816 11.3071  21
   0  -8  10 110.529 56.9439  22
   0   8  10 116.351 46.6886  14
   0   8  11 65.0584 40.5495  20
   0  -8  11 280.002 57.1467  22
   0   8  12 30.2249 20.4532  20
   0  -9   0-83.4725 211.844  10
   0   9   0 23.4945 37.7116  17
   0   9   0 10.4317 31.8192  14
   0  -9   0 3.68112 37.6025  12
   0   9   1 5614.75 229.308  14
   0  -9  -1 5178.22 220.606  12
   0  -9   1 5495.01 243.539  20
   0  -9  -1 5681.83 855.009  10
   0   9   1 5427.47 226.414  17
   0  -9   1 5359.64 219.704  12
   0  -9   1 5612.36 862.356  10
   0  -9   2 509.063 83.7079  20
   0  -9   2 424.552 61.1060  12
   0  -9  -2 479.969 66.3127  12
   0  -9  -2 685.360 337.026  10
   0   9   2 527.896 71.0748  14
   0   9   2 310.712 60.3104  17
   0   9   3 10861.5 393.694  14
   0  -9  -3 10706.8 1197.68  10
   0  -9   3 9987.86 387.109  20
   0   9   3 10970.6 384.568  17
   0  -9   3 10482.9 368.014  12
   0  -9  -4-96.8157 245.707  10
   0   9   4 85.1223 54.6538  14
   0   9   4 91.3521 207.365   7
   0  -9   4 12.2795 43.0844  12
   0  -9   4 39.1194 34.5141  21
   0  -9   4-16.2360 53.1976  20
   0  -9   4-20.6873 48.4066  15
   0  -9   5 3814.98 201.628  20
   0  -9   5 3478.58 160.539  21
   0  -9  -5 3253.35 730.933  10
   0   9   5 3094.24 689.381   7
   0  -9   5 3532.65 194.162  23
   0   9   5 3716.43 207.815  14
   0   9   5 3590.29 190.384  17
   0  -9   5 3632.39 181.608  12
   0  -9   5 3991.92 205.756  15
   0  -9   6 3832.90 209.055  20
   0   9   6 3894.77 199.644  17
   0  -9   6 3773.97 215.213  15
   0   9   6 4092.05 861.949   7
   0  -9   6 4092.29 210.008  23
   0  -9  -6 3030.24 738.971  10
   0  -9   6 4007.60 172.653  21
   0  -9   6 3736.27 192.843  12
   0  -9   7 1712.30 150.523  15
   0  -9   7 1732.68 137.741  20
   0  -9   7 1852.71 140.654  23
   0   9   7 1765.72 145.603  14
   0   9   7 1923.08 611.812   7
   0   9   7 1696.92 127.284  17
   0  -9   7 1714.00 105.540  21
   0  -9   8 633.219 85.2264  20
   0   9   8 531.346 75.4224  17
   0  -9   8 517.335 59.1878  21
   0   9   8 762.854 101.205  14
   0   9   9 162.860 44.2153  17
   0   9   9 188.351 60.1989  14
   0  -9   9 261.760 57.5383  20
   0   9  10 139.649 44.4656  14
   0  -9  11 529.854 58.7380  22
   0   9  11 129.559 38.8844  20
   0 -10   0 5959.25 246.800  12
   0  10   0 6236.50 253.485  17
   0 -10   0 6207.98 942.715  10
   0  10  -1 293.675 57.7808  17
   0  10   1 247.128 59.8102  17
   0  10   1 251.882 55.4208  14
   0 -10   1 93.7946 213.023  10
   0 -10   1 283.695 77.5894  20
   0 -10  -1 188.109 213.612  10
   0 -10  -1 303.923 61.7436  12
   0 -10   1 229.403 55.2391  12
   0  10   2 1118.12 100.128  17
   0 -10   2 1004.20 89.9439  12
   0 -10  -2 1326.24 469.526  10
   0  10   2 980.643 97.0324  14
   0 -10  -2 1146.43 98.8457  12
   0 -10   2 1167.78 116.991  20
   0  10   3 184.623 67.2125  14
   0  10   3 292.230 63.5404  17
   0 -10  -3 203.363 63.7085  12
   0 -10   3 258.776 59.0978  12
   0 -10   3 281.958 89.0667  20
   0 -10  -4 705.071 88.3168  12
   0 -10   4 665.630 80.3802  12
   0 -10  -4 509.474 327.498  10
   0 -10   4 622.516 102.579  20
   0  10   4 455.612 83.7254  14
   0 -10   4 607.360 65.8784  21
   0  10   5 1251.50 123.478  14
   0 -10   5 1330.39 121.004  15
   0  10   5 1359.50 118.195  17
   0 -10   5 1293.89 115.773  23
   0 -10   5 1219.92 105.827  12
   0 -10   5 1052.97 84.0901  21
   0 -10   5 1212.40 129.086  20
   0 -10   6 929.741 109.498  15
   0  10   6 947.871 101.445  17
   0  10   6 1011.65 118.831  14
   0 -10   6 1127.19 121.045  20
   0 -10   6 1076.95 111.164  23
   0 -10   6 863.339 77.1310  21
   0 -10   7 859.038 108.201  15
   0 -10   7 756.092 68.8870  21
   0 -10   7 979.171 109.677  20
   0  10   7 976.196 95.3845  17
   0 -10   7 929.271 103.859  23
   0  10   8 374.179 63.9108  17
   0 -10   8 306.987 79.8572  20
   0 -10   8 311.872 42.7699  21
   0  10   8 384.719 78.2236  14
   0 -10   9 9.77883 15.7007  20
   0  10   9 4.69385 43.9326  14
   0  10   9 42.7474 33.9572  17
   0 -10 -10 300.638 53.0604  12
   0  10  10 379.402 52.6565  14
   0  10  11 60.3680 25.1539  20
   0 -11   0-9.25920 50.1247  12
   0  11   0 4.97716 44.4800  17
   0 -11   0-99.4303 225.702  10
   0 -11  -1 4669.15 835.645  10
   0 -11  -1 4133.46 202.177  12
   0  11   1 3879.41 200.910  17
   0 -11   1 4264.73 199.484  12
   0  11   1 3868.73 193.146  14
   0  11  -1 4349.42 202.209  17
   0 -11   2 267.859 63.2912  12
   0 -11  -2 100.824 228.914  10
   0  11   2 165.175 59.7444  14
   0 -11  -2 123.267 58.6139  12
   0 -11   2 173.055 83.4273  20
   0  11   2 170.746 59.8288  17
   0  11   3 2215.50 155.031  14
   0 -11   3 2363.55 144.282  12
   0 -11  -3 2325.91 150.428  12
   0  11   3 2471.27 155.864  17
   0 -11   3 2494.87 173.230  20
   0 -11   4 3053.26 197.188  20
   0  11   4 3261.86 191.754  14
   0 -11   4 3131.26 184.412  23
   0 -11  -4 3282.85 186.274  12
   0 -11   4 3243.18 154.182  21
   0 -11   4 3340.21 174.483  12
   0  11   4 3117.72 182.933  17
   0 -11  -5 8211.90 335.441  12
   0  11   5 7985.38 326.113  16
   0 -11   5 8459.91 342.505  23
   0 -11   5 8837.40 356.308  20
   0 -11   5 8128.74 330.569  15
   0  11   5 8332.27 349.082  14
   0 -11   5 8170.64 293.780  21
   0 -11   5 8436.35 325.954  12
   0 -11  -6 1553.65 129.983  12
   0  11   6 1872.78 131.783  17
   0 -11   6 1354.36 92.4746  21
   0 -11   6 1451.44 124.859  23
   0 -11   6 1767.15 147.185  20
   0  11   6 1588.32 134.859  14
   0  11   7 938.126 105.772  14
   0  11   7 866.346 94.4390  17
   0 -11  -7 896.662 101.895  12
   0 -11   7 958.904 99.8176  23
   0 -11   7 1213.47 120.093  20
   0 -11   7 786.821 65.1507  21
   0  11   8 253.142 54.6501  17
   0 -11  -8 296.375 63.8948  12
   0 -11   8 250.894 63.2060  20
   0 -11   9 394.501 62.7046  22
   0 -11  -9 432.277 61.9166  12
   0  11   9 318.540 55.3889  14
   0  12   0 3240.03 181.083  17
   0 -12   0 3317.06 179.479  12
   0 -12  -1 3936.18 198.358  12
   0  12   1 3489.90 179.479  14
   0  12   1 3775.54 199.465  17
   0 -12   1 3841.15 191.046  12
   0  12  -1 3813.88 190.378  17
   0 -12  -2 4415.68 213.727  12
   0  12   2 4174.80 212.332  14
   0 -12   2 4546.04 213.546  12
   0  12   2 4610.83 224.871  17
   0 -12   3 9784.39 367.891  12
   0  12   3 10187.4 387.473  17
   0 -12  -3 10190.6 380.115  12
   0  12   3 9992.54 388.175  14
   0  12   4 4194.35 221.577  14
   0  12   4 4334.52 217.886  17
   0 -12   4 3847.46 173.645  21
   0 -12   4 4237.20 227.775  20
   0 -12  -4 4247.21 212.259  12
   0 -12   4 3849.82 197.387  12
   0 -12   4 4305.44 216.085  23
   0 -12   5 331.964 67.1460  12
   0 -12   5 304.510 67.2403  23
   0 -12  -5 294.451 71.7779  12
   0 -12   5 267.662 44.0109  21
   0  12   5 252.536 70.3512  14
   0  12   5 223.790 58.8911  16
   0 -12  -6 491.562 80.8007  12
   0  12   6 556.847 80.1133  17
   0 -12   6 494.282 79.8820  23
   0 -12   6 752.011 106.389  20
   0  12   6 517.364 85.0441  14
   0  12   7 134.062 54.3535  14
   0 -12   7 143.274 53.5783  23
   0 -12   7 213.643 70.3273  20
   0 -12  -7 67.3609 50.5452  12
   0  12   7 67.8139 46.9819  17
   0 -12   8 281.144 59.7486  22
   0 -12  -8 455.899 63.4952  12
   0  12   8 295.961 51.2144  17
   0 -12   9 50.4802 38.4497  22
   0 -12  10 197.762 30.4402  22
   0 -13   0-38.2130 58.6415  12
   0  13   0 20.6117 50.9861  17
   0 -13   1 5363.80 237.338  12
   0 -13  -1 5220.16 238.418  12
   0  13  -1 5396.55 234.869  17
   0  13   1 5603.58 250.529  17
   0  13   2 1340.35 108.180  14
   0  13   2 1704.09 129.932  17
   0 -13  -2 1451.17 118.293  12
   0 -13   2 1544.19 116.471  12
   0 -13   3 180.268 57.4284  12
   0  13   3 186.241 65.2583  17
   0 -13  -3 199.266 61.8961  12
   0 -13   3 171.884 59.6521  23
   0  13   3 234.189 61.0394  14
   0 -13   3 210.126 45.6370  21
   0  13   4 1131.09 106.802  14
   0 -13   4 1245.75 111.067  23
   0 -13   4 1160.45 96.8945  12
   0 -13  -4 1229.09 105.821  12
   0  13   4 969.849 102.089  17
   0 -13   4 1014.17 75.0098  21
   0  13   5 1321.57 106.078  14
   0 -13   5 1297.10 103.748  23
   0 -13  -5 1483.42 105.331  12
   0  13   6 28.6222 41.2583  14
   0 -13  -6 86.9682 47.0248  12
   0 -13   6 78.9669 48.2961  23
   0  13   6 29.6501 46.3832  17
   0  13   7 339.610 57.2482  17
   0 -13  -7 384.431 57.1491  12
   0  13   7 307.631 56.9998  14
   0 -13   8-5.93025 39.6918  22
   0  13   8 64.8510 31.5635  17
   0  13   8 51.7764 30.9374  14
   0 -14   0 1568.47 113.204  12
   0  14   0 1602.84 115.109  17
   0  14  -1 99.8036 44.4929  17
   0  14   1 57.7929 50.7459  17
   0 -14   1 88.4904 46.4292  12
   0 -14  -1 108.279 51.6113  12
   0  14   2 828.073 89.0153  17
   0 -14  -2 824.255 84.8936  12
   0 -14   2 673.082 76.1122  12
   0 -14   2 651.816 61.0680  21
   0 -14   2 754.829 84.9784  23
   0  14   3 529.254 66.5464  14
   0 -14  -3 440.837 66.0661  12
   0  14   3 515.225 71.8836  17
   0 -14   3 525.477 70.4202  23
   0 -14   3 503.524 65.4489  12
   0 -14   4 160.418 54.5391  23
   0  14   4 224.182 54.0770  14
   0 -14   4 142.325 45.5963  12
   0  14   4 168.726 54.4229  17
   0 -14  -4 194.920 53.2293  12
   0  14   4 141.967 53.2311  16
   0  14   5 461.663 65.9567  17
   0  14   5 388.655 60.5094  14
   0 -14   5 367.280 60.0405  23
   0 -14  -5 342.153 57.9891  12
   0 -14  -6 345.687 50.8993  12
   0  14   6 289.755 51.5573  14
   0 -14   6 294.893 52.0807  23
   0 -14   7 237.432 44.0186  22
   0  14   7 206.353 39.1424  17
   0 -14   8 1.70111 22.0136  22
   0  15   0-20.5802 38.3461  17
   0 -15   0-24.1927 38.0355  12
   0 -15   1 702.594 70.2462  23
   0 -15   1 734.133 67.6324  12
   0 -15  -1 771.242 70.4206  12
   0  15   1 772.405 77.1584  17
   0 -15   2 96.6329 38.7490  12
   0 -15   2 91.2746 42.3124  23
   0  15   2 88.3674 46.6079  17
   0 -15  -2 50.9811 38.4410  12
   0 -15   3 183.972 45.4902  23
   0 -15  -3 141.337 41.0123  12
   0  15   3 196.254 50.2167  17
   0 -15   3 199.175 42.7856  12
   0  15   3 136.659 50.1464  16
   0 -15   4 157.386 40.7340  23
   0  15   4 150.443 43.7633  17
   0 -15  -4 165.354 41.3863  12
   0 -15   5 16.0212 30.0227  23
   0  15   5 85.5041 37.9719  17
   0 -15   6 30.0146 29.4122  22
   0  16   1 33.0683 31.1569  17
   0 -16   1 23.9573 24.6059  23
   0  16   2 70.9097 38.5389  16
   0  16   2 78.0413 34.5780  17
   0 -16   2 69.8687 28.9634  23
   0  16   3 9.48868 28.1090  17
   0  16   3-2.13509 8.73727  16
   0 -16   3 4.01110 22.1862  23
   0  16   4 34.7310 26.6564  17
   0  16   5-3.08008 18.6627  17
   0  17   0-32.3623 27.0252  16
  -1   0  13 948.906 74.9657  24
  -1   0  13-16.3764 37.2172  20
  -1   0  12 10.0321 49.3043  20
  -1   0  11 1005.52 115.642  24
  -1   0  11 1458.02 125.469  20
  -1   0  10 328.396 79.9688  20
  -1   0   9 699.580 89.6044   4
  -1   0   9 839.902 100.099  20
  -1   0   9 598.539 282.220   7
  -1   0   9 583.988 82.0363  15
  -1   0   8 18.9676 39.9354  15
  -1   0   8 91.1230 43.0121  22
  -1   0   8 37.1876 44.4749   4
  -1   0   8 38.8470 40.1212  19
  -1   0   8 56.9545 48.8321  20
  -1   0   7 1534.48 99.5976  19
  -1   0   7 1138.57 342.214   7
  -1   0   7 1329.85 100.300   4
  -1   0   7 1489.73 101.579   6
  -1   0   6 9666.86 863.584   7
  -1   0   6 8162.59 290.114   6
  -1   0   5 15671.6 479.758   6
  -1   0   5 17018.3 1053.53   8
  -1   0   4 59725.0 2214.63   8
  -1   0   4 53959.2 2170.59   9
  -1   0   3 4560.01 426.998   8
  -1   0   3 5590.60 478.760   9
  -1   0   2 202556. 5718.65   8
   1   0  -2 196258. 5479.63  11
   1   0  -1 407878. 11052.4  11
   1   0   0 122612. 3425.39  11
   1   0   0 115792. 3412.25  10
   1   0   2 277307. 7752.75  11
   1   0   3 11541.9 650.135  11
   1   0   3 10888.4 671.644   1
   1   0   4 30038.2 1395.79   1
   1   0   4 30601.2 1315.06  11
   1   0   5 69095.5 1895.21  13
   1   0   5 65057.2 2604.96   2
   1   0   6 1679.28 366.336   2
   1   0   6 1785.52 108.908  13
   1   0   7 2918.63 516.953   2
   1   0   7 2909.47 152.487  13
   1   0   7 2599.93 142.777  19
   1   0   8 347.383 63.5774  13
   1   0   8 427.301 255.710   2
   1   0   8 214.814 56.3215  19
   1   0   9 849.292 91.8173  19
   1   0  10 715.632 88.9134  19
   1   0  11 389.191 69.0519  19
   1   0  11 225.254 70.9952   3
   1   0  12 39.3972 43.2176  19
   1   0  12-71.3945 50.4669   3
  -1   1  13 364.192 56.5170  20
  -1  -1  13 303.946 52.7213  20
  -1   1  12 648.037 85.3430  20
  -1  -1  12 627.251 84.4041  20
  -1   1  12 708.230 89.4867  24
  -1   1  11 2452.31 164.652  20
  -1   1  11 2119.45 150.587  24
  -1  -1  11 2403.20 161.379  20
  -1  -1  10 2538.79 171.587  20
  -1  -1  10 2829.51 169.530  15
  -1   1  10 2532.38 172.179  20
  -1   1   9-82.9508 188.311   7
  -1  -1   9 157.533 54.6901  22
  -1  -1   9 137.240 64.2975  20
  -1  -1   9 73.1445 50.7492  15
  -1   1   9 41.6117 54.4533  20
  -1   1   9 94.7818 52.1617   4
  -1   1   8 3302.13 167.597  19
  -1  -1   8 2947.29 152.745  22
  -1  -1   8 3239.94 177.077  15
  -1   1   8 3232.78 171.418   4
  -1  -1   8 3156.07 165.805  19
  -1  -1   8 3251.00 554.616   7
  -1  -1   8 3404.68 181.502  20
  -1   1   7 65.9108 167.439   7
  -1  -1   7 196.826 46.7682  19
  -1   1   7 400.120 59.1278   6
  -1   1   7 246.916 47.2963  14
  -1   1   7 299.580 53.1371  19
  -1  -1   7 377.487 193.692   7
  -1  -1   7 315.537 58.8612  20
  -1   1   7 323.861 54.8557   4
  -1  -1   6 21068.0 1290.07   7
  -1   1   6 20860.7 1385.39   7
  -1   1   6 19403.3 594.338   6
  -1  -1   5 31536.1 887.290   6
  -1   1   5 30171.9 1532.61   8
  -1   1   5 30687.0 886.571   6
  -1   1   4 18911.1 1041.27   8
  -1   1   4 17200.8 1061.91   9
  -1  -1   4 19676.9 1029.79   9
   1   1  -3 62979.6 1802.83  11
  -1   1   3 65111.7 2269.71   8
  -1   1   2 690378. 18673.0   8
   1   1  -2 685169. 18358.2  11
   1  -1  -1 134855. 3984.63  11
   1   1  -1 141677. 3902.33  11
   1  -1   0 112719. 3381.40  10
   1   1   0 109915. 3218.39  11
   1  -1   1 956955. 23967.9  10
   1   1   1 999999. 23769.1   1
   1   1   2 565670. 15363.7   1
   1  -1   2 559332. 15310.3  11
   1   1   3 168863. 5124.64  11
   1   1   3 173160. 5168.98   1
   1  -1   3 175515. 5049.84  11
   1  -1   4 6887.78 517.516  11
   1   1   4 8088.58 733.119   7
   1   1   4 7328.90 599.345   1
   1  -1   5 2424.41 120.469  13
   1   1   5 2278.73 114.684  13
   1   1   5 1991.31 365.277   2
   1   1   5 2195.95 424.127   7
   1   1   6 15477.3 472.170  14
   1   1   6 15712.2 492.261  13
   1  -1   6 15430.1 496.245  13
   1   1   6 14905.0 1086.43   2
   1  -1   7 6262.29 255.481  13
   1  -1   7 6127.13 247.442  19
   1   1   7 5947.59 236.051  21
   1   1   7 6605.54 252.693  19
   1   1   7 6181.39 248.810  13
   1   1   7 6049.97 749.022   2
   1   1   8 4150.49 195.126  19
   1   1   8 3644.64 621.159   2
   1   1   8 3913.02 183.512  20
   1   1   8 3747.55 188.939  13
   1  -1   8 3985.54 186.553  21
   1  -1   8 3896.76 190.946  19
   1   1   9 26.5051 40.7486  20
   1   1   9 81.9014 50.3273  19
   1  -1   9 32.5651 51.4770  21
   1   1  10 472.070 77.8167  19
   1  -1  10 693.073 93.4152  21
   1   1  11 96.7015 52.0018  19
   1   1  11-72.8900 66.4121   3
   1   1  12-55.5881 49.9463   3
   1   1  12 38.7582 42.1350  19
   1  -1  12-29.5515 47.9877   3
  -1  -2  13 1219.01 78.2448  24
  -1   2  13 1052.71 76.5183  24
  -1   2  13 9.54050 37.2699  20
  -1  -2  13 35.2884 35.8023  20
  -1   2  12 1407.50 116.045  20
  -1  -2  12 1493.37 115.690  20
  -1  -2  12 1675.61 114.721  24
  -1   2  12 1536.72 115.771  24
  -1  -2  11 473.896 90.9341  24
  -1   2  11 496.233 91.3251  24
  -1   2  11 951.532 104.543  20
  -1  -2  11 880.672 101.300  20
  -1  -2  10 4513.21 208.012  22
  -1   2  10 4032.78 222.065  20
  -1   2  10 4061.45 748.637   7
  -1  -2  10 3910.38 220.178  20
  -1  -2  10 3797.38 213.685  15
  -1  -2   9 777.696 100.266  20
  -1  -2   9 861.558 100.166  15
  -1   2   9 908.865 97.7203   4
  -1  -2   9 720.199 83.0558  22
  -1  -2   9 740.751 89.5507   4
  -1   2   8 371.300 60.9655  19
  -1   2   8 497.324 312.215   7
  -1   2   8 441.222 63.2766  14
  -1  -2   8 401.636 74.5207  20
  -1  -2   8 431.002 76.6119  15
  -1  -2   8 322.213 60.5769  22
  -1  -2   8 470.378 68.1726  19
  -1  -2   8 518.674 58.5687  21
  -1  -2   8 473.668 69.6379   4
  -1   2   8 398.282 65.4558   4
  -1  -2   7 46.9896 119.278   7
  -1  -2   7 82.6925 47.5524  15
  -1  -2   7 141.905 47.8278   4
  -1   2   7 98.4538 43.1709  14
  -1  -2   7 107.174 48.8182  20
  -1  -2   7 71.1635 38.5689  19
  -1   2   7 63.7055 40.9916   4
  -1   2   7 71.5956 181.717   7
  -1   2   7 94.7744 42.0561  19
  -1   2   6 17071.1 538.768   6
  -1  -2   6 17546.5 539.767   6
  -1  -2   6 17443.6 540.174   4
  -1   2   6 18334.9 1352.16   7
  -1   2   6 17531.3 541.391   4
  -1   2   5 40534.9 1146.47   6
  -1   2   5 41554.6 1878.44   8
  -1  -2   5 41083.0 1145.93   6
  -1  -2   5 40649.3 1860.08   8
  -1  -2   4 1851.38 314.058   8
  -1   2   4 1607.02 294.401   8
  -1  -2   4 1139.71 235.020   9
  -1   2   3 276714. 8177.43   9
  -1   2   3 278976. 8005.88   8
  -1  -2   3 278857. 8000.34   8
  -1  -2   2 175185. 5183.61   8
  -1   2   2 176623. 5198.71   8
  -1   2   2 186652. 5397.54   9
   1   2  -1 193799. 5428.55  11
   1  -2   0 3719.66 402.031  10
   1   2   0 3574.49 300.436  11
   1  -2   1 40797.4 1395.97   1
   1   2   1 43245.9 1419.64   1
   1  -2   1 38781.6 1435.27  11
   1   2   2 159834. 4629.17   1
   1  -2   2 150166. 4555.09  11
   1  -2   2 157620. 4613.21   1
   1  -2   2 167135. 5021.20  10
   1   2   3 48240.3 1856.66   1
   1  -2   3 51549.5 1788.39  11
   1  -2   3 48479.8 1849.51   1
   1   2   4 74101.6 2727.01   7
   1  -2   4 55500.6 2076.11  11
   1  -2   5 2269.12 372.863   2
   1  -2   5 1746.50 285.816  11
   1  -2   5 1959.21 113.013  13
   1   2   5 2131.00 107.691  13
   1   2   5 2129.44 373.091   2
   1   2   5 2077.07 107.054  14
   1   2   5 2581.70 487.883   7
   1   2   6 280.294 225.016   7
   1  -2   6 279.873 54.7026  13
   1   2   6 50.5213 151.807   2
   1  -2   6 250.547 170.707   2
   1   2   6 225.602 45.0468  13
   1   2   6 158.097 40.7923  14
   1   2   7 2829.69 536.015   2
   1   2   7 3541.71 161.210  14
   1   2   7 3429.28 164.958  21
   1  -2   7 3936.40 171.102  21
   1  -2   7 3876.30 178.704  19
   1  -2   7 2743.88 517.772   2
   1   2   7 3744.67 174.662  13
   1   2   7 3712.69 175.773  19
   1   2   8 4442.03 690.224   2
   1  -2   8 4406.41 207.349  19
   1  -2   8 4117.02 196.280  21
   1   2   8 4148.92 198.494  13
   1   2   8 4918.16 207.562  21
   1   2   8 4571.10 210.874  19
   1   2   9 4230.71 203.040  20
   1  -2   9 4446.82 211.641  21
   1   2   9 4757.11 219.618  19
   1  -2   9 4627.44 216.621  19
   1   2  10 56.0331 40.0850  20
   1  -2  10 88.6082 53.4889  21
   1   2  10 50.6159 52.3697  19
   1  -2  10 95.5644 54.7857  19
   1   2  11 240.961 58.1281  19
   1   2  11 132.064 60.2456   3
   1  -2  11 144.920 59.2420   3
   1  -2  11 138.051 53.6654  19
   1   2  12 483.182 64.0285   3
   1  -2  12 400.412 61.1828   3
   1  -2  13 39.6382 40.3086  24
   1   2  13-55.1704 44.2290  24
  -1   3  13 1179.46 72.8685  24
  -1  -3  13 1791.05 82.7860  24
  -1  -3  12 632.421 77.8373  20
  -1   3  12 753.048 88.3643  24
  -1   3  12 616.056 81.6606  20
  -1  -3  11 468.310 83.9196  20
  -1  -3  11 214.444 74.7516  24
  -1   3  11 166.969 81.1388  24
  -1   3  11 450.102 86.3804  20
  -1  -3  10 1182.69 118.302  15
  -1   3  10 1482.21 502.526   7
  -1   3  10 1445.97 128.523  20
  -1  -3  10 1212.52 106.363  22
  -1  -3  10 924.216 111.516  20
  -1  -3   9 559.990 78.5867  22
  -1   3   9 594.507 83.7539   4
  -1   3   9 535.242 72.3371  14
  -1  -3   9 665.730 82.4946   4
  -1  -3   9 529.018 87.4602  15
  -1  -3   9 505.902 91.9745  20
  -1   3   8 516.393 71.5082  14
  -1   3   8 722.855 340.426   7
  -1  -3   8 443.745 80.0889  20
  -1   3   8 554.127 73.6822   4
  -1  -3   8 651.207 76.9316  22
  -1  -3   8 491.702 72.0514   4
  -1  -3   8 555.210 85.7180  15
  -1   3   7 9821.52 357.645  14
  -1   3   7 9419.32 344.887   4
  -1  -3   7 10263.1 345.858  19
  -1   3   7 10662.5 1102.58   7
  -1  -3   7 9513.02 345.190   4
  -1  -3   7 10280.8 368.242  20
  -1  -3   7 9660.47 341.030  23
  -1   3   7 9505.69 338.076  19
  -1  -3   7 9498.25 367.021  15
  -1   3   6 2665.49 133.504   4
  -1  -3   6 1765.10 325.657   7
  -1   3   6 1512.03 426.005   7
  -1  -3   6 2726.45 134.047   6
  -1   3   6 2610.70 134.318   6
  -1  -3   6 2917.87 139.024   4
  -1  -3   5 65228.5 1747.96   6
  -1   3   5 64801.0 2548.54   8
  -1   3   5 62882.0 1745.37   6
  -1  -3   5 62841.5 2523.39   8
  -1  -3   5 62027.8 1748.85  12
  -1  -3   4 122894. 3838.81   9
  -1   3   4 122655. 4060.31   8
  -1  -3   4 123019. 3315.53  12
  -1  -3   4 124066. 4012.68   8
  -1  -3   3 169100. 5088.79   8
  -1   3   3 167601. 5085.43   8
  -1   3   2 17701.0 823.953   8
  -1   3   2 18008.8 960.807   9
  -1  -3   2 15175.6 778.267   8
  -1   3   1 2046.19 281.975   9
  -1   3   0 46254.0 1615.31   9
  -1  -3  -1 35549.2 1203.95  10
   1  -3   1 38324.9 1388.26  11
   1  -3   1 36879.6 1284.51   1
   1   3   1 37565.9 1292.79   1
   1  -3   2 102674. 3188.27   1
   1  -3   2 101278. 3593.86  10
   1   3   2 104513. 3201.51   1
   1  -3   2 104333. 3196.03  11
   1  -3   3 59659.5 2216.28   1
   1  -3   3 66174.7 2163.35  11
   1   3   3 65561.9 2267.63   1
   1   3   4 12149.0 391.572  14
   1  -3   4 11633.0 693.842  11
   1   3   4 12417.1 382.757  13
   1   3   5 6872.38 249.717  14
   1  -3   5 6613.48 526.803  11
   1   3   5 7011.54 817.053   7
   1   3   5 6422.59 629.219   2
   1   3   5 6622.25 239.775  13
   1  -3   5 5892.52 594.565   2
   1  -3   6 9589.26 312.273  21
   1   3   6 8651.38 308.838  21
   1  -3   6 9341.17 333.076  22
   1   3   6 8773.62 312.190  13
   1   3   6 10330.9 1084.66   7
   1   3   6 8906.29 319.325  14
   1  -3   6 8315.77 814.477   2
   1   3   6 8702.67 819.559   2
   1  -3   7 317.506 63.4827  22
   1   3   7 293.249 55.3419  19
   1   3   7 312.628 53.7047  14
   1   3   7 246.012 197.616   2
   1   3   7 329.289 57.1048  13
   1  -3   7 347.115 58.5559  19
   1  -3   7 304.408 218.673   2
   1  -3   7 319.508 53.3369  21
   1   3   8 1088.45 95.7458  19
   1   3   8 864.063 83.3940  13
   1  -3   8 815.748 86.6275  19
   1   3   8 812.219 77.0329  14
   1  -3   8 815.448 83.5532  21
   1   3   9 581.813 76.7617  19
   1  -3   9 399.531 69.6642  21
   1  -3   9 448.844 72.5691  19
   1   3   9 341.593 57.9397  13
   1  -3  10 241.095 65.8474  21
   1  -3  10 334.955 67.1038  19
   1   3  10 328.583 59.6420  20
   1   3  10 370.754 70.3224  19
   1  -3  11 1367.92 111.025   3
   1  -3  11 1475.35 108.379  19
   1   3  11 1396.86 105.212  19
   1   3  11 1217.44 107.494   3
   1   3  12-47.2806 48.1317   3
   1  -3  12 84.9180 41.9354   3
  -1  -4  13 4.19522 12.2135  20
  -1   4  13 257.666 43.6714  20
  -1  -4  12 330.311 62.4076  20
  -1   4  12 363.090 66.2628  20
  -1   4  11 580.226 87.8231  20
  -1  -4  11 587.839 85.1061  20
  -1   4  11 432.008 79.4869  24
  -1  -4  11 505.461 85.0414  24
  -1   4  10 1991.66 125.283  14
  -1  -4  10 2315.99 160.768  20
  -1  -4  10 2237.82 145.750  22
  -1  -4  10 1734.01 133.281  24
  -1   4  10 2228.70 136.704  24
  -1   4  10 1568.18 520.119   7
  -1  -4  10 2113.54 155.979  15
  -1  -4   9 1110.45 118.440  15
  -1  -4   9 1011.71 113.424  20
  -1  -4   9 1011.77 102.669  22
  -1  -4   9 1120.04 104.256   4
  -1   4   9 1000.58 97.6325  14
  -1   4   9 1049.80 462.298   7
  -1   4   8 978.145 416.044   7
  -1   4   8 954.383 97.8676  14
  -1  -4   8 846.091 102.557  20
  -1  -4   8 968.143 90.6659   4
  -1   4   8 799.426 87.8912   4
  -1  -4   8 830.524 103.162  15
  -1  -4   7 4622.46 221.782  20
  -1  -4   7 4297.68 194.496   4
  -1  -4   7 4188.56 221.697  15
  -1   4   7 5094.59 804.898   7
  -1   4   7 4349.53 188.416  17
  -1   4   7 4413.13 199.595   4
  -1  -4   7 4633.68 201.648  23
  -1   4   7 4747.45 218.679  14
  -1   4   6 12433.8 400.920   4
  -1   4   6 11932.2 425.544  14
  -1  -4   6 12410.0 401.169   4
  -1  -4   6 11841.7 397.693   6
  -1   4   5 36546.7 2063.19   7
  -1  -4   5 38004.5 1091.72   6
  -1  -4   5 39353.0 1102.50  12
  -1   4   5 39070.5 1092.91   6
  -1  -4   4 194871. 5219.23  12
  -1  -4   4 197707. 5959.42   8
  -1  -4   4 186852. 5667.46   9
  -1   4   4 189439. 5922.77   8
  -1   4   3 9303.78 631.443   8
  -1  -4   3 9603.17 634.413   8
  -1  -4   2 3176.96 311.479   8
  -1   4   2 3336.31 318.343   8
  -1   4   1 30381.1 1138.19   8
  -1   4   1 33385.8 1362.19   9
  -1  -4   1 30102.3 1131.55   8
  -1   4   0 64156.9 2098.45   9
  -1  -4   0 59461.2 1989.90  10
   1  -4   1 4666.89 322.373   1
  -1   4  -1 4997.33 332.385   9
   1  -4   1 4551.12 399.001  11
  -1  -4  -1 4661.50 358.047  10
   1   4   1 4629.13 326.672   1
  -1   4  -2 24870.2 817.843   9
   1  -4   2 26961.8 1075.31   1
   1  -4   2 26695.7 1132.42  11
   1   4   2 26967.0 1084.12   1
   1   4   3 7188.71 742.772   7
   1   4   3 7379.72 546.611   1
   1   4   3 7047.76 250.016  14
   1  -4   3 6735.56 497.963  11
   1   4   4 5377.08 521.050   2
   1  -4   4 5379.72 504.387   2
   1   4   4 5213.62 196.688  13
   1  -4   4 4949.19 441.511  11
   1   4   4 5483.40 212.590  14
   1   4   5 9623.88 321.812  13
   1  -4   5 8833.24 750.600   2
   1   4   5 9574.18 336.631  14
   1   4   5 8986.68 754.542   2
   1  -4   5 9443.40 642.687  11
   1   4   6 1983.72 123.823  14
   1   4   6 1859.82 109.598  13
   1  -4   6 1939.63 110.014  19
   1  -4   6 1368.72 339.303   2
   1  -4   6 2011.60 126.842  22
   1   4   6 2229.12 544.157   7
   1  -4   6 1877.96 107.743  21
   1  -4   6 1865.54 134.511  15
   1   4   6 2199.07 405.329   2
   1  -4   7 3566.87 562.539   2
   1   4   7 3289.65 549.584   2
   1  -4   7 3705.73 196.525  22
   1   4   7 3818.84 179.774  19
   1  -4   7 3887.86 179.963  19
   1   4   7 3680.33 172.977  13
   1  -4   7 4252.29 182.415  21
   1   4   7 3841.02 186.480  14
   1   4   8 1530.36 110.294  14
   1  -4   8 1568.62 112.263  19
   1  -4   8 1448.08 126.811  22
   1  -4   8 1613.58 112.962  21
   1   4   8 1680.33 114.599  19
   1   4   8 1377.45 102.223  13
   1  -4   9 778.648 84.9976  21
   1   4   9 774.478 77.6638  14
   1   4   9 772.151 88.8894  19
   1  -4   9 746.696 84.5381  19
   1  -4  10 3491.87 184.885   3
   1   4  10 3802.75 189.644   3
   1  -4  10 3615.70 180.892  21
   1   4  10 3483.77 175.738  20
   1  -4  10 3684.72 184.659  19
   1   4  10 3601.36 180.700  19
   1   4  11 56.1124 52.4758   3
   1   4  11-6.40851 15.0438  20
   1  -4  11 202.247 50.8927  19
   1   4  11 169.518 48.5757  19
   1  -4  11 87.4626 50.6636   3
   1   4  12 179.933 43.8202   3
   1  -4  12 131.956 44.2165   3
  -1   5  13 36.0763 29.0816  20
  -1  -5  12 424.925 64.6650  20
  -1   5  12 451.164 68.6482  20
  -1  -5  11 813.864 84.0400  24
  -1   5  11 415.778 77.0706  20
  -1  -5  11 692.370 84.0172  22
  -1   5  11 358.873 68.0084  24
  -1  -5  11 260.744 68.6357  20
  -1   5  10 808.288 83.1272  24
  -1  -5  10 810.146 102.761  20
  -1  -5  10 702.811 89.9496  22
  -1  -5  10 798.245 105.521  15
  -1  -5  10 535.663 87.4561  24
  -1   5  10 696.551 81.1364  14
  -1  -5   9 347.062 74.6448  22
  -1  -5   9 471.692 92.3732  15
  -1   5   9 299.178 70.5956  14
  -1  -5   9 291.860 77.1204  20
  -1   5   9 258.601 57.0390  24
  -1  -5   8 93.2526 65.9543  15
  -1   5   8 114.642 44.1570  17
  -1   5   8 40.4164 53.6985  14
  -1  -5   8 59.6561 51.1557  23
  -1  -5   8 156.893 67.2435  20
  -1   5   8 105.036 238.439   7
  -1  -5   8 116.171 48.9698   4
  -1   5   8 94.9602 50.0865   4
  -1   5   7 8161.73 302.179   4
  -1  -5   7 7944.99 312.004  23
  -1   5   7 8621.51 337.130  14
  -1   5   7 8099.86 301.341  17
  -1  -5   7 8494.02 305.152   4
  -1  -5   7 7967.56 334.278  20
  -1  -5   6 8423.98 325.790  20
  -1   5   6 7497.27 315.703  14
  -1  -5   6 8540.34 293.908   4
  -1   5   6 8121.65 295.692  17
  -1  -5   6 8433.64 304.883  23
  -1   5   6 7949.69 288.919   4
  -1  -5   6 8312.90 328.384  15
  -1  -5   5 17858.2 541.683   6
  -1  -5   5 18908.6 560.230  12
  -1  -5   5 18355.0 544.387   4
  -1   5   5 17406.1 540.509   4
  -1   5   5 18446.1 1403.06   7
  -1   5   5 17926.8 540.128   6
  -1  -5   4 270.530 96.1949   9
  -1  -5   4 199.901 141.611   8
  -1  -5   4 215.828 44.3670  12
  -1   5   4 238.572 179.198   7
  -1   5   3 103908. 3316.11   8
  -1  -5   3 106982. 3340.13   8
  -1  -5   3 101929. 2793.74  12
  -1   5   2 1350.09 205.721   8
  -1  -5   2 1521.84 82.0319  12
  -1  -5   2 1525.80 215.125   8
  -1  -5   1 15708.0 684.548   8
   1  -5  -1 14699.2 1134.62  10
  -1   5   1 15140.2 678.768   8
   1  -5   0 58589.0 2559.33  10
   1   5   0 52794.8 1698.78   1
  -1  -5   0 61085.1 2022.90  10
   1  -5   0 54636.0 1693.31   1
   1   5   1 15015.5 659.878   1
  -1  -5  -1 15105.6 814.479  10
  -1   5  -1 15496.0 690.619   7
   1  -5   1 14139.9 641.292   1
  -1  -5  -2 1375.18 258.928  10
   1  -5   2 1663.91 267.648  11
   1   5   2 1748.06 98.1180  14
   1  -5   2 1775.93 228.549   1
   1   5   2 1426.58 206.948   1
   1   5   3 58861.4 2117.59   2
   1  -5   3 62524.8 2179.20  11
   1  -5   3 59883.7 2114.80   2
   1   5   4 4633.53 199.996  14
   1  -5   4 4148.22 415.899  11
   1  -5   4 4800.54 471.884   2
   1   5   4 4556.29 180.508  13
   1  -5   4 4561.60 174.615  12
   1   5   4 4682.37 474.201   2
   1   5   4 4958.83 722.397   7
   1  -5   5 885.834 194.169  11
   1  -5   5 976.377 285.637   2
   1   5   5 928.637 88.7069  14
   1   5   5 532.805 204.171   2
   1   5   5 927.027 72.8354  13
   1   5   6 5866.80 249.319  14
   1   5   6 5541.17 224.444  13
   1  -5   6 5418.35 632.100   2
   1  -5   6 5689.98 226.900  21
   1   5   6 6067.95 226.400  19
   1   5   6 5035.63 621.113   2
   1  -5   6 6217.34 273.174  15
   1  -5   6 5921.71 224.848  19
   1  -5   7 3358.55 185.063  22
   1  -5   7 3461.73 166.531  21
   1   5   7 3488.18 182.574  14
   1   5   7 3433.40 162.956  19
   1  -5   7 3281.72 162.236  19
   1   5   7 3227.15 158.671  13
   1  -5   8 3042.94 160.635  19
   1   5   8 3144.29 172.268  14
   1   5   8 3232.56 164.008  19
   1  -5   8 3002.03 186.171  22
   1  -5   8 3163.08 165.219  21
   1  -5   9 8038.53 340.367  22
   1   5   9 7609.24 303.606  14
   1   5   9 8709.58 313.657  19
   1   5   9 8255.00 316.086   3
   1  -5   9 7947.23 307.016  19
   1  -5   9 8009.67 310.608  21
   1  -5   9 8019.66 315.640   3
   1   5  10 245.237 60.4626   3
   1  -5  10 318.055 59.1907  19
   1  -5  10 345.936 67.8795   3
   1  -5  10 262.296 59.8496  21
   1   5  10 251.701 52.4286  19
   1   5  11-6.63834 45.3643   3
   1  -5  11-6.62444 46.1963   3
   1   5  11 3.01476 14.1128  20
  -1   6  13-15.5745 20.7898  20
  -1  -6  12 4.55457 4.87798  24
  -1  -6  12 145.729 42.2028  20
  -1   6  12 144.645 47.7148  20
  -1  -6  11 430.853 65.3009  22
  -1   6  11 438.241 60.2198  24
  -1   6  11 444.060 78.2657  20
  -1  -6  11 247.854 64.8688  20
  -1  -6  10 1021.50 99.9920  22
  -1   6  10 854.123 89.7006  14
  -1  -6  10 1227.80 101.972  24
  -1  -6  10 1023.32 109.710  20
  -1   6  10 761.499 70.8707  24
  -1  -6  10 1186.26 124.127  15
  -1  -6   9 1404.83 114.224  24
  -1   6   9 1485.93 127.539  14
  -1  -6   9 1742.93 144.960  20
  -1  -6   9 1593.51 124.721  22
  -1   6   9 1602.57 105.308  24
  -1   6   9 1391.55 511.397   7
  -1   6   8 10825.8 367.968  24
  -1  -6   8 10963.6 426.227  20
  -1   6   8 10970.4 419.700  14
  -1  -6   8 11483.0 404.290  23
  -1   6   8 10937.0 383.559  17
  -1  -6   8 9825.53 364.324  24
  -1   6   7 595.646 91.4512  14
  -1  -6   7 217.998 63.4735  24
  -1  -6   7 505.506 63.1767   4
  -1  -6   7 477.790 85.9072  20
  -1  -6   7 583.349 91.3787  15
  -1   6   7 508.609 365.335   7
  -1   6   7 583.951 72.5518  17
  -1   6   7 531.844 63.0312   4
  -1   6   7 593.604 78.9699  16
  -1  -6   7 628.227 79.5122  23
  -1   6   6 22808.1 721.573  17
  -1  -6   6 24155.4 765.958  15
  -1  -6   6 24340.5 735.205  23
  -1   6   6 23733.0 740.617  16
  -1   6   6 22612.3 1791.81   7
  -1  -6   6 23442.9 752.985  20
  -1  -6   6 23644.4 704.009   4
  -1   6   6 23205.9 701.048   4
  -1  -6   6 23597.8 729.254  12
  -1   6   6 24724.3 765.156  14
  -1  -6   5 19028.0 602.892  20
  -1  -6   5 17809.6 549.732   4
  -1  -6   5 17931.8 574.970  12
  -1   6   5 17644.2 1438.62   7
  -1   6   5 19012.4 576.811  17
  -1  -6   5 19080.2 610.576  15
  -1  -6   4 1073.86 81.9175  12
  -1   6   4 1137.29 359.689   7
  -1  -6   3 958.292 74.3841  12
  -1   6   3 1666.27 376.962   7
  -1   6   2 447.002 111.829   8
  -1  -6   2 640.619 59.5519  12
  -1   6   2 626.037 221.821   7
  -1  -6   2 709.552 140.333   8
  -1  -6   1 4966.89 300.266   8
  -1  -6   1 5607.11 197.219  12
  -1   6   1 6018.02 562.457   7
   1  -6   0 10089.3 990.664  10
  -1   6   0 9090.85 610.041   7
  -1  -6   0 8780.30 281.368  12
  -1  -6   0 9231.70 677.873  10
   1  -6   0 7030.65 324.700   1
  -1  -6   0 7710.81 364.002   8
   1  -6   1 2527.80 526.656  10
   1   6   1 2307.44 118.436  14
  -1  -6  -1 2284.01 344.092  10
   1  -6   2 10679.1 581.785   2
   1   6   2 12227.1 616.685   2
   1  -6   2 14541.3 1229.65  10
  -1  -6  -2 12127.9 854.168  10
   1  -6   2 13258.5 812.493  11
   1   6   2 13042.3 413.320  14
   1  -6   3 29109.0 1325.30  11
   1   6   3 29712.6 866.067  14
   1   6   3 29008.2 1232.51   2
   1  -6   3 27246.7 1200.47   2
   1  -6   3 29208.9 829.158  12
   1   6   4 4314.02 455.477   2
   1  -6   4 4635.97 179.520  12
   1  -6   4 4496.92 465.290   2
   1  -6   4 4569.92 446.757  11
   1  -6   5 2881.56 150.180  23
   1   6   5 2643.35 133.986  13
   1  -6   5 2572.09 132.356  21
   1   6   5 2838.83 158.615  14
   1   6   5 2545.85 391.682   2
   1  -6   5 3017.74 168.508  15
   1   6   5 2727.69 140.396  17
   1  -6   5 2704.42 127.927   3
   1  -6   6 12104.1 431.902  23
   1  -6   6 12588.5 413.660  21
   1   6   6 12372.2 409.242  13
   1   6   6 11848.3 408.824  17
   1  -6   6 12621.6 408.322   3
   1   6   6 13063.2 447.172  14
   1   6   6 12250.6 402.681   3
   1  -6   7 607.658 87.2141  22
   1   6   7 665.104 87.9596  14
   1  -6   7 466.548 70.8369   3
   1  -6   7 629.796 71.8250  21
   1  -6   7 483.847 62.8782  19
   1   6   7 567.233 66.8514  17
   1   6   7 592.289 67.1951  13
   1   6   7 591.920 67.9683   3
   1  -6   8 8493.14 322.726   3
   1   6   8 8371.65 315.764   3
   1  -6   8 8910.47 326.160  21
   1   6   8 8946.84 345.594  14
   1  -6   8 9007.81 356.931  22
   1   6   8 8494.39 310.649  19
   1  -6   8 8504.41 312.959  19
   1  -6   9 1136.23 94.7941   3
   1   6   9 849.930 80.7911   3
   1  -6   9 980.257 83.6876  19
   1  -6   9 896.230 86.2352  21
   1   6   9 896.161 78.5436  19
   1   6   9 841.806 87.4190  14
   1  -6   9 841.748 104.673  22
   1  -6  10-53.3136 60.4061   3
   1  -6  10 60.5063 45.8678  21
   1   6  10 98.6254 35.8478  14
   1   6  10 55.8338 41.3956   3
   1   6  10 96.6183 38.3863  19
   1  -6  10 101.803 41.3480  19
   1   6  11 2.71107 12.7041  20
   1  -6  11 451.591 54.7095  21
  -1  -7  12 2.21743 12.0713  20
  -1   7  12 62.6080 37.8319  20
  -1  -7  11 7.21029 40.7131  22
  -1  -7  11 8.27980 44.5763  20
  -1   7  11 9.11234 15.4191  14
  -1  -7  10 1033.12 108.610  20
  -1   7  10 925.669 93.0544  14
  -1  -7  10 904.259 93.3004  22
  -1   7   9 3343.69 196.024  14
  -1  -7   9 3630.03 209.039  20
  -1  -7   9 3643.04 219.376  15
  -1  -7   9 3753.13 198.638  22
  -1  -7   8 114.136 68.2808  15
  -1   7   8 116.350 52.6345  17
  -1  -7   8 134.107 72.6545  20
  -1   7   8 116.400 264.238   7
  -1  -7   8 54.2511 51.9614  23
  -1   7   8 157.088 69.7467  14
  -1   7   7 4499.55 241.212  14
  -1  -7   7 4409.54 217.410  23
  -1   7   7 3790.10 207.316  16
  -1  -7   7 4867.09 244.013  20
  -1  -7   7 4691.09 245.132  15
  -1   7   7 4643.75 212.920  17
  -1   7   7 4859.94 883.220   7
  -1   7   6 5860.25 243.138  17
  -1  -7   6 5468.95 262.322  20
  -1  -7   6 5473.35 244.441  23
  -1   7   6 5380.73 252.600  16
  -1  -7   6 5793.50 270.500  15
  -1   7   5 10679.9 393.512  16
  -1   7   5 11244.3 409.721  14
  -1   7   5 10908.9 1169.85   7
  -1  -7   5 10332.3 400.185  20
  -1  -7   5 11092.2 406.795  15
  -1   7   5 10821.7 379.749  17
  -1  -7   4 7691.69 283.601  12
  -1   7   4 7906.39 313.485  14
  -1  -7   4 7487.46 304.917  20
  -1   7   4 7499.10 881.162   7
  -1   7   3 11523.9 413.009  14
  -1  -7   3 12324.5 395.215  12
  -1   7   3 11685.0 1016.88   7
   1  -7  -2 4181.31 729.727  10
  -1   7   2 4301.06 193.262  14
  -1   7   2 3644.40 533.661   7
  -1  -7   2 4345.60 178.437  12
  -1  -7   1 34329.3 964.930  12
  -1   7   1 33401.3 973.594  14
   1  -7  -1 33611.9 949.512  12
  -1   7   1 36085.6 1652.15   7
   1   7  -1 32927.0 949.906  14
   1  -7   0 4532.35 736.382  10
  -1  -7   0 4385.18 522.659  10
   1   7   0 4699.30 186.436  14
  -1   7   0 3794.52 420.355   7
  -1  -7   0 4571.22 188.734  12
   1  -7   0 4646.46 171.508  12
  -1   7   0 4832.74 186.709  14
   1   7   1 13490.7 438.273  14
  -1  -7  -1 13716.4 948.895  10
   1  -7   1 13696.4 411.337  12
  -1  -7  -1 13303.5 432.972  12
   1  -7   1 15425.5 1365.14  10
  -1  -7  -2 45541.0 2018.74  10
   1   7   2 44278.5 1271.52  14
   1  -7   2 44373.1 1235.37  12
   1  -7   2 43851.0 1862.95  11
  -1  -7  -3 6842.88 730.562  10
   1   7   3 7445.57 285.560  14
   1  -7   3 7228.33 249.917  12
   1  -7   3 6904.45 598.669  11
   1   7   4 4077.56 198.261  14
   1  -7   4 3868.38 173.049  21
   1   7   4 4455.18 193.389  17
   1  -7   4 4136.26 171.267  12
   1  -7   4 4016.94 184.057  23
   1  -7   4 3583.99 417.597  11
   1  -7   4 4136.12 199.025  15
   1   7   5 8729.55 319.839  17
   1   7   5 8416.32 303.616  13
   1  -7   5 8482.74 304.977  21
   1  -7   5 8472.19 322.360  23
   1  -7   6 2142.59 139.425  23
   1  -7   6 2106.12 123.879  21
   1   7   6 1852.63 113.517  13
   1   7   6 1998.64 124.961  17
   1   7   6 2029.04 146.192  14
   1   7   7 11998.4 436.945  14
   1   7   7 11247.3 394.846  17
   1  -7   7 11665.9 402.070  21
   1  -7   8 272.550 59.1116  21
   1  -7   8 178.430 71.0576  22
   1   7   8 216.733 64.3679  14
   1  -7   9 1960.85 120.365  21
   1   7   9 1757.59 126.416  14
   1  -7   9 1753.61 138.588  22
   1   7  10-27.1903 34.2876  14
   1  -7  10-16.8243 39.8729  21
   1  -7  10 67.7735 54.9444  22
   1  -7  11 612.831 55.2482  21
   1   7  11 13.6790 9.71678  20
  -1   8  12 4.67505 25.9946  20
  -1  -8  11 110.164 46.4510  20
  -1  -8  11 53.4366 41.3504  22
  -1  -8  10 191.835 67.7234  15
  -1   8  10 113.341 47.3258  14
  -1  -8  10 138.244 55.5862  22
  -1  -8  10 192.780 63.3484  20
  -1  -8   9 1065.88 104.132  22
  -1   8   9 997.262 104.291  14
  -1  -8   9 949.850 112.028  20
  -1  -8   9 1157.42 123.371  15
  -1   8   8 1427.04 557.904   7
  -1  -8   8 1709.53 128.262  23
  -1   8   8 1368.31 112.693  17
  -1   8   8 1439.30 135.728  14
  -1  -8   8 1398.37 135.447  20
  -1  -8   8 1605.08 145.336  15
  -1   8   7 6526.24 306.593  14
  -1  -8   7 6187.95 282.096  23
  -1   8   7 6401.29 278.123  16
  -1   8   7 6757.88 277.345  17
  -1  -8   7 6577.76 304.095  20
  -1  -8   7 6627.37 307.269  15
  -1  -8   6 6037.98 288.853  20
  -1   8   6 6162.17 264.673  17
  -1  -8   6 6459.25 293.420  15
  -1   8   6 6566.01 1028.35   7
  -1  -8   6 6448.07 274.515  23
  -1   8   6 5948.54 271.149  16
  -1  -8   5 77.5470 52.0559  15
  -1   8   5 116.095 65.0981  14
  -1   8   5 46.6869 47.4517  17
  -1   8   5-90.1555 250.653   7
  -1  -8   5 90.0525 64.3237  20
  -1   8   5 200.711 59.7421  16
  -1   8   4 4754.71 209.787  17
  -1   8   4 4679.39 761.251   7
  -1  -8   4 4627.65 226.959  20
  -1   8   4 4581.14 227.569  14
  -1  -8   4 4725.79 225.111  15
   1  -8  -3 3813.49 789.816  10
  -1  -8   3 4464.28 214.874  20
  -1   8   3 4376.85 195.547  17
  -1   8   3 4717.18 218.652  14
  -1   8   3 3849.55 632.405   7
  -1   8   2 10493.8 381.730  14
   1  -8  -2 10773.3 1251.64  10
   1  -8  -2 11094.6 359.381  12
  -1   8   2 10915.0 965.797   7
  -1   8   1 10206.5 360.152  14
  -1   8   1 9650.81 822.420   7
   1  -8  -1 10684.0 344.327  12
   1   8  -1 10433.7 341.088  14
  -1  -8   1 10363.4 358.358  12
   1   8   0 5054.37 201.811  14
  -1   8   0 4903.53 198.611  14
   1  -8   0 5296.67 876.884  10
   1  -8   0 5121.08 189.003  12
  -1  -8   0 4607.51 205.535  12
   1   8   1 31746.7 913.885  14
  -1  -8  -1 30160.0 1618.28  10
   1  -8   1 30352.5 882.111  12
  -1  -8  -1 30933.7 911.166  12
   1  -8   1 33554.3 2235.77  10
   1  -8   2 3956.06 755.102  10
   1   8   2 3917.07 186.847  14
   1  -8   2 3795.34 155.821  12
  -1  -8  -2 3927.76 182.885  12
   1  -8   3 1231.93 91.9606  23
   1   8   3 937.918 89.3884  17
   1   8   3 1041.40 97.0605  14
   1  -8   3 1079.81 75.6690  12
   1   8   4 292.421 60.4817  17
   1  -8   4 310.069 51.0010  12
   1  -8   4 367.916 52.6959  21
   1  -8   4 339.422 159.076  11
   1   8   4 349.188 74.3028  14
   1  -8   4 327.687 57.5269  23
   1  -8   5 3291.22 172.018  23
   1   8   5 3069.79 153.292  13
   1   8   5 3231.64 172.805  17
   1  -8   5 3117.34 156.695  21
   1  -8   6 1953.68 136.970  23
   1   8   6 1864.55 114.086  13
   1   8   6 2085.02 150.572  14
   1   8   6 1958.74 129.788  17
   1  -8   6 2033.43 123.428  21
   1   8   7 1125.88 118.547  14
   1  -8   7 1026.89 93.3272  21
   1   8   7 1060.71 94.0460  17
   1  -8   8 1471.21 104.422  21
   1  -8   8 1249.49 121.125  22
   1   8   8 1508.89 123.523  14
   1   8   8 1332.28 96.1142  17
   1   8   9 95.0541 49.8024  14
   1  -8   9 95.0241 62.0347  22
   1  -8   9 106.206 44.8458  21
   1   8  10 6.42468 32.6112  14
   1  -8  10-28.7253 39.1239  21
   1  -8  11 11.9385 17.8466  21
   1   8  11 3.37280 3.82933  20
  -1  -9  11 229.657 43.7444  22
  -1  -9  11 14.1396 16.5229  20
  -1  -9  10-3.96293 46.9591  22
  -1  -9  10 4.12491 45.8713  20
  -1   9  10 20.4128 40.3952  14
  -1   9   9 841.910 93.0691  14
  -1  -9   9 734.696 88.7416  22
  -1  -9   9 718.824 95.1870  20
  -1  -9   9 621.196 90.9207  15
  -1   9   8 966.859 112.606  14
  -1  -9   8 778.946 93.9456  23
  -1  -9   8 870.291 110.166  20
  -1   9   8 804.127 88.6038  17
  -1  -9   8 1028.44 116.971  15
  -1   9   7 1531.94 120.060  17
  -1  -9   7 1265.16 132.125  15
  -1  -9   7 1327.43 133.652  20
  -1  -9   7 1480.47 123.693  23
  -1   9   7 1388.12 116.294  16
  -1   9   7 1392.14 511.316   7
   1  -9  -6 818.316 464.875  10
  -1  -9   6 900.587 109.185  15
  -1   9   6 789.147 108.692  14
  -1  -9   6 778.265 106.632  20
  -1   9   6 743.058 97.7747  16
  -1   9   6 644.708 366.486   7
  -1   9   6 820.532 95.6867  17
  -1  -9   6 824.793 95.7168  23
  -1  -9   5 4569.26 241.618  20
  -1   9   5 4367.14 231.734  16
  -1   9   5 4958.48 248.803  14
   1  -9  -5 4128.16 945.579  10
  -1   9   5 4168.57 802.922   7
  -1  -9   5 4808.91 240.134  15
  -1  -9   4 544.821 81.6671  15
   1  -9  -4 480.738 431.596  10
  -1   9   4 567.375 76.3986  17
  -1   9   4 582.898 93.3846  14
  -1  -9   4 500.635 87.1923  20
  -1   9   4 340.432 290.145   7
  -1  -9   3 873.260 103.238  20
   1  -9  -3 1460.66 556.421  10
  -1   9   3 883.697 96.3460  14
  -1   9   3 1001.16 91.0815  17
   1  -9  -3 920.483 83.1035  12
  -1  -9   3 995.323 96.0924  15
  -1   9   3 879.239 363.338   7
  -1   9   2 4685.87 211.279  17
  -1   9   2 4891.07 224.340  14
   1  -9  -2 5148.36 936.232  10
   1  -9  -2 5149.82 205.628  12
  -1   9   2 5025.57 686.903   7
  -1   9   1 1087.13 90.9267  14
   1  -9  -1 1262.35 478.327  10
   1  -9  -1 944.870 78.8915  12
  -1   9   1 1012.61 85.0612  17
   1  -9   0 10407.6 1269.89  10
   1   9   0 8830.39 327.395  14
   1  -9   0 9185.00 315.581  12
  -1   9   0 9445.91 327.453  17
  -1  -9   0 10048.0 370.681  20
   1  -9   1 1159.72 448.642  10
  -1  -9  -1 1021.58 95.4095  12
   1  -9   1 1119.92 80.0105  12
   1   9   1 1085.37 91.9796  14
   1  -9   2 230.634 181.389  11
   1  -9   2 321.404 343.941  10
  -1  -9  -2 95.2937 53.3901  12
   1   9   2 67.5130 49.9867  14
   1  -9   2 157.737 58.5244  20
   1  -9   2 161.641 42.3345  12
   1   9   2 158.985 53.1301  17
   1   9   3 1256.75 110.832  14
   1  -9   3 1180.22 276.643  11
   1  -9   3 1201.33 97.4608  23
   1  -9   3 1230.34 86.0903  12
  -1  -9  -3 1091.34 102.224  12
   1   9   4 1168.16 112.648  14
   1  -9   4 1174.20 100.316  23
   1  -9   4 1050.70 88.2755  21
   1  -9   4 1161.19 87.4476  12
   1   9   4 1149.28 105.688  17
   1   9   5 1676.44 108.645  13
   1  -9   5 1626.96 122.179  23
   1   9   5 1765.22 139.003  14
   1   9   5 1528.99 123.761  17
   1  -9   5 1690.71 113.250  21
   1  -9   6 277.938 55.7348  21
   1   9   6 286.382 66.5191  17
   1  -9   6 195.696 61.7552  23
   1   9   7 436.023 83.9421  14
   1  -9   7 325.596 60.7258  21
   1   9   7 399.456 68.0749  17
   1   9   8 290.992 67.9033  14
   1  -9   8 244.988 70.8232  22
   1   9   8 247.187 51.6240  17
   1  -9   8 307.620 53.6337  21
   1  -9   9 651.198 63.0774  21
   1  -9   9 663.404 82.4525  22
   1   9   9 614.109 75.6399  14
   1  -9  10-2.24533 32.7486  21
   1   9  10 5.66176 28.3922  14
  -1 -10  11 637.910 48.7216  22
  -1 -10  10 9.40266 55.5829  20
  -1 -10  10 49.8099 39.5516  22
   1 -10 -10 73.4458 36.0143  12
  -1  10  10 47.8911 35.8209  14
  -1  10   9 103.085 52.8838  14
  -1 -10   9 51.3089 53.7571  20
  -1 -10   9 31.5880 49.9504  22
  -1 -10   9 84.1383 55.3766  15
  -1 -10   8 489.176 77.3261  23
  -1 -10   8 480.969 86.4776  15
  -1  10   8 484.062 72.0863  17
  -1 -10   8 471.478 86.3800  20
  -1  10   8 567.468 89.1216  14
  -1  10   7 137.203 54.8677  16
  -1  10   7 191.618 63.7103  17
  -1 -10   7 229.015 80.4336  20
  -1  10   7 108.144 66.1176  14
  -1 -10   7 148.043 58.3059  23
  -1 -10   7 142.683 67.1862  15
  -1 -10   6 4235.76 213.021  12
  -1  10   6 4304.51 236.238  14
   1 -10  -6 3012.47 829.373  10
  -1 -10   6 3831.62 227.806  20
  -1 -10   6 4082.70 225.019  15
  -1  10   6 4150.61 211.135  17
  -1  10   6 3857.76 213.243  16
  -1 -10   6 4069.90 218.499  23
  -1  10   6 3519.59 777.005   7
  -1 -10   5 7501.95 335.899  20
  -1  10   5 8363.61 1116.63   7
  -1  10   5 7255.64 326.585  16
  -1  10   5 8074.89 341.801  14
   1 -10  -5 7795.54 305.852  12
   1 -10  -5 7771.96 1251.95  10
  -1 -10   5 7453.58 324.225  15
  -1  10   4 1652.27 468.695   7
   1 -10  -4 1410.14 546.779  10
  -1  10   4 1824.19 148.869  14
  -1 -10   4 1997.87 153.973  20
  -1  10   4 1969.72 138.280  17
   1 -10  -4 2008.75 130.384  12
  -1 -10   4 1850.82 136.798  15
  -1  10   3 1193.95 114.937  14
  -1 -10   3 1275.90 130.458  20
   1 -10  -3 1216.11 99.1936  12
  -1  10   3 1415.05 112.525  17
  -1  10   3 1039.35 386.454   7
   1 -10  -2 11201.0 1415.72  10
  -1  10   2 12303.5 436.802  14
   1 -10  -2 11815.3 407.896  12
  -1  10   2 12159.4 423.521  17
  -1  10   1 2905.28 158.960  14
   1 -10  -1 2991.77 149.428  12
  -1  10   1 3018.05 160.822  17
   1 -10  -1 3162.29 756.088  10
   1 -10   0 1459.74 97.6406  12
   1 -10   0 1525.85 550.709  10
   1  10   0 1570.64 105.907  14
  -1  10   0 1492.97 106.445  17
   1 -10   1 6636.64 771.007  11
   1 -10   1 9118.95 1256.21  10
   1  10   1 7980.10 312.996  14
   1  10   1 8175.82 322.929  17
   1 -10   1 8268.60 292.173  12
   1 -10   2 868.494 266.617  11
   1  10   2 886.037 92.9512  17
   1 -10   2 778.375 72.9037  12
   1  10   2 941.888 98.6018  14
   1  10   3 1393.76 119.758  14
   1 -10   3 1290.15 106.202  23
  -1 -10  -3 1384.32 116.696  12
   1 -10   3 1279.49 93.1686  12
   1  10   4 548.590 69.0935  13
   1 -10   4 575.739 79.2882  23
   1  10   4 578.444 87.1203  14
   1 -10   4 482.689 66.5681  21
   1 -10   4 518.496 66.1502  12
  -1 -10  -4 546.221 85.6588  12
   1  10   4 524.679 82.5985  17
   1 -10   5 334.423 60.9417  21
  -1 -10  -5 498.728 86.2432  12
   1  10   5 364.152 79.1126  14
   1 -10   5 356.531 68.6344  23
   1  10   5 471.551 80.6070  17
   1  10   5 447.207 60.1257  13
   1 -10   6 682.560 89.9374  23
   1  10   6 971.238 97.5955  17
   1  10   6 934.252 110.228  14
   1 -10   6 835.479 81.0807  21
   1  10   7 1446.89 110.179  17
   1 -10   7 1327.71 118.629  22
   1 -10   7 1524.18 103.033  21
   1  10   7 1503.55 129.800  14
   1  10   8 363.518 69.2652  14
   1 -10   8 320.850 53.8961  21
   1 -10   8 200.776 61.9581  22
  -1 -10  -8 338.264 70.7840  12
   1  10   8 355.336 53.7687  17
   1 -10   9 128.790 53.0151  22
   1  10   9 157.987 47.2579  14
  -1 -10  -9 180.808 54.9632  12
   1 -10   9 128.388 34.8160  21
  -1 -10 -10 284.787 46.8986  12
   1 -10  10 5.64523 6.42532  21
  -1 -11  10 7.45965 10.3769  20
  -1 -11  10 105.854 35.5003  22
   1 -11  -9 103.858 38.0468  12
  -1  11   9 133.859 47.5929  14
  -1 -11   9 208.518 54.0861  22
  -1 -11   8 4.59884 46.6947  23
  -1 -11   8 25.2069 48.8965  15
  -1 -11   8 129.247 76.9526  20
   1 -11  -8 19.3554 40.9914  12
  -1  11   8 61.4219 46.0174  17
  -1 -11   7 696.787 114.552  20
  -1  11   7 752.635 80.1221  16
  -1  11   7 975.503 106.389  14
  -1 -11   7 914.966 102.819  23
   1 -11  -7 685.416 82.4652  12
  -1  11   7 856.228 94.5883  17
  -1 -11   7 930.558 102.093  15
  -1 -11   6 643.121 89.5231  15
  -1  11   6 819.956 105.467  14
  -1 -11   6 659.822 89.2650  12
   1 -11  -6 673.852 85.6763  12
  -1 -11   6 545.815 110.841  20
  -1  11   6 638.687 89.6592  16
  -1 -11   5 908.116 130.267  20
  -1  11   5 1056.74 119.556  14
  -1  11   5 1010.64 104.071  17
  -1 -11   5 1070.26 108.447  12
   1 -11  -5 528.478 424.947  10
  -1  11   5 1009.28 116.084  16
   1 -11  -5 1008.35 98.1540  12
  -1 -11   5 918.539 103.516  15
  -1  11   4 2652.92 179.840  14
  -1 -11   4 2740.00 167.645  12
  -1 -11   4 2970.21 200.534  20
   1 -11  -4 2775.37 158.764  12
  -1  11   4 2941.37 174.058  17
  -1 -11   3 730.699 92.6507  12
  -1  11   3 863.510 95.9574  17
   1 -11  -3 387.089 414.634  10
  -1 -11   3 806.573 121.615  20
   1 -11  -3 710.474 80.9112  12
  -1  11   3 522.936 85.7442  14
  -1  11   2 158.008 57.9584  17
  -1 -11   2 288.726 94.3315  20
   1 -11  -2 126.709 352.284  10
  -1  11   2 99.0049 57.3247  14
   1 -11  -2 95.3681 47.8931  12
   1  11  -2 143.462 57.0028  17
   1 -11  -1 12204.7 1549.73  10
  -1  11   1 10765.1 399.286  14
   1 -11  -1 11233.1 389.277  12
  -1  11   1 11589.2 409.347  17
   1  11  -1 12030.8 424.984  17
  -1  11   0 637.351 78.4195  17
   1  11   0 661.835 73.6678  14
   1  11   0 719.980 90.5098  17
   1 -11   0 592.147 71.0706  12
   1 -11   0 373.561 346.598  10
   1 -11   1 2996.74 805.376  10
   1 -11   1 2926.84 148.952  12
   1 -11   1 2806.25 505.213  11
   1  11   1 3000.02 165.655  14
   1  11   1 2791.78 171.614  17
   1 -11   2 1645.08 118.488  23
   1  11   2 1777.65 131.692  14
   1  11   2 1828.18 135.666  17
   1 -11   2 1738.64 108.834  12
   1 -11   3 201.359 50.3684  12
   1 -11   3 184.927 55.2418  23
   1  11   3 256.682 69.9189  17
   1  11   3 151.352 62.5450  14
   1  11   4 817.650 101.540  14
   1 -11   4 924.833 96.2896  23
   1  11   4 759.288 78.2679  13
   1 -11   4 866.770 85.0184  21
   1 -11   4 687.061 76.2435  12
   1  11   4 725.461 94.9159  17
   1 -11   5 1982.82 124.160  21
   1  11   5 2037.42 148.684  14
   1 -11   5 2046.29 139.365  23
   1  11   5 1925.76 142.174  17
   1 -11   6 174.711 47.9323  21
   1  11   6 208.201 67.0283  14
  -1 -11  -6 235.502 73.5683  12
   1 -11   6 226.910 59.1400  23
   1  11   6 145.940 55.3140  17
  -1 -11  -7 274.641 69.4311  12
   1 -11   7 252.660 64.2058  22
   1 -11   7 213.157 46.7493  21
   1  11   7 339.504 63.4838  17
   1 -11   8 86.2589 34.8098  21
   1 -11   8 33.0992 45.0883  22
   1  11   8 92.2615 45.2011  14
   1  11   8 83.2326 36.3958  17
  -1 -11  -8 88.1626 51.0638  12
   1 -11   9 230.214 48.0291  22
   1  11   9 185.799 41.2970  14
  -1 -11  -9 226.101 48.6303  12
  -1  12  10 18.8841 20.8098  20
  -1 -12   9 102.391 37.2669  20
  -1 -12   9-26.0258 37.4299  22
  -1  12   8 71.7738 42.7046  14
   1 -12  -8 80.0578 36.5593  12
   1 -12  -7 134.040 47.2900  12
  -1  12   7 172.591 54.5113  17
  -1  12   7 113.727 51.3601  14
  -1  12   6-20.5939 52.2736  16
  -1 -12   6 32.9556 45.6638  15
   1 -12  -6 61.8727 46.5910  12
  -1  12   6 5.82003 52.4388  14
  -1 -12   5 224.912 64.4075  23
  -1  12   5 271.777 73.4334  14
  -1  12   5 168.086 69.8434  16
   1 -12  -5 183.658 54.6925  12
  -1  12   5 179.496 64.5310  17
  -1 -12   5 250.543 65.4134  12
   1 -12  -4 4297.00 939.512  10
  -1 -12   4 5356.04 271.381  20
  -1  12   4 5134.76 251.661  14
   1 -12  -4 4887.70 221.844  12
  -1 -12   4 5205.40 241.856  12
  -1  12   4 5280.45 244.940  17
   1 -12  -3 7877.68 299.933  12
   1 -12  -3 7028.24 1205.23  10
  -1  12   3 7979.98 323.470  17
  -1  12   3 7559.75 324.906  14
  -1 -12   3 7973.12 352.089  20
  -1 -12   3 7894.73 320.213  12
   1 -12  -2 623.952 77.4187  12
   1 -12  -2 387.596 359.511  10
  -1 -12   2 552.347 109.090  20
  -1  12   2 504.584 81.0429  17
  -1 -12   2 643.950 89.8750  12
  -1  12   2 568.230 81.1219  14
   1  12  -2 572.191 86.6629  17
  -1 -12   1 3030.05 179.602  12
   1 -12  -1 3225.36 160.477  12
  -1  12   1 3071.49 171.614  17
   1  12  -1 3327.31 184.219  17
   1 -12   0 2794.21 146.530  12
   1  12   0 2793.35 171.517  17
  -1  12   0 2874.17 156.449  17
   1 -12   1 1876.11 115.619  12
   1  12   1 1869.61 126.248  14
   1  12   1 1852.95 139.741  17
   1 -12   2 5127.39 229.427  23
   1  12   2 5140.47 239.000  14
   1  12   2 5498.02 251.488  17
   1 -12   2 5055.24 212.756  12
   1  12   3 1240.99 111.289  14
   1 -12   3 1155.82 91.3899  12
   1 -12   3 1252.21 105.358  23
   1  12   3 1290.69 115.805  17
   1 -12   4 1243.54 95.5466  21
   1  12   4 1251.23 114.817  14
   1 -12   4 1084.85 100.562  23
   1 -12   4 960.178 82.8912  12
   1  12   5 173.697 62.0918  14
   1 -12   5 164.321 49.5870  21
   1  12   5 102.286 54.2654  17
   1 -12   5 118.971 49.3428  23
   1 -12   6 851.415 73.0247  21
   1  12   6 848.203 91.9025  14
   1  12   6 809.070 86.7177  17
   1  12   7 275.222 53.8142  17
   1 -12   7 240.891 55.0868  22
   1 -12   7 372.746 47.7416  21
   1  12   7 309.214 60.9340  14
   1 -12   8 375.251 53.7853  22
   1  12   8 317.822 41.2060  17
   1 -12   9 439.326 46.8930  22
  -1 -13   9-41.2611 24.6266  22
  -1  13   7-7.95375 38.5658  14
  -1 -13   7 76.3906 66.8789  20
  -1  13   7 10.3729 40.2134  17
  -1  13   6 230.581 58.3869  14
  -1 -13   6 373.951 91.4860  20
  -1 -13   6 321.599 63.4964  23
   1 -13  -6 242.425 46.0586  12
  -1  13   5 298.583 65.3018  14
  -1 -13   5 260.031 64.1656  23
  -1  13   5 362.047 68.5568  17
  -1 -13   5 393.509 103.393  20
   1 -13  -5 303.995 54.4531  12
  -1 -13   5 273.890 61.8320  12
  -1  13   5 307.131 72.8097  16
  -1  13   4 227.909 62.8136  14
  -1 -13   4 231.955 60.1414  12
   1 -13  -4 232.223 51.1237  12
  -1 -13   4 208.696 93.1468  20
  -1  13   4 237.778 66.5673  17
  -1  13   4 232.677 73.7370  16
   1 -13  -3 1683.36 110.205  12
  -1  13   3 1630.86 124.936  14
  -1 -13   3 1870.56 131.162  12
  -1  13   3 1754.67 129.634  17
  -1 -13   2 2729.03 160.728  12
  -1  13   2 2874.06 162.166  17
   1  13  -2 2620.11 152.300  17
   1 -13  -2 2459.47 137.103  12
  -1 -13   1 846.135 95.6430  12
  -1  13   1 1039.91 95.9898  17
   1  13  -1 896.849 96.1534  17
   1 -13  -1 858.026 81.1693  12
   1  13   0 1164.03 111.188  17
  -1 -13   0 1104.65 105.938  12
   1 -13   0 1069.87 86.7392  12
  -1  13   0 1040.30 93.5049  17
   1 -13   1 222.561 51.2815  23
   1 -13   1 111.579 41.6706  12
   1  13   1 196.938 63.7597  17
  -1 -13  -1 129.683 63.0003  12
  -1 -13  -2 969.751 98.9834  12
   1 -13   2 683.001 77.4535  23
   1  13   2 837.116 87.9914  14
   1 -13   2 763.538 72.5493  12
   1  13   2 800.775 94.6624  17
   1  13   3 526.205 76.6537  14
   1 -13   3 494.846 69.4641  23
   1  13   3 484.629 62.2052  13
   1 -13   3 621.249 70.3256  21
   1  13   3 628.226 85.9865  17
   1 -13   4 2157.50 120.222  21
   1 -13   4 1830.29 121.632  23
   1  13   4 2087.42 135.285  14
   1 -13   5 109.935 38.7223  21
   1 -13   5 182.056 49.1286  23
   1  13   5 127.330 53.5570  17
   1  13   5 126.534 52.2350  14
   1  13   6 175.371 47.8366  14
   1 -13   6 171.401 50.2118  22
   1 -13   6 151.689 35.5420  21
   1  13   6 192.169 48.9388  17
   1  13   7 874.280 72.5750  14
   1 -13   7 824.005 67.2346  22
   1  13   7 931.024 66.1078  17
   1 -13   8 248.107 36.8461  22
  -1 -14   6 44.9458 39.0651  23
  -1  14   6 36.8227 35.2576  14
  -1  14   6 70.0421 40.5818  17
  -1 -14   5 94.1357 45.3259  23
  -1  14   5 74.8946 44.2195  17
  -1  14   5 80.5036 41.3305  14
  -1  14   5 69.1224 45.9656  16
  -1  14   4 100.472 45.2870  14
  -1 -14   4 228.614 60.1713  23
  -1  14   4 115.644 52.3137  17
  -1 -14   4 109.674 49.1296  12
  -1  14   4 138.875 59.6343  16
  -1  14   3 4.37369 47.0968  17
   1 -14  -3 43.4183 29.8736  12
  -1 -14   3 4.30464 41.4606  12
  -1  14   3 11.6977 55.5435  16
   1 -14  -2 185.004 43.9343  12
   1  14  -2 179.412 47.9197  17
  -1  14   2 150.249 51.0662  17
  -1 -14   2 84.9946 51.1886  12
   1  14  -1 85.2114 48.3406  17
  -1  14   1 46.0349 43.0693  17
  -1 -14   1 142.235 53.6608  12
   1  14   0 110.789 55.5730  17
  -1 -14   0 125.155 54.0003  12
  -1 -14  -1 479.949 73.5975  12
   1  14   1 442.761 71.8440  17
   1 -14   2 573.294 64.0390  23
   1 -14   2 633.241 68.6255  21
  -1 -14  -2 639.385 78.8662  12
   1  14   2 600.275 78.0356  17
   1  14   3 22.9790 38.1436  14
   1 -14   3 13.6778 33.8345  23
   1 -14   3 3.22914 34.7701  21
   1  14   3-17.4878 45.7485  17
  -1 -14  -3 21.7448 43.8726  12
   1  14   4 421.286 60.2217  14
   1 -14   4 414.663 56.7528  23
   1 -14   4 391.160 49.3907  21
   1  14   4 449.096 64.7220  17
  -1 -14  -4 401.793 64.9207  12
   1 -14   5 2.98125 37.2276  22
   1 -14   5 26.5363 24.9837  21
   1  14   5 13.9462 35.6223  14
  -1 -14  -5 86.8261 42.0812  12
  -1 -14  -6 791.920 65.7566  12
   1 -14   6 660.546 55.2712  22
   1  14   6 738.442 61.6375  14
   1  14   6 819.996 63.0668  17
   1  14   7 36.0351 22.9814  17
  -1 -15   6 19.9961 25.3481  23
  -1 -15   5 129.887 39.3116  23
  -1  15   5-2.28130 8.96945  16
  -1 -15   4 78.1059 40.4540  23
  -1  15   4 28.8904 40.3979  16
  -1  15   4 73.4702 39.7975  17
  -1 -15   4 55.5480 36.9344  12
  -1 -15   3 139.404 46.9784  23
  -1  15   3 119.967 54.1963  16
  -1  15   3 142.660 45.4816  17
  -1 -15   3 131.468 43.2632  12
  -1  15   2 409.084 58.1009  17
  -1 -15   2 406.889 59.1389  12
  -1 -15   1 70.2928 42.2222  12
   1  15  -1 54.0681 37.8851  17
  -1  15   1 39.2974 35.0161  17
  -1 -15   0 964.815 84.8515  12
   1  15   0 1006.65 85.3532  17
   1  15   1 139.989 49.8615  17
   1 -15   1 161.058 39.2293  21
  -1 -15  -1 134.162 46.8817  12
   1 -15   2 23.4906 29.9252  21
  -1 -15  -2 17.9513 39.5123  12
   1  15   2 32.5820 42.1082  17
  -1 -15  -3-6.72747 36.4232  12
   1  15   3 73.3444 40.7567  17
   1 -15   3 15.5219 25.5478  21
   1 -15   4 5.09175 10.5598  21
   1  15   4 64.1468 36.2544  17
   1  15   6 142.400 27.3191  17
  -1 -16   4 118.420 28.9278  23
  -1 -16   3 296.442 42.1352  23
  -1  16   3 228.768 43.9072  16
  -1 -16   2 61.3661 34.0624  23
  -1  16   2 122.402 46.1989  16
  -1 -16   1 146.286 36.5272  23
  -1 -16   1 115.323 34.5714  12
  -1  16   1 68.5912 45.4641  16
   1 -16   0 57.0033 25.9756  21
   1  16   0 47.7254 28.6568  17
  -1 -16   0 96.1229 33.9233  12
   1 -16   1 24.7014 22.8493  21
  -1 -16  -1 41.9747 29.4890  12
   1  16   1 39.2013 31.5959  17
   1 -16   2-5.66643 8.95241  21
   1  16   2 60.0249 30.8308  17
   1  16   3 77.3948 29.3521  17
   1  16   4 41.5371 23.7605  17
  -1  17   1 36.5956 24.6565  16
  -1  17  -1 81.0651 30.2083  16
  -2   0  13 241.111 50.0378  20
  -2   0  12 2742.55 144.924  24
  -2   0  11 1181.22 109.563   4
  -2   0  11 2403.82 147.309  24
  -2   0  10 576.970 99.5449  24
  -2   0  10 547.306 92.1061  20
  -2   0  10 406.563 77.4912   4
  -2   0   9 11707.1 421.174  24
  -2   0   9 11932.6 435.076   4
  -2   0   9 12045.8 444.480  18
  -2   0   9 11855.2 447.423  20
  -2   0   9 11821.5 422.746  15
  -2   0   8 7427.02 296.760   6
  -2   0   8 7360.49 307.069  20
  -2   0   8 7150.65 289.711  24
  -2   0   8 7372.19 297.662   4
  -2   0   8 7064.42 308.854  18
  -2   0   8 6998.43 952.095   7
  -2   0   8 6909.22 289.646  15
  -2   0   7 9208.30 993.621   8
  -2   0   7 10001.4 353.814  24
  -2   0   7 9878.73 367.367  20
  -2   0   7 9917.82 360.558   6
  -2   0   7 10334.2 381.846  18
  -2   0   7 9364.83 356.774  15
  -2   0   6 963.494 334.526   9
  -2   0   6 687.121 71.5582   6
  -2   0   6 740.660 305.837   8
  -2   0   6 597.844 70.0920  24
  -2   0   5 10548.2 959.346   9
  -2   0   5 10067.1 909.188   8
  -2   0   4 28755.5 1603.34   9
   2   0  -4 28515.7 1111.14  11
   2   0  -3 799.074 168.832  11
  -2   0   3 1444.40 80.1483   5
  -2   0   3 1252.08 300.452   8
   2   0  -2 232.123 122.278  11
   2   0  -1 1436.53 231.017  11
   2   0   0 63439.9 2236.46  10
   2   0   0 71389.4 2344.99  11
   2   0   1 16199.2 883.874  11
   2   0   2 122719. 3297.29   3
   2   0   2 122733. 3299.72  13
   2   0   3 111151. 3029.83   3
   2   0   3 112946. 3034.17  13
   2   0   3 110664. 3789.46   1
   2   0   3 109081. 3739.56  11
   2   0   4 3329.38 154.903   3
   2   0   4 3285.37 136.741  14
   2   0   4 3828.97 506.005   1
   2   0   4 3275.16 455.607  11
   2   0   5 29.7353 43.0671   3
   2   0   5-53.7365 149.407   1
   2   0   5 120.900 32.7794  14
   2   0   6 12051.6 411.901   3
   2   0   6 11174.4 384.644  21
   2   0   6 11877.0 415.928  13
   2   0   7-70.6728 138.932   2
   2   0   7-55.0170 67.4077   3
   2   0   7-24.3825 44.7197  21
   2   0   7 44.0615 54.8549  13
   2   0   7-9.62422 43.0072  19
   2   0   8 159.850 181.524   2
   2   0   8 285.683 79.8324   3
   2   0   8 177.753 54.8264  21
   2   0   8 251.962 76.0546  13
   2   0   8 240.566 62.8194  19
   2   0   9 2847.04 158.593  21
   2   0   9 2442.69 164.432   3
   2   0   9 2622.06 159.902  19
   2   0  10-45.2854 66.8465   3
   2   0  10-4.78379 49.7654  19
   2   0  11 66.9746 54.9484   3
   2   0  11-7.68078 40.8918  19
   2   0  12 7.73275 30.0712  19
   2   0  12 817.005 67.8339   3
  -2  -1  13 3.17301 36.0130  20
  -2   1  12 2502.42 138.316  24
  -2   1  11 1100.93 116.618  20
  -2   1  11 1061.51 99.9059   4
  -2  -1  11 981.320 88.4203  15
  -2   1  10 1326.13 121.762  24
  -2  -1  10 1242.64 126.877  20
  -2   1  10 1136.95 126.738  20
  -2   1  10 1403.15 120.350   4
  -2  -1  10 1271.64 111.908  15
  -2  -1   9 1529.56 138.319  20
  -2   1   9 1808.89 142.983  20
  -2   1   9 1552.89 131.307  18
  -2   1   9 1677.01 128.682   4
  -2   1   9 1549.18 126.856  24
  -2   1   9 900.848 370.973   7
  -2  -1   9 1359.58 404.232   7
  -2  -1   9 1432.10 123.658  15
  -2   1   8 1268.78 106.551   6
  -2   1   8 1044.93 103.139  24
  -2   1   8 719.733 355.064   7
  -2   1   8 1235.20 112.759  20
  -2   1   8 1115.43 103.173   4
  -2  -1   8 1081.22 114.754  18
  -2   1   8 1122.75 113.114  18
  -2  -1   8 1316.69 113.631  15
  -2  -1   8 934.812 343.822   7
  -2  -1   8 1227.13 114.878  20
  -2  -1   7 1297.72 110.795  20
  -2  -1   7 1349.32 113.374  15
  -2   1   7 1544.27 112.210   6
  -2   1   7 1460.39 105.952  24
  -2  -1   7 1358.72 106.784  24
  -2   1   7 1528.70 114.641  20
  -2   1   7 1552.85 124.361  18
  -2   1   7 1213.96 373.313   8
  -2  -1   7 1321.62 117.836  18
  -2   1   6 2805.22 144.035   6
  -2  -1   6 2637.93 138.988  24
  -2  -1   6 3153.60 537.835   9
  -2  -1   6 2701.26 147.707  20
  -2   1   6 2544.81 138.030  24
  -2   1   6 2349.08 486.172   8
   2  -1  -5 1644.13 243.587  11
  -2   1   5 1455.78 391.792   9
  -2  -1   5 1937.72 402.880   9
  -2   1   5 1433.29 353.913   8
   2  -1  -4 1500.44 237.436  11
  -2  -1   4 1656.36 354.286   9
  -2   1   4 1583.87 354.187   8
   2   1  -4 1330.88 177.255  11
  -2   1   3 12530.3 376.844   5
  -2   1   3 11536.9 842.720   8
   2   1  -3 11444.6 615.810  11
   2  -1  -3 11904.6 690.297  11
  -2  -1   3 11880.8 375.213   5
   2   1  -2 26847.4 1114.51  11
   2  -1  -2 27324.2 1173.63  11
   2   1  -1 2935.09 322.655  11
   2  -1  -1 3142.05 338.162  11
   2  -1   0 12540.9 801.236  10
   2   1   0 13247.4 744.549  11
   2  -1   0 14070.9 775.645  11
   2  -1   1 5282.70 516.758  10
   2   1   1 5859.10 500.636  11
   2  -1   1 5634.64 488.640  11
   2  -1   2 24613.4 723.602   3
   2   1   2 25697.3 725.480   3
   2  -1   2 25179.4 726.671  13
   2   1   2 25426.0 729.095  13
   2   1   2 25358.4 1239.14  11
   2   1   2 26915.9 1251.54   1
   2  -1   3 81257.8 2246.23   3
   2   1   3 83478.9 2247.51   3
   2   1   3 82841.4 2243.46  14
   2  -1   3 82547.9 2252.86  13
   2   1   3 81015.1 2250.26  13
   2   1   3 83983.8 2997.29   1
   2  -1   3 84311.2 2966.20  11
   2  -1   4 6131.49 239.491   3
   2   1   4 6526.60 243.121   3
   2   1   4 6466.93 230.409  14
   2   1   4 6573.54 664.638   1
   2  -1   4 6369.90 244.193  13
   2   1   4 6678.33 664.120  11
   2  -1   4 7168.69 667.436  11
   2   1   5 35975.8 1026.10   3
   2  -1   5 35218.3 1017.69  25
   2   1   5 36221.6 1872.26   1
   2   1   5 35434.4 1029.39  13
   2   1   5 34460.8 1003.30  14
   2  -1   5 34117.3 1740.18  11
   2   1   6 995.725 95.5691   3
   2   1   6 1089.58 78.6914  14
   2   1   6 1231.89 101.073  13
   2  -1   6 1147.42 86.7859  21
   2  -1   6 1146.73 106.168  13
   2   1   6 1121.71 83.9405  21
   2   1   7 567.224 267.301   2
   2   1   7 561.093 69.9648  21
   2   1   7 553.139 82.4861   3
   2   1   7 530.460 78.7757  13
   2  -1   7 547.279 83.5481  13
   2   1   7 564.651 74.9319  19
   2  -1   7 490.828 71.0388  19
   2  -1   7 615.010 71.7792  21
   2  -1   8 957.353 385.362   2
   2   1   8 1119.34 386.194   2
   2  -1   8 1276.98 104.090  21
   2   1   8 1033.01 110.800   3
   2   1   8 1193.86 99.9835  21
   2   1   8 1030.14 108.538  13
   2  -1   8 1190.06 117.603  13
   2   1   8 1155.68 107.857  19
   2  -1   9 152.241 60.2744  21
   2   1   9 222.076 75.3990   3
   2   1   9 217.821 71.0015  13
   2   1   9 220.199 63.9006  19
   2  -1   9 243.810 244.139   2
   2   1   9 81.3124 159.993   2
   2   1  10 740.336 92.6426   3
   2   1  10 786.443 87.7735  19
   2   1  11 19.4530 50.7759   3
   2  -1  11 116.157 56.4870   3
   2   1  11 105.731 48.7219  19
   2  -1  12 937.689 70.9095   3
   2   1  12 1117.67 76.0177   3
  -2  -2  13 96.6964 40.3704  20
  -2   2  12 1852.05 109.645  24
  -2  -2  12 2777.26 123.647  24
  -2  -2  11 406.023 69.3641  15
  -2   2  11 385.397 82.2103  20
  -2   2  10 1945.48 143.901  24
  -2  -2  10 1922.08 137.702   4
  -2   2  10 1848.88 148.714  20
  -2   2  10 1832.17 136.144   4
  -2  -2  10 2408.12 153.037  24
  -2   2  10 1491.54 487.567   7
  -2  -2  10 1799.52 136.804  15
  -2  -2   9 5837.28 280.566  20
  -2   2   9 6227.52 282.177  20
  -2   2   9 5833.72 263.797   4
  -2  -2   9 6315.71 271.307   4
  -2   2   9 6194.78 256.058  24
  -2  -2   9 5804.36 260.574  24
  -2   2   9 6049.77 274.083  18
  -2   2   9 5584.38 247.423  14
  -2  -2   9 5685.48 269.145  15
  -2   2   8 524.984 78.7433   6
  -2   2   8 413.996 80.8026  18
  -2  -2   8 413.489 78.7506  15
  -2  -2   8 529.220 77.2712   6
  -2   2   8 556.936 79.4959  24
  -2  -2   8 633.100 91.7663  20
  -2  -2   8 591.113 81.2472   4
  -2   2   8 546.460 86.5050  20
  -2   2   8 482.671 77.0157   4
  -2  -2   8 351.063 225.792   7
  -2  -2   8 442.051 84.9396  24
  -2   2   8 190.417 241.998   7
  -2  -2   7 7036.14 277.276   6
  -2   2   7 6668.02 271.342   6
  -2   2   7 6686.21 264.857  24
  -2  -2   7 6318.18 842.573   8
  -2  -2   7 6752.77 286.880  20
  -2   2   7 6022.98 809.413   8
  -2  -2   7 7041.33 292.882  15
  -2  -2   7 6613.52 268.980  24
  -2  -2   7 7156.11 299.127  18
  -2  -2   6 3800.45 191.362  15
  -2  -2   6 4138.00 180.811   6
  -2   2   6 3782.69 177.117   6
  -2  -2   6 3643.56 176.298  24
  -2  -2   6 3436.01 560.742   9
  -2  -2   6 3863.79 604.538   8
  -2  -2   6 3892.48 188.977  20
  -2   2   6 3910.63 193.987  16
  -2  -2   6 3592.60 192.338  18
  -2   2   6 3875.11 171.360  24
  -2   2   6 3422.46 578.345   8
  -2  -2   5 4837.72 619.156   8
  -2  -2   5 5183.78 623.014   9
  -2   2   5 3966.38 580.391   8
   2  -2  -5 4561.98 454.207  11
  -2  -2   4 33852.1 960.835  12
  -2  -2   4 37565.0 1781.90   8
  -2   2   4 35529.7 1743.27   8
   2  -2  -4 36534.4 1486.75  11
  -2   2   3 12969.3 983.733   9
  -2  -2   3 13687.8 916.806   8
  -2   2   3 13004.6 899.174   8
   2   2  -3 12455.0 633.705  11
   2  -2  -3 13260.7 784.105  11
   2   2  -2 28302.7 1139.62  11
   2  -2  -2 24307.4 1168.50  11
   2   2  -1 6004.61 474.697  11
   2  -2  -1 6602.71 529.237  11
   2  -2   0 26695.7 1380.52  10
   2   2   0 27724.9 1224.98  11
   2  -2   0 26407.0 1239.78  11
   2  -2   1 7131.88 665.220  10
   2   2   1 7029.52 577.367  11
   2   2   2 24557.8 693.206   3
   2  -2   2 26355.6 1392.40  10
   2   2   2 23354.0 697.341  13
   2  -2   2 24075.1 698.114  13
   2  -2   2 23556.8 692.502   3
   2   2   2 24299.8 699.412  14
   2   2   2 23536.1 1224.66  11
   2  -2   2 23944.7 1190.53   1
   2   2   2 26517.5 1248.03   1
   2  -2   2 25078.8 1220.72  11
   2   2   3 30693.9 885.898   3
   2  -2   3 30729.2 884.542   3
   2   2   3 31382.3 889.881  14
   2  -2   3 31415.5 895.757  13
   2  -2   3 31301.0 1506.39   1
   2  -2   3 31287.1 1480.68  11
   2   2   4 106757. 2889.45  14
   2  -2   4 105652. 2891.27   3
   2   2   4 104898. 2892.48   3
   2   2   4 106205. 2897.69  13
   2   2   4 105202. 3810.34   1
   2  -2   4 106374. 2905.29  13
   2  -2   4 110595. 3829.32   1
   2  -2   4 111036. 3720.60  11
   2  -2   5 7929.72 289.279   3
   2   2   5 7216.98 281.941   3
   2   2   5 8088.67 283.332  25
   2  -2   5 7623.78 280.138  25
   2   2   5 7564.10 276.486  14
   2   2   5 7508.23 780.982   1
   2   2   5 7962.33 291.458  13
   2  -2   5 7726.24 785.512   1
   2  -2   5 7453.89 269.565  21
   2  -2   5 7576.90 297.978  13
   2  -2   5 7172.44 706.441  11
   2  -2   6 2764.06 523.578   2
   2  -2   6 3349.82 170.399   3
   2   2   6 2955.32 161.883   3
   2   2   6 3100.04 150.311  21
   2  -2   6 3102.59 168.438  22
   2   2   6 3125.03 167.065  13
   2   2   6 3095.37 149.158  14
   2  -2   6 3216.22 153.567  21
   2   2   6 2601.00 498.905   2
   2  -2   6 2874.23 473.298  11
   2  -2   7 1112.70 106.989   3
   2   2   7 1071.07 105.928   3
   2  -2   7 1194.62 95.2680  21
   2  -2   7 862.325 337.656   2
   2   2   7 1228.93 394.660   2
   2   2   7 1115.57 93.5734  21
   2   2   7 1133.34 85.1606  14
   2   2   7 1111.23 105.116  13
   2  -2   7 1163.10 112.898  13
   2  -2   7 1231.80 101.890  19
   2   2   7 1228.64 104.132  19
   2  -2   8 656.846 83.2275  19
   2   2   8 1143.58 103.834  21
   2   2   8 720.883 93.2391   3
   2  -2   8 606.999 91.2440   3
   2   2   8 673.345 89.5200  13
   2  -2   8 703.155 80.6048  21
   2   2   8 762.792 89.5021  19
   2  -2   8 713.510 299.064   2
   2   2   8 795.837 338.529   2
   2  -2   9 1023.30 108.217   3
   2   2   9 1064.72 109.087   3
   2  -2   9 998.260 96.0792  21
   2   2   9 1175.54 106.493  19
   2  -2   9 641.039 316.193   2
   2  -2   9 958.857 101.205  19
   2   2   9 984.611 103.456  13
   2   2   9 641.413 289.020   2
   2  -2  10 684.826 89.2190   3
   2  -2  10 695.665 84.6648  21
   2   2  10 689.198 81.3616  19
   2  -2  10 756.976 85.1689  19
   2   2  10 644.627 82.5038   3
   2  -2  11 570.246 71.1099   3
   2   2  11 648.899 73.7145   3
   2   2  11 573.281 66.4395  19
   2  -2  11 576.299 65.7511  19
   2   2  12 244.015 38.9869  19
   2  -2  12 266.067 40.9989  19
  -2  -3  13 118.556 37.9413  20
  -2  -3  12 81.3128 51.7883  20
  -2   3  12 109.900 54.7387  20
  -2   3  11 438.674 83.8620  20
  -2  -3  11 350.707 69.0296  15
  -2   3  10 1320.00 105.442  14
  -2   3  10 1818.51 130.864  24
  -2   3  10 1357.37 113.825  18
  -2  -3  10 1873.80 131.156   4
  -2   3  10 1698.10 128.269   4
  -2   3  10 1918.93 145.981  20
  -2  -3  10 1695.01 133.952  15
  -2   3   9 1967.63 139.164  14
  -2  -3   9 2357.72 155.819  24
  -2  -3   9 2402.32 151.229   4
  -2   3   9 2216.16 138.758  24
  -2   3   9 2597.25 167.914  20
  -2  -3   9 2097.65 164.706  20
  -2   3   9 2474.10 152.842   4
  -2   3   9 2104.01 150.353  18
  -2   3   9 2245.49 615.858   7
  -2  -3   9 2066.30 158.475  15
  -2  -3   8 4082.89 205.338   6
  -2   3   8 4030.78 210.587  14
  -2   3   8 4514.13 212.168   6
  -2  -3   8 4039.43 201.263  24
  -2  -3   8 4116.32 224.096  20
  -2  -3   8 4395.07 210.730   4
  -2   3   8 4318.57 210.792   4
  -2   3   8 4339.12 224.881  18
  -2   3   8 4095.28 195.894  24
  -2   3   8 4870.57 859.006   7
  -2  -3   8 4181.94 224.363  15
  -2  -3   7 1263.34 101.824   6
  -2  -3   7 1217.98 382.880   8
  -2   3   7 1414.53 108.131   6
  -2   3   7 1429.99 101.543  24
  -2  -3   7 1328.67 119.542  20
  -2  -3   7 1145.78 105.134  24
  -2   3   7 1248.89 450.813   7
  -2   3   7 1096.20 109.841  16
  -2   3   7 1005.81 357.005   8
  -2  -3   7 1188.81 115.816  15
  -2  -3   6 4403.95 213.840  15
  -2  -3   6 4269.91 189.537   6
  -2   3   6 4124.59 189.288   6
  -2  -3   6 4005.99 184.295  24
  -2   3   6 4215.74 182.722  24
  -2  -3   6 4065.24 202.721  20
  -2  -3   6 3941.38 616.513   8
  -2   3   6 3451.38 571.434   8
  -2   3   6 4158.02 209.053  16
  -2  -3   6 3334.21 525.869   9
   2  -3  -6 3652.12 462.807  11
  -2  -3   5 9632.21 854.173   9
  -2  -3   5 10299.2 903.547   8
  -2   3   5 10319.0 923.835   8
   2  -3  -5 9211.96 725.344  11
  -2   3   4 69158.9 3087.95   9
  -2   3   4 73636.3 2897.82   8
  -2  -3   4 74314.6 2921.98   8
  -2  -3   4 73632.0 2014.55  12
   2  -3  -4 76619.4 2708.37  11
  -2  -3   3 118320. 4037.87   8
  -2   3   3 121449. 4039.30   8
  -2   3   3 118379. 4287.47   9
   2  -3  -3 116762. 3872.57  11
   2  -3  -2 540.275 184.971  11
  -2   3   2 1368.51 325.305   9
   2  -3  -1 30274.5 1657.58  10
   2   3  -1 30053.2 1312.62  11
   2  -3  -1 28740.6 1348.08  11
   2  -3   0 17551.0 1151.86  10
   2   3   0 15222.0 466.622  14
   2   3   0 15867.2 915.964  11
   2  -3   0 16552.2 932.123  11
   2  -3   1 34251.1 1462.53   1
   2   3   1 34876.4 1470.93   1
   2   3   1 35190.4 998.738  14
   2   3   2 14336.0 448.475  14
   2  -3   2 14867.5 438.655   3
   2   3   2 14239.3 434.598   3
   2  -3   2 13891.5 447.175  13
   2  -3   2 13581.7 860.678   1
   2   3   2 13967.4 874.762   1
   2  -3   2 15567.9 923.745  11
   2  -3   3 63817.3 1743.89   3
   2   3   3 63741.6 1744.10   3
   2  -3   3 61960.0 1760.45  13
   2   3   3 62879.3 1755.10  14
   2  -3   3 65006.9 2495.55   1
   2  -3   3 66381.6 2482.43  11
   2   3   3 63941.6 2489.72   1
   2  -3   4 14954.4 473.882   3
   2   3   4 14712.0 471.634   3
   2  -3   4 13316.2 1010.43   1
   2   3   4 15172.2 481.831  13
   2  -3   4 15580.6 491.586  13
   2   3   4 14650.7 476.701  14
   2  -3   4 15424.6 1007.15  11
   2  -3   5 12557.1 412.921   3
   2   3   5 12260.3 408.287   3
   2   3   5 12295.0 410.072  14
   2  -3   5 11712.1 425.511  13
   2  -3   5 11697.1 410.634  22
   2  -3   5 12032.2 396.192  21
   2   3   5 12387.0 415.648  13
   2  -3   5 13275.3 966.803  11
   2  -3   6 3948.57 192.580   3
   2   3   6 4032.99 177.379  21
   2   3   6 3870.87 187.205   3
   2  -3   6 3263.39 560.177   2
   2   3   6 3993.87 182.634  14
   2   3   6 2920.41 533.429   2
   2  -3   6 3882.82 194.698  22
   2  -3   6 4194.74 182.932  21
   2   3   6 3966.07 196.130  13
   2  -3   6 3191.05 494.753  11
   2  -3   7 864.791 329.033   2
   2   3   7 1451.48 413.327   2
   2  -3   7 1300.00 113.845   3
   2   3   7 1282.43 111.956   3
   2  -3   7 1369.88 104.071  21
   2  -3   7 1325.62 109.899  19
   2   3   7 1386.28 111.549  19
   2   3   7 1438.66 102.143  14
   2  -3   7 1273.29 118.510  22
   2   3   7 1167.22 111.282  13
   2  -3   8 1160.59 112.714   3
   2   3   8 1110.73 108.519   3
   2   3   8 1127.52 88.0349  14
   2  -3   8 1217.81 103.589  21
   2   3   8 1286.55 115.264  13
   2   3   8 1267.59 109.074  19
   2  -3   8 1169.17 386.879   2
   2   3   8 860.647 333.736   2
   2  -3   8 1177.77 106.015  19
   2   3   9 114.306 54.1443  19
   2   3   9 83.2047 52.1699  13
   2  -3   9 69.9911 54.0491  21
   2  -3   9 109.536 53.6512  19
   2   3   9 56.1182 64.2519   3
   2  -3   9 35.9834 62.0559   3
   2  -3  10 1114.22 100.269   3
   2   3  10 1004.91 95.4790   3
   2   3  10 1259.42 99.9264  19
   2  -3  10 968.502 90.8028  19
   2   3  11 491.018 61.8806  19
   2  -3  11 507.163 62.2835  19
  -2  -4  13 23.5400 30.3514  20
  -2   4  12 456.696 67.4155  20
  -2  -4  12 391.319 67.2900  20
  -2  -4  11-15.3763 49.2663  15
  -2   4  11-47.8568 59.9496  20
  -2  -4  11 33.7091 59.3402  20
  -2  -4  10 200.260 69.5662  15
  -2   4  10 364.929 73.2298  24
  -2   4  10 145.291 50.3662  14
  -2   4  10 206.549 75.2093  20
  -2  -4  10 212.221 58.8794   4
  -2   4  10 142.616 53.6814   4
  -2  -4   9 541.648 94.5376  15
  -2   4   9 346.778 75.4526  14
  -2  -4   9 502.241 67.3075  22
  -2   4   9 587.795 79.9775   4
  -2   4   9 489.436 74.1130  24
  -2   4   9 465.640 85.2570  18
  -2   4   9 429.932 366.241   7
  -2  -4   9 550.954 78.5792   4
  -2  -4   8 760.811 101.519  15
  -2   4   8 716.205 94.1996  14
  -2   4   8 723.689 83.3472  24
  -2  -4   8 858.192 106.093  24
  -2  -4   8 750.719 107.218  20
  -2  -4   8 666.518 83.1281   4
  -2   4   8 749.732 86.7425   4
  -2   4   8 415.247 312.340   7
  -2  -4   7 3846.55 184.316   6
  -2   4   7 3559.06 182.393   6
  -2  -4   7 3538.84 168.677  23
  -2   4   7 3795.57 175.277  24
  -2  -4   7 3833.76 206.938  20
  -2  -4   7 3588.34 180.483  24
  -2   4   7 3626.80 182.960   4
  -2   4   7 3654.79 202.359  16
  -2  -4   7 3887.47 216.004  15
  -2  -4   6 16815.8 567.199  15
  -2  -4   6 16470.2 526.420   6
  -2   4   6 16838.1 526.530   6
  -2  -4   6 16338.5 518.839  24
  -2   4   6 15824.5 512.569  24
  -2  -4   6 16950.0 560.140  20
  -2  -4   6 15550.5 1224.92   8
  -2  -4   6 14290.9 1088.34   9
  -2   4   6 17410.1 1292.46   8
  -2   4   6 16203.7 558.885  16
  -2   4   5 29611.8 852.513   6
  -2   4   5 28438.2 854.721  17
  -2  -4   5 27851.1 1552.31   9
  -2  -4   5 29736.6 882.740  20
  -2  -4   5 28690.5 1630.80   8
  -2   4   5 27288.2 1620.22   8
  -2  -4   5 28809.0 851.534  12
  -2  -4   5 28823.5 852.215   6
  -2   4   4 127.644 204.887   9
  -2  -4   4 187.949 150.847   8
  -2   4   4 47.3550 120.192   8
  -2  -4   4 53.5642 35.2337  12
  -2   4   3 1887.61 402.977   9
  -2  -4   3 2075.61 374.335   8
  -2   4   3 2205.02 397.770   8
  -2  -4   3 2288.01 109.601  12
  -2  -4   2 31332.0 1470.65   8
  -2   4   2 28985.4 1435.73   8
  -2  -4   2 31239.9 874.582  12
  -2   4   2 33003.7 1668.81   9
   2  -4  -2 27431.2 1435.93  11
   2  -4  -1 46146.3 2318.88  10
   2   4  -1 46325.2 1299.44  14
  -2   4   1 50686.3 2073.30   9
   2  -4  -1 48846.9 1974.02  11
   2  -4   0 27490.7 1633.39  10
  -2   4   0 23409.5 1259.71   9
   2   4   0 25625.7 742.453  14
   2  -4   1 7559.06 582.429   1
   2   4   1 7573.00 582.244   1
   2  -4   1 8104.37 855.661  10
   2   4   1 8193.63 280.633  14
   2  -4   1 8284.33 668.533  11
   2  -4   2 1586.36 307.459  11
   2  -4   2 1559.79 299.287   1
   2  -4   2 1474.66 95.0454  13
   2  -4   2 1981.37 446.265  10
   2   4   2 1673.68 301.826   1
   2  -4   3 5679.85 208.321   3
   2   4   3 5506.54 205.451   3
   2   4   3 5134.74 214.184  13
   2  -4   3 5909.77 586.205   1
   2  -4   3 5794.64 226.970  13
   2   4   3 5558.09 221.471  14
   2   4   3 4727.25 534.841   1
   2  -4   3 5861.68 587.878  11
   2  -4   4 14858.9 475.294   3
   2   4   4 14927.8 474.283   3
   2  -4   4 15782.5 502.121  13
   2  -4   4 15187.8 1059.82   1
   2   4   4 15519.3 490.531  13
   2   4   4 14762.8 490.071  14
   2   4   4 14671.9 1041.24   1
   2  -4   4 15772.0 1033.31  11
   2   4   5 5015.51 218.736  14
   2  -4   5 4733.67 207.426   3
   2   4   5 5021.74 208.389   3
   2  -4   5 4745.69 213.278  22
   2  -4   5 5161.19 205.404  21
   2   4   5 5134.98 218.886  13
   2  -4   5 4195.46 551.253  11
   2  -4   6 1595.21 345.932  11
   2   4   6 1683.34 119.596  14
   2  -4   6 1720.50 121.724   3
   2   4   6 1873.67 120.027   3
   2  -4   6 1399.49 393.566   2
   2   4   6 1532.04 390.183   2
   2  -4   6 1747.31 127.494  22
   2  -4   6 1932.42 117.885  21
   2   4   6 1681.04 122.241  13
   2  -4   6 1945.72 120.948  19
   2   4   6 1870.34 120.395  19
   2  -4   7 142.392 162.014   2
   2   4   7 500.397 269.333   2
   2   4   7 463.544 70.7032  14
   2  -4   7 487.196 70.4582  19
   2  -4   7 463.346 81.1647  22
   2   4   7 408.437 66.8893  19
   2  -4   7 380.261 76.5553   3
   2   4   7 442.855 71.3586   3
   2   4   7 353.356 68.2441  13
   2  -4   7 501.108 68.8112  21
   2  -4   8 1051.71 96.9891  19
   2   4   8 930.436 86.0812  14
   2  -4   8 1048.55 108.556   3
   2   4   8 1102.73 102.728   3
   2  -4   8 1010.50 96.2351  21
   2   4   8 1017.69 102.656  13
   2   4   8 1171.21 102.618  19
   2  -4   8 1126.28 372.576   2
   2   4   8 600.547 284.036   2
   2  -4   9 1483.42 119.980   3
   2   4   9 1510.48 118.922   3
   2   4   9 1411.54 114.342  13
   2   4   9 1460.31 111.860  19
   2  -4   9 1602.13 115.565  19
   2  -4  10 289.714 55.2618  19
   2   4  10 203.002 53.2804  19
   2   4  10 216.645 62.6764   3
   2  -4  10 418.800 69.9808   3
   2  -4  11 61.0670 35.0362  19
   2   4  11 19.7897 32.8461  19
  -2   5  13 52.9613 23.6026  20
  -2  -5  12-18.9095 47.6064  20
  -2   5  12 54.2719 44.6096  20
  -2  -5  11 152.485 60.3403  15
  -2   5  11 118.293 62.6992  20
  -2  -5  11 169.409 66.4047  20
  -2  -5  10 6.32159 58.7490  15
  -2   5  10-4.88701 43.7015  14
  -2   5  10-21.2941 46.4794  24
  -2  -5  10-14.7970 41.3799  22
  -2   5  10 75.7146 63.4228  20
  -2  -5   9 132.450 76.0041  15
  -2   5   9 118.839 52.5984  24
  -2   5   9 161.499 63.0956  14
  -2  -5   9 83.9295 49.0454  22
  -2   5   9 126.594 56.3372  18
  -2   5   9 110.863 217.979   7
  -2  -5   9 119.420 48.3694   4
  -2   5   9 100.719 54.0506   4
  -2   5   8 3016.43 187.747  14
  -2  -5   8 2593.55 153.953  23
  -2  -5   8 3204.49 165.346  24
  -2   5   8 2576.95 144.790  24
  -2  -5   8 2551.27 181.059  20
  -2  -5   8 2727.29 157.008   4
  -2   5   8 2663.78 154.001   4
  -2   5   8 2418.17 166.458  16
  -2  -5   8 2671.07 186.130  15
  -2  -5   7 11730.5 395.869   6
  -2   5   7 10981.2 388.281   6
  -2   5   7 11111.4 380.350  24
  -2  -5   7 10545.8 381.376  24
  -2  -5   7 11255.7 390.158  23
  -2  -5   7 10837.1 390.837   4
  -2   5   7 10996.0 391.642   4
  -2   5   7 11217.5 426.681  16
  -2  -5   7 11734.4 437.085  20
  -2  -5   6 7646.65 279.117   6
  -2   5   6 7248.93 274.467   6
  -2  -5   6 7458.94 834.971   8
  -2  -5   6 7921.46 319.607  20
  -2   5   6 5958.11 757.224   8
  -2   5   6 6675.01 1018.87   7
  -2   5   6 6743.03 261.731  24
  -2  -5   6 7659.89 281.033  23
  -2  -5   6 6960.29 269.821  24
  -2   5   6 7740.94 319.131  16
  -2  -5   5 4056.29 208.168  15
  -2  -5   5 3879.14 171.435   6
  -2   5   5 3879.19 170.724   6
  -2  -5   5 3805.78 507.744   9
  -2  -5   5 2882.55 491.762   8
  -2   5   5 2819.75 514.162   8
  -2  -5   5 3996.15 179.231  12
  -2   5   5 3843.91 179.377  17
  -2   5   5 3945.56 203.709  16
  -2  -5   5 3825.77 199.353  20
  -2  -5   4 3206.30 478.132   8
  -2   5   4 2501.33 425.571   8
  -2  -5   4 2963.10 140.948  12
  -2  -5   3 31918.0 1575.79   8
  -2   5   3 32262.5 1589.85   8
  -2  -5   3 32718.6 934.727  12
  -2   5   2 44921.8 2117.41   9
  -2   5   2 44580.1 1867.60   8
  -2  -5   2 43941.8 1229.80  12
  -2  -5   2 44199.7 1862.72   8
   2  -5  -1 19605.4 1472.44  10
   2   5  -1 17982.0 541.778  14
  -2   5   1 18487.0 1155.61   9
  -2  -5   1 17693.0 533.535  12
   2  -5  -1 19907.7 1166.47  11
   2   5   0 8911.85 298.110  14
   2  -5   0 8036.74 570.778   1
   2   5   0 7512.40 559.066   1
  -2   5   0 8543.32 713.224   9
  -2  -5   0 8587.73 285.928  12
   2   5   1 28814.7 828.375  14
   2  -5   1 31345.6 1888.50  10
  -2   5  -1 28119.9 1342.25   9
  -2  -5  -1 27706.9 812.320  12
   2  -5   1 27544.2 1276.87   1
   2   5   1 27628.1 1278.81   1
   2  -5   1 29307.1 1468.62  11
   2  -5   2 40.2635 112.190  11
   2   5   2 202.257 132.748   1
   2  -5   2 364.130 274.241  10
   2   5   2 321.968 52.8518  14
   2  -5   2 570.471 178.800   1
   2   5   3 10797.3 815.202   1
   2  -5   3 9349.35 770.186   1
   2  -5   3 10484.5 337.796   3
   2  -5   3 9532.50 785.590  11
   2  -5   4 15761.1 498.940   3
   2   5   4 16080.2 498.096   3
   2   5   4 16314.1 528.255  14
   2   5   4 16562.2 521.103  13
   2  -5   4 15888.2 502.930  21
   2  -5   4 15858.0 1080.69  11
   2  -5   5 3662.79 171.732  21
   2  -5   5 4013.05 175.911   3
   2   5   5 3616.03 166.514   3
   2   5   5 3826.00 185.558  13
   2  -5   5 2655.11 471.549   2
   2   5   5 3502.57 539.463   2
   2   5   5 3230.67 161.718  17
   2   5   5 3623.45 186.613  14
   2  -5   5 3933.52 186.067  22
   2  -5   5 3716.14 506.080  11
   2  -5   6 420.426 205.979  11
   2  -5   6 368.736 221.165   2
   2   5   6 487.822 240.290   2
   2   5   6 460.109 65.6013   3
   2  -5   6 677.915 80.4892   3
   2  -5   6 601.130 81.8309  22
   2  -5   6 712.790 76.3993  21
   2   5   6 684.447 80.9179  13
   2  -5   6 644.490 72.1885  19
   2   5   6 641.458 73.6394  19
   2   5   6 590.791 81.5810  14
   2  -5   7 2118.61 138.246   3
   2   5   7 1804.66 123.756   3
   2   5   7 1890.45 131.765  14
   2  -5   7 2133.40 150.425  22
   2  -5   7 2106.83 132.184  21
   2   5   7 2057.47 138.104  13
   2  -5   7 1970.34 459.315   2
   2  -5   7 1988.09 125.825  19
   2   5   7 2085.48 127.021  19
   2   5   7 1958.85 450.191   2
   2  -5   8 374.856 84.0228  22
   2  -5   8 55.4418 63.1893   3
   2   5   8 319.716 64.6030   3
   2   5   8 213.579 59.1383  13
   2   5   8 200.027 55.1060  19
   2  -5   8 193.781 56.7890  19
   2  -5   8 280.153 194.800   2
   2   5   8 69.2635 192.647   2
   2   5   8 255.119 57.6346  14
   2  -5   9 997.298 95.5530   3
   2   5   9 596.213 65.5815  14
   2   5   9 598.602 73.9539  13
   2   5   9 756.824 77.7968  19
   2  -5   9 914.062 84.2311  19
   2   5   9 755.209 83.9970   3
   2   5  10 966.039 84.9266   3
   2   5  10 751.148 70.6867  19
   2  -5  10 806.138 75.2248  19
   2   5  11 146.494 32.7362  19
   2  -5  11 137.208 34.3518  19
  -2  -6  12 198.969 49.1650  20
  -2   6  12 208.690 47.6054  20
  -2  -6  11 514.296 76.8549  15
  -2  -6  11 387.363 72.6593  20
  -2   6  11 468.043 71.4890  20
  -2  -6  10 229.421 77.7196  15
  -2   6  10 231.577 61.5418  14
  -2  -6  10 197.888 49.3211  22
  -2  -6  10 224.931 74.0052  20
  -2   6  10 372.355 77.2542  20
  -2   6   9 3893.81 222.294  14
  -2  -6   9 4380.62 197.995   4
  -2   6   9 4115.05 214.496  18
  -2   6   9 4072.48 183.281  24
  -2   6   9 4081.87 193.974   4
  -2  -6   9 4407.60 204.096  22
  -2  -6   9 4591.83 245.933  15
  -2   6   8 4543.52 241.623  14
  -2   6   8 4069.86 184.401  24
  -2  -6   8 4112.22 200.180  23
  -2  -6   8 4302.87 198.279   4
  -2   6   8 4066.61 195.188   4
  -2   6   8 4350.15 226.558  16
  -2   6   7 1179.97 128.881  14
  -2  -6   7 1570.88 116.700  24
  -2  -6   7 1163.54 127.429  20
  -2   6   7 1218.37 96.8348   4
  -2  -6   7 1144.38 100.677  23
  -2   6   7 1254.70 120.435  16
  -2   6   7 1385.04 514.149   7
  -2  -6   7 1430.71 100.623   4
  -2  -6   7 1231.49 131.174  15
  -2  -6   6 1404.17 95.7602   6
  -2   6   6 1416.75 96.5335   6
  -2  -6   6 1631.79 109.439  24
  -2  -6   6 1504.67 131.375  20
  -2  -6   6 1390.00 104.287  23
  -2  -6   6 1277.07 93.0695   4
  -2  -6   6 1313.33 109.418  12
  -2   6   6 1221.19 105.062  17
  -2   6   6 1398.18 128.034  16
  -2   6   6 1276.13 94.4659   4
  -2  -6   6 1318.49 128.657  15
  -2  -6   5 442.864 56.2217   6
  -2  -6   5 380.830 79.6838  15
  -2  -6   5 437.707 81.1196  20
  -2  -6   5 307.126 193.018   8
  -2   6   5 311.185 176.957   8
  -2   6   5 725.479 341.552   7
  -2  -6   5 449.314 67.2215  12
  -2   6   5 431.542 81.3073  16
  -2  -6   4 702.583 62.5702   6
  -2  -6   4 785.857 91.7235  15
  -2  -6   4 595.822 82.5064  20
  -2   6   4 901.968 256.728   8
  -2  -6   4 888.441 78.2336  12
  -2   6   4 846.456 79.4489  17
  -2  -6   4 489.240 202.931   8
  -2   6   4 858.581 94.9046  16
  -2  -6   3 3806.41 476.318   8
  -2   6   3 3073.95 437.361   8
  -2  -6   3 3660.94 161.174  12
   2  -6  -2 2590.57 620.194  10
   2   6  -2 2512.06 120.329  14
  -2  -6   2 2505.13 369.165   8
  -2   6   2 1942.61 328.880   8
  -2  -6   2 2486.27 123.018  12
   2  -6  -1 8667.67 1054.46  10
   2   6  -1 7994.78 274.574  14
  -2  -6   1 6453.91 571.963   8
  -2   6   1 6262.41 563.045   8
  -2  -6   1 7802.44 271.117  12
   2  -6   0 1461.91 333.870  11
   2   6   0 1312.73 91.5758  14
   2  -6   0 1002.53 403.825  10
  -2  -6   0 1437.78 88.2300  12
   2  -6   0 990.036 203.679   1
   2   6   0 1092.30 213.765   1
   2   6   1 4536.98 192.660  14
   2  -6   1 4385.60 762.622  10
  -2  -6  -1 4425.14 182.715  12
   2  -6   1 3822.46 411.021   1
   2   6   1 3705.34 409.240   1
   2  -6   1 4291.44 542.298  11
   2  -6   2 19495.7 1571.15  10
   2  -6   2 15015.5 927.134   1
   2   6   2 14611.6 921.930   1
  -2  -6  -2 16835.5 525.754  12
   2   6   2 17419.9 546.230  14
   2  -6   2 16885.3 1101.97  11
   2  -6   3 266.551 188.886  11
   2  -6   3 379.709 161.515   1
   2   6   3 377.339 166.125   1
   2  -6   4 7148.06 268.795  22
   2  -6   4 6642.50 256.568  21
   2   6   4 6657.50 270.116  13
   2   6   4 7218.89 284.135  14
   2  -6   4 5699.53 620.634   2
   2   6   4 6372.45 647.024   2
   2  -6   4 5858.38 647.456  11
   2  -6   5 4052.39 186.216  21
   2   6   5 2514.65 446.567   2
   2  -6   5 4521.52 185.805   3
   2   6   5 3965.03 174.172   3
   2   6   5 4491.30 213.016  14
   2  -6   5 3922.83 194.024  22
   2  -6   5 3488.67 503.989  11
   2   6   5 4395.38 201.828  13
   2  -6   5 3840.17 173.804  19
   2  -6   5 3248.67 502.843   2
   2   6   5 3827.63 183.622  17
   2   6   6 2272.03 446.715   2
   2   6   6 2309.17 129.943   3
   2  -6   6 2828.87 146.011   3
   2   6   6 2418.25 156.751  14
   2  -6   6 2643.72 157.949  22
   2   6   6 2522.81 151.615  13
   2  -6   6 2381.52 131.677  19
   2   6   6 2283.05 131.361  17
   2  -6   6 1967.84 425.605   2
   2  -6   7 5622.48 258.641  22
   2   6   7 5583.11 227.288  19
   2   6   7 5316.62 227.119   3
   2   6   7 5826.67 255.992  14
   2  -6   7 5716.61 232.157  19
   2   6   7 5277.24 241.528  13
   2  -6   7 5713.47 237.170   3
   2  -6   7 5269.35 715.436   2
   2   6   8 3004.61 166.373  14
   2   6   8 2932.03 161.424  13
   2   6   8 2914.50 152.304   3
   2   6   8 2982.92 150.740  19
   2  -6   8 3047.40 154.481  19
   2  -6   8 3066.05 182.939  22
   2   6   9 134.463 42.9184  14
   2   6   9 232.977 54.9312   3
   2  -6   9 218.753 57.9872  21
   2   6   9 125.804 40.4530  19
   2  -6   9 128.146 42.4720  19
   2  -6  10 247.915 51.5875  21
   2   6  10 228.508 38.4417  19
   2  -6  11 812.397 63.3910  21
  -2  -7  12 127.228 37.6498  20
  -2   7  12 161.497 38.1863  20
  -2  -7  11 39.8562 48.2098  15
  -2   7  11-2.89821 20.0093  14
  -2  -7  11 29.5670 49.1238  20
  -2   7  11 50.7742 44.5502  20
  -2   7  10 1494.08 112.389  14
  -2  -7  10 1301.92 94.5872  22
  -2  -7  10 1244.57 119.756  20
  -2   7   9 810.115 97.0229  14
  -2  -7   9 667.181 81.1128  22
  -2   7   9 758.952 88.8848  18
  -2   7   8 1752.96 138.431  16
  -2   7   8 1757.88 149.535  14
  -2  -7   8 1746.64 124.019  23
  -2   7   8 1478.86 518.575   7
  -2  -7   8 1861.22 156.520  15
  -2   7   7 898.553 116.031  14
  -2  -7   7 661.807 84.4306  23
  -2  -7   7 640.795 106.813  20
  -2   7   7 441.057 331.671   7
  -2   7   7 681.686 99.4594  16
  -2  -7   7 890.069 113.969  15
  -2  -7   6 2244.09 139.179  23
  -2  -7   6 2354.12 170.476  20
  -2  -7   6 2098.91 140.708  12
  -2   7   6 1870.01 135.916  17
  -2   7   6 1821.79 529.504   7
  -2   7   6 2550.09 172.396  16
  -2  -7   6 2066.84 159.780  15
  -2  -7   5 1005.17 113.453  20
  -2  -7   5 1062.98 96.4046  12
  -2   7   5 1389.58 459.148   7
  -2   7   5 984.214 109.033  16
  -2  -7   5 1134.03 118.846  15
  -2  -7   4 6291.03 278.555  15
  -2  -7   4 6362.38 247.334  12
  -2   7   4 5781.94 855.192   7
  -2   7   4 6138.35 251.499  17
  -2  -7   4 5507.82 265.081  20
  -2   7   4 5972.76 275.986  16
  -2  -7   3 669.435 86.5017  15
  -2  -7   3 683.852 87.7260  20
  -2  -7   3 833.583 76.8488  12
  -2   7   3 640.889 73.1275  17
   2   7  -2 1887.53 104.718  14
  -2  -7   2 1793.36 128.953  20
  -2  -7   2 1746.76 109.913  12
  -2   7   2 2001.80 117.071  17
  -2   7   2 2061.45 465.046   7
   2   7  -1 12118.0 404.567  14
  -2  -7   1 12701.7 408.556  12
   2  -7   0 2120.81 428.725  11
   2   7   0 2384.13 133.520  14
   2  -7   0 2137.71 597.738  10
  -2  -7   0 2780.01 136.230  12
   2  -7   1 8386.04 1107.60  10
   2   7   1 7831.34 305.683  14
  -2  -7  -1 8744.40 304.799  12
   2  -7   1 7947.32 777.754  11
   2  -7   2 2882.60 470.381  11
   2   7   2 2883.13 158.220  14
   2  -7   2 2656.88 655.830  10
  -2  -7  -2 2978.36 151.576  12
   2   7   3 7399.42 298.169  14
   2  -7   3 6463.34 704.269  11
   2  -7   4 290.151 173.622  11
   2  -7   4 161.910 49.3047  21
   2   7   4 167.864 57.2853  13
   2   7   5 5715.48 258.398  14
   2  -7   5 5360.63 240.065  22
   2   7   5 5534.35 240.255  13
   2   7   5 5255.76 235.221  17
   2  -7   5 5437.58 628.069  11
   2  -7   6 13221.1 462.483  22
   2   7   6 12929.0 467.052  14
   2   7   6 12102.6 430.756  17
   2   7   6 13432.8 453.472  13
   2   7   7 749.147 90.6879  14
   2  -7   7 658.228 89.1413  22
   2   7   7 660.437 79.1538  13
   2  -7   8 887.402 97.3017  22
   2   7   8 767.097 79.1814  13
   2  -7   8 791.461 83.3977  21
   2   7   8 777.380 89.2159  14
   2  -7   9 265.085 55.1151  21
   2   7   9 148.080 45.3512  14
   2  -7  10 152.837 43.8101  21
   2  -7  11 415.306 43.9062  21
  -2   8  12 57.0321 23.2014  20
  -2  -8  11 284.341 54.7130  20
  -2   8  11 254.690 50.7710  20
  -2   8  10 4.39177 42.0006  14
  -2  -8  10-28.2152 38.6518  22
  -2  -8  10 24.9218 52.4621  20
  -2   8  10 53.3168 47.0360  20
  -2   8   9 1075.31 109.501  14
  -2  -8   9 989.140 91.6426  22
  -2  -8   9 1033.06 115.513  20
  -2   8   9 837.144 86.5190  18
  -2  -8   9 1079.80 114.393  15
  -2   8   8 2308.11 167.778  14
  -2  -8   8 2237.41 137.417  23
  -2   8   8 1987.47 144.749  16
  -2  -8   8 2333.38 174.552  15
  -2  -8   7 2956.80 167.634  23
  -2   8   7 2641.24 180.156  16
  -2   8   7 2872.32 690.463   7
  -2  -8   7 2419.04 180.821  15
  -2   8   6 1101.75 127.962  14
  -2  -8   6 1053.10 125.277  20
  -2  -8   6 1112.26 109.810  12
  -2  -8   6 1072.35 104.404  23
  -2   8   6 941.913 445.366   7
  -2   8   6 1224.29 126.465  16
  -2  -8   6 946.731 116.392  15
  -2  -8   5 479.930 92.3714  15
   2  -8  -5 139.811 317.639  10
  -2   8   5 455.911 93.6138  14
  -2  -8   5 442.360 93.3069  20
  -2   8   5 568.369 81.9132  17
  -2  -8   5 472.946 74.7250  12
  -2   8   5 664.657 357.667   7
  -2   8   5 589.535 96.6579  16
  -2  -8   4 16728.5 576.346  15
   2  -8  -4 16874.2 1864.09  10
  -2  -8   4 15242.5 571.027  20
  -2  -8   4 17349.3 543.651  12
  -2   8   4 15127.0 1422.47   7
  -2   8   4 17121.6 552.498  17
  -2   8   4 15645.5 576.204  16
  -2  -8   3 266.027 68.8807  15
  -2  -8   3 266.141 72.9400  20
  -2   8   3 319.235 60.1353  17
  -2  -8   3 254.324 60.2590  12
  -2   8   3 150.281 241.315   7
  -2  -8   2 4627.34 217.327  15
   2   8  -2 4229.48 180.766  14
  -2  -8   2 4416.69 221.788  20
  -2  -8   2 4549.54 198.469  12
  -2   8   2 4324.66 661.511   7
  -2   8   2 4313.25 198.249  17
  -2   8   1 1603.58 107.776  17
  -2  -8   1 1687.64 128.643  20
   2   8  -1 1632.05 105.566  14
  -2  -8   1 1657.43 111.448  12
   2   8   0 4230.46 191.331  14
  -2  -8   0 4228.75 214.192  20
  -2  -8   0 4123.88 189.140  12
   2  -8   0 4129.61 600.793  11
  -2  -8  -1 2592.04 144.281  12
   2   8   1 2565.07 148.795  14
   2  -8   2 5145.03 938.164  10
  -2  -8  -2 6188.09 254.068  12
   2   8   2 5998.06 259.296  14
   2  -8   2 6491.38 717.939  11
   2  -8   3 259.297 166.535  11
  -2  -8  -3 166.153 60.3404  12
   2   8   3 149.450 59.8219  14
  -2  -8  -4 9414.43 353.333  12
   2   8   4 9416.97 360.358  17
   2   8   4 9296.56 369.171  14
   2   8   4 9456.21 353.248  13
   2  -8   5 8949.57 346.163  22
   2   8   5 9171.44 344.161  13
   2   8   5 9036.15 346.469  17
   2   8   6 1427.37 109.201  13
   2   8   6 1493.61 128.305  14
   2  -8   6 1373.79 119.511  22
   2   8   6 1341.93 106.220  17
   2   8   7 748.242 91.8600  14
   2  -8   7 605.470 89.4195  22
   2  -8   7 884.411 86.7534  21
   2   8   7 759.996 81.5865  13
   2   8   7 645.533 70.0386  17
   2  -8   8 317.067 68.3198  22
   2   8   8 279.822 62.8702  14
   2  -8   8 348.648 61.2561  21
   2   8   9-17.4698 34.1136  14
  -2  -8  -9 33.0761 47.6248  12
   2  -8   9 23.5835 39.1829  21
   2  -8  10 450.674 50.6109  21
  -2   9  11 267.931 42.5991  20
  -2  -9  11 131.603 46.3499  20
  -2  -9  10 362.209 66.7985  15
  -2   9  10 355.636 55.3772  14
  -2  -9  10 299.969 63.1333  20
  -2   9  10 352.058 59.7119  20
  -2  -9   9 34.0194 57.9170  15
  -2   9   9 21.0866 48.6079  14
  -2  -9   9-62.7292 50.3435  22
  -2  -9   9-27.5564 55.2443  20
  -2   9   9 18.3899 18.1964  18
  -2   9   8 805.829 103.180  14
  -2  -9   8 790.962 84.4187  23
  -2   9   8 726.481 87.4227  16
  -2  -9   8 825.297 105.057  15
   2  -9  -7 600.776 482.772  10
  -2  -9   7 1019.74 100.586  23
  -2   9   7 895.239 106.012  16
  -2   9   7 747.086 383.833   7
  -2  -9   7 865.762 111.083  15
  -2   9   6 3160.43 208.893  14
   2  -9  -6 3642.44 963.362  10
  -2  -9   6 3475.09 190.504  23
  -2  -9   6 3349.91 216.385  20
  -2  -9   6 3436.19 191.490  12
  -2   9   6 3483.34 213.031  16
  -2   9   6 2913.95 684.588   7
  -2  -9   6 3711.95 217.124  15
  -2   9   5 2329.69 178.026  14
   2  -9  -5 2950.51 856.287  10
  -2  -9   5 2758.20 187.491  20
  -2  -9   5 2624.46 158.743  12
  -2   9   5 2458.73 156.979  17
  -2   9   5 1562.76 500.085   7
  -2   9   5 2380.98 177.773  16
  -2  -9   5 2392.65 170.593  15
  -2   9   4 2781.09 185.737  14
  -2  -9   4 2774.94 186.863  20
   2  -9  -4 2385.24 750.679  10
  -2  -9   4 2892.94 162.678  12
  -2   9   4 2834.62 165.286  17
  -2   9   4 2857.82 193.217  16
  -2  -9   4 2763.05 177.781  15
  -2   9   3 4567.40 237.023  14
  -2  -9   3 4579.27 243.676  20
  -2  -9   3 4644.45 217.058  12
   2  -9  -3 4925.21 998.278  10
  -2   9   3 4879.40 220.679  17
  -2   9   3 3518.66 657.641   7
  -2  -9   3 4534.78 231.577  15
  -2  -9   2 1958.00 142.368  15
  -2   9   2 2177.41 151.846  14
  -2  -9   2 2095.06 157.039  20
   2  -9  -2 2178.32 714.708  10
  -2  -9   2 2337.60 142.398  12
  -2   9   2 2111.84 133.735  17
  -2   9   1 22839.0 725.702  14
  -2  -9   1 21915.4 744.451  20
   2   9  -1 22657.8 698.994  14
  -2  -9   1 22897.0 715.356  12
  -2   9   1 24053.2 711.296  17
   2  -9  -1 22214.9 1569.93  11
  -2  -9   0 4657.05 233.317  20
   2   9   0 4390.93 203.186  14
  -2  -9   0 4276.11 203.146  12
   2   9   1 1739.16 123.759  14
  -2  -9  -1 1849.50 127.143  12
   2  -9   2 929.092 302.621  11
  -2  -9  -2 748.585 88.5733  12
   2   9   2 673.842 88.1002  14
   2   9   3 10762.1 399.329  14
  -2  -9  -3 10160.8 383.608  12
   2   9   4 5507.28 261.420  14
   2   9   4 5450.41 243.666  13
  -2  -9  -4 5639.61 251.089  12
   2   9   4 5369.31 252.675  17
   2  -9   5 1212.44 106.036  22
   2   9   5 1258.53 106.446  13
  -2  -9  -5 1254.71 117.612  12
   2   9   5 1354.51 112.396  17
   2  -9   6 50.6115 53.0194  22
   2   9   6 59.1710 59.7440  14
   2  -9   6 142.159 49.2088  21
   2   9   6 107.376 49.8163  13
  -2  -9  -6 96.6756 61.0100  12
   2   9   6 97.5663 49.5302  17
   2   9   7 32.7914 36.9870  17
   2  -9   7-24.2753 56.7328  22
   2   9   7-32.1265 50.1133  14
   2  -9   7 33.1052 44.8036  21
   2   9   7-11.5395 36.2640  13
  -2  -9  -7-20.5279 54.0158  12
   2  -9   8 964.648 82.0661  21
   2   9   8 960.288 90.6705  14
   2  -9   8 866.294 86.1802  22
  -2  -9  -8 894.109 92.3661  12
   2  -9   9 20.0051 31.6184  21
  -2  -9  -9 38.9931 41.8140  12
   2   9   9 6.21259 30.3318  14
   2  -9  10 46.1301 27.3332  21
  -2 -10  10 162.108 46.3194  15
  -2 -10  10-5.93057 11.8749  22
  -2  10  10 168.513 42.2300  20
  -2 -10  10 102.959 54.5327  20
  -2 -10   9 140.615 55.3621  15
  -2  10   9 112.590 50.4265  14
  -2 -10   9 64.2930 40.9298  22
  -2 -10   9 171.903 60.8826  20
  -2 -10   8-16.9133 53.9169  15
  -2 -10   8 59.5761 46.3265  23
  -2 -10   8-40.8139 64.1598  20
  -2  10   8 8.98722 43.5762  16
  -2 -10   7 168.528 66.9566  15
  -2 -10   7 140.877 54.9235  23
  -2  10   7 206.165 73.5999  14
  -2  10   7 118.997 62.7559  16
  -2 -10   6 487.785 85.5679  15
   2 -10  -6 295.512 410.935  10
  -2  10   6 356.511 86.3473  14
  -2 -10   6 375.905 72.7059  23
  -2 -10   6 592.891 85.8453  12
  -2  10   6 364.098 82.9303  16
  -2 -10   5 109.849 64.4640  15
  -2  10   5 124.496 70.7494  14
  -2 -10   5 174.468 77.4892  20
   2 -10  -5 148.680 337.518  10
  -2  10   5 151.309 61.7528  17
  -2 -10   5 168.588 64.2322  12
  -2  10   5 192.329 244.083   7
  -2  10   5 116.724 75.5270  16
  -2  10   4 5275.74 269.722  14
   2 -10  -4 4805.14 1068.61  10
  -2 -10   4 5646.80 283.513  20
  -2 -10   4 5568.54 254.339  12
  -2  10   4 5890.84 259.312  17
  -2  10   4 5610.70 287.193  16
  -2 -10   4 5692.83 268.370  15
   2 -10  -3 1635.72 483.439  11
  -2  10   3 1236.40 124.747  14
  -2 -10   3 1506.65 147.679  20
  -2 -10   3 1296.53 113.595  12
  -2  10   3 1249.18 109.479  17
  -2 -10   3 984.727 107.946  15
   2 -10  -2 2037.46 497.939  11
  -2  10   2 1870.54 141.631  14
  -2 -10   2 2182.30 167.690  20
  -2 -10   2 1931.66 137.914  12
  -2  10   2 1932.67 130.965  17
   2 -10  -1 2963.71 587.644  11
  -2  10   1 2911.87 166.179  14
   2  10  -1 2683.33 146.884  14
   2 -10  -1 3811.59 930.180  10
  -2 -10   1 3047.65 194.713  20
  -2 -10   1 2976.12 168.927  12
  -2  10   1 2955.64 157.787  17
   2  10   0 6500.20 270.443  14
   2 -10   0 6096.27 1143.33  10
  -2 -10   0 6851.53 283.111  12
   2 -10   0 5349.25 747.669  11
   2 -10   1 3012.57 549.558  11
   2  10   1 2210.76 145.806  14
   2 -10   1 2264.12 727.461  10
  -2 -10  -1 2316.12 148.050  12
   2  10   2 6760.87 289.538  14
  -2 -10  -2 6724.57 284.424  12
   2 -10   3 1113.30 317.901  11
   2  10   3 1365.10 120.509  14
  -2 -10  -3 1393.93 117.505  12
   2  10   3 1312.23 119.175  17
   2  10   4-17.8278 59.1902  14
   2  10   4 44.6812 48.4784  13
  -2 -10  -4 53.4261 55.5812  12
   2  10   4 50.6269 54.1804  17
   2 -10   5 89.1950 51.7652  22
   2  10   5 93.9252 59.3127  14
   2  10   5 166.777 52.1580  13
  -2 -10  -5 106.678 58.1621  12
   2  10   5 115.076 58.5651  17
   2 -10   5 170.768 52.6178  21
   2 -10   6 1006.27 88.0922  21
   2 -10   6 771.044 83.6451  22
   2  10   6 613.900 73.6761  13
  -2 -10  -6 736.411 88.9468  12
   2  10   6 868.168 86.2654  17
   2 -10   7 438.984 67.8248  22
   2  10   7 546.541 76.7631  14
   2 -10   7 518.909 65.0106  21
  -2 -10  -7 575.334 80.7989  12
   2  10   7 523.805 60.9733  17
   2  10   8 170.238 48.9485  14
   2 -10   8 141.556 41.0258  21
  -2 -10  -8 135.966 50.3176  12
   2 -10   9 487.405 48.8599  21
  -2 -11  10 235.895 45.8907  20
  -2  11  10-5.55765 21.5637  20
  -2 -11   9-6.95910 38.2927  15
  -2  11   9 14.0010 33.9470  14
  -2 -11   9 15.9916 34.6271  22
  -2 -11   8 44.8407 49.0802  15
  -2  11   8 32.9696 44.4052  14
  -2 -11   8 102.840 78.2100  20
  -2  11   8-10.3800 20.4071  16
  -2 -11   8 54.9792 39.0252  23
  -2 -11   7 13.7492 43.2085  23
  -2 -11   7-5.20987 48.4006  15
  -2  11   7-16.8201 53.6195  14
  -2  11   7 15.5416 47.7677  16
  -2 -11   6 44.9627 49.8242  15
  -2  11   6 12.4213 52.7522  14
  -2 -11   6 21.0827 46.7248  23
  -2  11   6 55.0751 53.6127  17
  -2 -11   6-40.7385 58.6596  12
  -2  11   6 57.6389 62.5306  16
  -2 -11   5 109.089 60.5025  15
  -2  11   5 58.5424 57.7349  14
  -2 -11   5 189.646 101.509  20
  -2  11   5 99.5289 59.8223  17
  -2 -11   5 161.434 63.1741  12
  -2  11   5 106.836 67.6967  16
  -2 -11   4 246.063 65.6678  15
   2 -11  -4 84.4022 191.698  11
   2 -11  -4 290.362 403.671  10
  -2  11   4 181.986 69.8928  14
  -2 -11   4 450.668 113.270  20
  -2  11   4 279.687 69.6338  17
  -2 -11   4 167.409 63.1707  12
  -2  11   4 351.136 92.3368  16
  -2 -11   3 3397.41 218.390  20
  -2  11   3 3471.64 202.474  14
   2 -11  -3 3749.99 916.075  10
  -2 -11   3 3508.66 190.526  12
  -2  11   3 3493.52 188.303  17
  -2  11   2 6645.64 297.500  14
   2 -11  -2 6706.50 1205.03  10
  -2 -11   2 7788.91 336.763  20
  -2 -11   2 7164.58 299.236  12
  -2  11   2 7177.75 293.184  17
   2 -11  -2 7240.45 942.514  11
   2 -11  -1 8282.57 1350.29  10
  -2 -11   1 7256.66 302.252  12
  -2  11   1 7289.44 288.425  17
   2 -11  -1 6390.50 855.509  11
   2 -11   0 1663.02 427.460  11
   2  11   0 1115.07 98.8561  14
   2 -11   0 1388.19 590.272  10
  -2 -11   0 1089.59 114.426  12
   2 -11   1 1343.03 383.673  11
   2 -11   1 1785.14 662.730  10
  -2 -11  -1 1764.02 133.186  12
   2  11   1 1635.10 124.458  14
   2  11   1 1689.96 134.946  17
   2  11   2 1607.03 124.833  14
  -2 -11  -2 1488.47 120.005  12
   2 -11   3 366.288 65.9466  21
   2  11   3 363.736 71.6004  14
  -2 -11  -3 405.666 74.0487  12
   2  11   3 249.959 71.8061  17
   2  11   4 213.299 64.6410  14
   2 -11   4 229.752 57.5017  21
  -2 -11  -4 151.366 61.3073  12
   2  11   4 303.396 70.3848  17
   2  11   4 287.948 60.6960  13
   2 -11   5 449.235 64.5435  22
   2 -11   5 553.707 70.1486  21
   2  11   5 512.943 80.8099  14
   2  11   5 514.374 68.7572  13
  -2 -11  -5 487.113 79.3145  12
   2  11   5 571.345 78.8342  17
   2 -11   6 319.490 57.9389  22
   2  11   6 321.308 65.8971  14
   2 -11   6 482.268 62.2766  21
  -2 -11  -6 356.461 69.7785  12
   2  11   6 342.790 63.0548  17
   2 -11   7 124.459 44.0175  22
   2  11   7 192.795 52.2700  14
   2 -11   7 199.003 44.6784  21
  -2 -11  -7 123.878 51.8740  12
   2  11   7 141.423 38.6986  17
   2  11   8 413.585 52.8368  14
   2 -11   8 488.856 49.2889  21
  -2 -11  -8 336.045 52.1222  12
   2 -11   9 72.5742 24.0328  21
  -2 -12   9 151.175 47.4971  20
  -2  12   9 14.9039 22.3012  20
  -2 -12   8 124.608 40.3954  15
  -2  12   8 70.9758 38.3883  14
  -2 -12   7 84.1862 43.5258  15
  -2 -12   7 92.8649 46.7715  23
  -2  12   7 103.824 49.7553  14
  -2  12   7 97.7342 50.2884  16
  -2 -12   6 147.018 49.3362  15
  -2  12   6 256.950 65.3926  14
  -2 -12   6 247.639 59.2684  23
  -2  12   6 138.391 62.4016  16
  -2 -12   5 94.8576 48.7479  15
  -2  12   5 192.508 65.3025  14
  -2 -12   5 174.065 58.1362  23
  -2  12   5 95.4582 54.2716  17
  -2 -12   5 135.459 56.6274  12
  -2  12   5 71.7065 67.4855  16
  -2  12   4-5.80611 51.4717  14
  -2  12   4 14.8815 52.2147  17
  -2 -12   4 35.1969 55.3330  12
  -2  12   4-21.2439 65.7895  16
  -2 -12   3 343.602 101.017  20
  -2  12   3 203.537 63.3515  17
  -2 -12   3 307.408 70.1027  12
   2  12  -3 227.297 62.1360  17
  -2  12   3 240.860 67.6154  14
  -2  12   3 272.912 86.0459  16
  -2 -12   2 2027.65 140.760  12
  -2  12   2 1877.75 129.823  17
   2  12  -2 1949.03 143.406  17
   2 -12  -1 758.363 310.936  11
   2 -12  -1 821.199 466.419  10
  -2 -12   1 805.398 96.3621  12
  -2  12   1 655.917 77.6972  17
   2  12  -1 758.364 96.9240  17
   2 -12   0 3337.14 593.976  11
   2 -12   0 3928.01 914.208  10
  -2 -12   0 3648.65 196.118  12
   2  12   0 3360.76 193.381  17
   2  12   1 630.926 79.2849  14
  -2 -12  -1 560.366 84.5902  12
   2  12   1 771.185 98.9927  17
   2  12   2 2448.30 150.878  14
  -2 -12  -2 2660.87 160.114  12
   2  12   2 2442.20 158.597  17
   2  12   3 5.11303 47.8541  14
   2 -12   3 21.8995 40.6900  21
   2  12   3-14.1088 46.8384  13
  -2 -12  -3-9.93509 52.2851  12
   2  12   4 1257.59 108.356  14
   2  12   4 1101.38 94.3699  13
  -2 -12  -4 1272.57 108.823  12
   2 -12   4 1495.57 104.441  21
   2  12   4 1339.78 110.590  17
   2  12   5 65.3537 50.0073  14
   2 -12   5 95.3223 43.6696  21
   2  12   5 29.9001 28.2598  13
  -2 -12  -5 105.613 52.6432  12
   2  12   5 55.9801 49.6259  17
   2 -12   6 80.9052 37.9543  21
   2 -12   6 44.6138 34.8996  22
   2  12   6 127.745 45.8918  14
  -2 -12  -6 116.230 46.6018  12
   2  12   6 136.385 43.6807  17
   2 -12   7 55.8287 31.0512  21
  -2 -12  -7 52.9880 38.9176  12
   2  12   7 6.56996 14.9226  17
   2 -12   8 267.389 32.3681  21
  -2 -13   8-17.8373 28.2789  22
  -2 -13   7 41.0774 34.1239  23
  -2  13   7-6.39648 30.3704  14
  -2  13   7-2.59260 13.4851  16
  -2 -13   6 144.001 47.4084  23
  -2  13   6 122.372 44.4568  14
  -2  13   6 76.7200 47.4952  16
  -2 -13   5 53.6312 44.5288  23
  -2  13   5 62.2456 45.4335  14
  -2 -13   5 25.1107 45.0801  12
  -2  13   5 48.9734 56.6175  16
  -2  13   4 195.877 56.1243  14
  -2 -13   4 259.672 61.5134  12
  -2  13   4 291.847 80.2947  16
  -2  13   3 188.901 58.7782  17
  -2 -13   3 186.126 57.3361  12
   2  13  -3 207.022 54.2142  17
  -2  13   3 139.948 72.3201  16
  -2  13   2 123.358 50.2536  17
  -2 -13   2 85.9675 51.2173  12
   2  13  -2 113.250 55.6783  17
  -2 -13   1 479.177 76.8574  12
   2  13  -1 516.157 81.3396  17
  -2 -13   0 173.588 61.3833  12
   2  13   0 198.706 66.0040  17
   2  13   1 551.754 65.5982  14
  -2 -13  -1 766.038 89.3526  12
   2  13   1 818.169 93.2596  17
   2 -13   2 97.8268 47.5679  21
  -2 -13  -2 217.120 60.5940  12
   2  13   2 136.323 58.3506  17
   2  13   2 164.754 49.2875  14
   2  13   3 91.3515 44.2323  13
   2  13   3 111.231 46.6335  14
   2 -13   3 121.903 45.6147  21
  -2 -13  -3 30.7574 47.6323  12
   2  13   4 278.788 55.5730  14
   2 -13   4 289.928 51.9910  21
   2  13   4 179.073 41.4899  13
  -2 -13  -4 264.371 58.6933  12
   2  13   4 156.056 51.4045  17
   2 -13   5 171.884 39.2902  21
  -2 -13  -5 111.768 44.4099  12
   2  13   5 131.157 43.9469  17
   2  13   5 122.557 43.9541  14
   2  13   6 152.765 39.5359  14
   2 -13   6 128.268 33.0430  21
  -2 -13  -6 98.2290 37.7600  12
   2  13   6 112.352 36.1107  17
   2 -13   7 166.921 26.9908  21
  -2 -14   6 208.472 41.8062  23
  -2  14   6 136.369 37.2036  16
  -2 -14   5 317.337 53.2429  23
  -2  14   5 262.497 58.6739  16
  -2 -14   4-47.3920 39.6992  12
  -2  14   4-19.5722 52.1061  16
  -2 -14   3 50.3332 44.3992  12
  -2  14   3 43.7892 57.2900  16
  -2 -14   2 132.777 48.4935  12
   2  14  -2 168.478 48.4276  17
  -2 -14   1 40.9757 43.6833  12
   2  14  -1 139.409 51.4656  17
  -2  14   1 89.7081 64.0741  16
  -2 -14   0 434.788 66.2483  12
   2  14   0 316.630 63.0485  17
  -2 -14  -1 593.401 71.6509  12
   2  14   1 697.635 78.1936  17
   2 -14   2 222.659 48.4241  21
   2  14   2 231.914 48.2754  13
  -2 -14  -2 294.876 55.1718  12
   2  14   2 215.396 53.7500  17
   2  14   3 43.6668 33.7781  14
   2 -14   3 107.444 38.3311  21
   2  14   3 5.63939 16.6456  13
  -2 -14  -3 46.3027 41.2321  12
   2  14   3 36.3475 40.0036  17
   2  14   4 224.331 42.5282  14
   2 -14   4 345.467 44.7204  21
  -2 -14  -4 238.348 47.6578  12
   2  14   4 294.544 49.6219  17
  -2  14  -4 198.695 44.1410  16
   2 -14   5 209.296 34.3002  21
   2  14   5 163.146 37.4479  17
   2 -14   6 271.216 27.4854  21
   2  14   6 216.749 29.3566  17
  -2 -15   5 35.1358 25.6664  23
  -2  15   5 6.54105 26.0775  16
  -2  15   4 75.1390 40.6664  16
  -2 -15   3 280.820 46.2148  12
  -2  15   3 333.500 61.9647  16
   2  15  -2 58.4461 28.0695  17
  -2 -15   2 82.7929 35.8765  12
  -2 -15   1 37.7659 34.8492  12
   2  15  -1 54.8370 34.0772  17
  -2  15   1 116.007 53.4725  16
  -2 -15   0 241.815 47.1040  12
   2  15   0 195.856 45.7206  17
  -2  15   0 220.942 64.9476  16
   2 -15   1 99.8696 36.4972  21
   2  15   1 121.085 36.5109  13
  -2 -15  -1 128.217 38.9736  12
   2  15   1 65.5994 38.7573  17
  -2  15  -1 31.6464 47.9259  16
   2 -15   2 45.0634 29.1463  21
  -2 -15  -2 28.7185 32.1285  12
   2  15   2 98.6795 38.4373  17
  -2  15  -2 32.0154 45.2119  16
   2 -15   3 375.579 40.9650  21
   2  15   3 365.673 48.2908  17
  -2  15  -3 393.409 54.0374  16
   2 -15   4 84.7458 23.2165  21
  -2 -16   3 16.4715 21.9870  23
  -2  16   3 15.3924 25.6984  16
  -2 -16   2 269.122 36.5558  23
   2 -16  -2 332.090 35.8343  21
  -2 -16   1 31.6205 27.9668  23
   2 -16  -1 8.81450 21.0838  21
  -2  16   1 3.04124 35.7071  16
   2 -16   0-5.13284 20.7342  21
   2  16   0 18.1199 20.3097  17
  -2  16   0 6.18221 37.7861  16
   2 -16   1-1.53166 17.9822  21
   2  16   1-1.78553 21.5424  17
  -2  16  -1-2.83092 32.9237  16
   2 -16   2 146.215 21.8707  21
   2  16   2 152.159 27.5495  17
  -3   0  13-1.91951 23.1589  20
  -3   0  12 134.708 49.1965  20
  -3   0  11 169.889 60.2343  20
  -3   0  11 209.007 52.0827   4
  -3   0  10 656.873 94.8285  20
  -3   0  10 610.132 83.7054   4
  -3   0   9 38.6554 44.5629  15
  -3   0   9-33.7630 56.4135   6
  -3   0   9 43.0051 58.7613  20
  -3   0   9 28.3699 66.8730  18
  -3   0   9-22.7937 58.9298   4
  -3   0   9-93.9137 213.182   7
  -3   0   8 2135.62 152.922   6
  -3   0   8 2235.57 155.913  24
  -3   0   8 1924.31 146.653  20
  -3   0   8 2099.10 169.102  18
  -3   0   8 2054.42 140.738  15
  -3   0   7 3638.52 191.609   6
  -3   0   7 3428.24 181.756  24
  -3   0   7 3442.86 188.099  20
  -3   0   7 3595.86 214.832  18
  -3   0   7 2903.15 175.052  15
  -3   0   6 15253.6 515.202  15
  -3   0   6 14410.9 491.330  24
  -3   0   6 15048.2 1396.80   9
  -3   0   6 13812.9 1304.59   8
  -3   0   6 15115.4 505.033  20
  -3   0   5 681.097 83.4017  15
  -3   0   5 489.454 321.144   9
  -3   0   5 599.679 71.3433  20
  -3   0   5 587.292 300.859   8
  -3   0   5 578.346 89.4746  18
   3   0  -4 2265.25 345.678  11
  -3   0   4 2988.31 597.117   9
  -3   0   4 2569.05 511.257   8
  -3   0   4 2459.48 155.060  18
   3   0  -3 2014.97 336.817  11
  -3   0   3 2193.46 125.364   5
  -3   0   3 2543.09 487.512   8
   3   0  -2 191.591 150.715  11
   3   0  -2 285.487 166.951  10
  -3   0   2 149.477 46.1163   5
   3   0  -1 4463.99 470.124  10
   3   0  -1 4639.88 175.983  13
  -3   0   1 4911.31 195.158   5
   3   0   0 1008.50 295.746  11
   3   0   0 1057.26 73.5170  13
   3   0   1 22540.5 664.101  13
   3   0   1 22530.3 1344.50  11
   3   0   2 6842.64 257.047  13
   3   0   2 7057.27 738.908  11
   3   0   2 5477.39 649.377   1
   3   0   3 4527.02 194.574  25
   3   0   3 4459.41 200.425  13
   3   0   4 6990.80 250.290  21
   3   0   4 6804.31 271.833  25
   3   0   4 7130.49 282.550   3
   3   0   4 7206.47 287.443  13
   3   0   4 7017.44 828.033   1
   3   0   5 121.638 51.0798  25
   3   0   5 98.2213 38.7981  21
   3   0   5 71.9902 141.575   1
   3   0   5 123.272 60.0387  13
   3   0   6 975.944 109.945   3
   3   0   6 441.297 67.6362  21
   3   0   7 73.1329 51.3794  21
   3   0   7 177.573 61.8223  19
   3   0   8 4416.78 231.426  13
   3   0   8 4269.39 214.776  19
   3   0   8 4022.55 198.770  21
   3   0   9 1832.12 128.284   3
   3   0   9 175.278 58.1089  19
   3   0  10 792.468 74.5359  19
   3   0  11 35.7288 29.1321  19
  -3  -1  13 24.7870 23.2203  20
  -3   1  13 34.4518 22.4639  20
  -3  -1  12-36.5658 45.2739  20
  -3   1  12 21.2478 40.3948  20
  -3   1  11 704.285 86.8853  20
  -3  -1  11 561.659 83.3598  20
  -3  -1  11 732.994 78.2769   4
  -3   1  11 646.134 75.2461   4
  -3  -1  10 427.771 64.6725  15
  -3  -1  10 515.275 87.3083  20
  -3   1  10 510.622 85.6325  20
  -3   1  10 540.062 80.1222   4
  -3  -1   9 651.894 85.3444  15
  -3   1   9 779.119 95.8105   6
  -3   1   9 1154.23 119.925  24
  -3   1   9 794.855 100.589  20
  -3  -1   9 701.151 96.8965  20
  -3   1   9 718.531 94.9766   4
  -3   1   9 664.012 106.140  18
  -3   1   9 795.652 374.920   7
  -3   1   8 7714.19 314.191   6
  -3   1   8 6540.01 942.003   8
  -3   1   8 7333.83 296.131  24
  -3  -1   8 7574.11 318.320  20
  -3   1   8 7465.82 311.033  20
  -3  -1   8 7055.85 331.918  18
  -3   1   8 7121.20 334.065  18
  -3  -1   8 6829.04 305.196  15
  -3  -1   7 8370.20 355.692  15
  -3   1   7 9388.48 356.157   6
  -3   1   7 8597.11 335.574  24
  -3  -1   7 9546.95 361.554  20
  -3   1   7 8911.16 349.796  20
  -3  -1   7 9609.56 1102.96   8
  -3   1   7 7891.22 1012.50   8
  -3  -1   7 8693.21 378.441  18
  -3   1   7 9550.17 388.853  18
  -3   1   6 8050.95 1060.44   9
  -3   1   6 8907.38 341.543  15
  -3  -1   6 9235.39 362.408  15
  -3   1   6 9084.19 334.662  24
  -3  -1   6 9230.31 1083.90   9
  -3   1   6 9910.66 1089.10   8
  -3  -1   6 8998.52 346.755  20
  -3   1   6 8906.71 338.093  20
  -3   1   5 5958.11 254.066  15
  -3  -1   5 5906.06 265.357  15
  -3  -1   5 5522.64 802.003   9
  -3   1   5 6090.09 894.418   9
  -3   1   5 6516.39 834.067   8
  -3  -1   5 6354.02 254.598  20
  -3  -1   5 6006.31 276.921  18
  -3   1   4 9569.25 973.560   8
  -3  -1   4 10110.6 382.566  18
  -3   1   4 10130.0 377.882  16
   3  -1  -4 11276.9 793.073  11
   3   1  -3 967.868 240.290  11
   3  -1  -3 1050.58 253.498  11
  -3   1   3 1009.32 331.314   8
  -3   1   3 1076.21 88.4779   5
   3  -1  -2 35800.2 1852.40  10
  -3   1   2 37270.5 1065.60   5
   3   1  -2 37897.2 1705.49  11
   3  -1  -2 36622.2 1701.54  11
   3   1  -1 1350.45 296.067  11
   3  -1  -1 1306.08 312.095  11
   3  -1  -1 1125.67 301.176  10
   3   1  -1 1388.22 84.5234  13
  -3   1   1 1436.56 93.9933   5
   3  -1   0 7617.64 679.446  10
   3   1   0 7431.60 259.581  13
   3  -1   0 7176.78 250.530  13
   3   1   0 6780.44 681.919  11
   3  -1   0 7942.22 728.183  11
   3   1   1 2690.05 444.972  11
   3  -1   1 2838.44 462.052  11
   3   1   1 2818.18 426.098   1
   3   1   1 2588.20 130.816  13
   3  -1   1 2603.86 127.163  13
   3   1   2 2132.71 441.999  11
   3   1   2 2691.07 468.770   1
   3   1   2 3686.26 167.089  13
   3  -1   2 3523.26 162.283  13
   3  -1   3 5461.99 224.482  25
   3   1   3 5552.06 223.935  25
   3   1   3 5374.11 230.926  13
   3  -1   3 5719.68 233.900  13
   3   1   3 6033.68 710.345   1
   3  -1   4 2923.62 540.438  11
   3   1   4 2881.26 153.243  25
   3  -1   4 2979.39 155.068  25
   3  -1   4 3021.91 137.987  21
   3   1   4 2825.46 159.989  13
   3  -1   4 2739.11 164.173  13
   3   1   4 2574.72 501.387   1
   3   1   4 2301.89 495.449  11
   3   1   5 575.442 77.5690  25
   3  -1   5 517.326 75.9219  25
   3   1   5 921.310 100.713   3
   3   1   5 609.773 65.1235  21
   3  -1   5 599.280 66.9270  21
   3  -1   5 719.532 96.7423  13
   3   1   5 1007.13 346.785   1
   3   1   5 522.563 83.4742  13
   3  -1   5 416.186 295.018  11
   3   1   6 5035.35 233.841   3
   3   1   6 4617.23 201.452  21
   3  -1   6 4556.43 206.602  21
   3  -1   6 4590.68 240.798  13
   3   1   7 8045.45 322.822   3
   3   1   7 7601.13 292.698  21
   3  -1   7 7653.12 297.648  21
   3   1   7 7400.35 328.496  13
   3   1   7 7828.36 314.806  19
   3  -1   7 6966.49 916.727   2
   3  -1   8 423.197 71.0184  21
   3   1   8 551.127 90.5019  13
   3   1   8 487.883 76.9988  19
   3  -1   9 1929.13 121.673  21
   3   1   9 1732.88 123.082  19
   3   1  10 232.890 50.4006  19
   3   1  11 82.9278 30.6804  19
  -3  -2  12 49.7785 41.7554  20
  -3   2  12 26.7592 37.9765  20
  -3  -2  11-10.1422 18.4030  15
  -3  -2  11 44.4436 54.0502  20
  -3   2  11 112.235 54.9034  20
  -3  -2  11 41.4836 37.3715   4
  -3   2  11 102.367 46.2412   4
  -3  -2  10 113.835 51.2497  15
  -3  -2  10 106.069 62.0832  20
  -3   2  10 105.353 59.7663  20
  -3   2  10 116.825 62.9540  18
  -3  -2  10 76.4016 52.1002   4
  -3   2  10 105.577 49.4914   4
  -3  -2   9 682.137 86.1343   6
  -3   2   9 707.261 89.4176   6
  -3   2   9 685.814 86.2284  14
  -3   2   9 586.027 90.7491  24
  -3  -2   9 842.406 104.826  20
  -3   2   9 823.966 99.5274  20
  -3  -2   9 751.168 95.6517   4
  -3   2   9 940.789 101.338   4
  -3   2   9 753.918 106.624  18
  -3   2   9 925.714 452.626   7
  -3  -2   9 761.498 93.9951  15
  -3  -2   8 4214.73 212.846   6
  -3   2   8 3964.35 205.725   6
  -3   2   8 3374.97 189.143  24
  -3  -2   8 4471.00 213.029  24
  -3  -2   8 3721.15 213.739  20
  -3   2   8 3940.16 208.340  20
  -3  -2   8 2721.45 609.156   8
  -3   2   8 4125.06 761.837   8
  -3   2   8 3802.80 229.718  18
  -3   2   8 3903.71 836.490   7
  -3  -2   8 3945.59 219.875  15
  -3  -2   7 1053.81 116.260  15
  -3  -2   7 1049.40 102.378   6
  -3   2   7 1045.71 101.313   6
  -3   2   7 848.524 93.1891  24
  -3  -2   7 1137.75 119.407  24
  -3  -2   7 582.443 314.338   9
  -3  -2   7 1025.68 108.002  20
  -3   2   7 987.020 99.5142  20
  -3  -2   7 697.762 357.912   8
  -3   2   7 603.352 353.721   8
  -3  -2   7 890.098 113.666  18
  -3   2   7 1253.86 130.181  18
  -3  -2   6 1189.70 120.413  15
  -3  -2   6 1059.04 371.225   9
  -3   2   6 946.302 388.567   9
  -3  -2   6 1162.50 108.779  20
  -3   2   6 1274.66 103.760  20
  -3  -2   6 1302.67 414.491   8
  -3   2   6 1367.52 439.028   8
  -3  -2   5 2145.03 152.376  15
   3  -2  -5 2480.73 380.385  11
  -3  -2   5 1917.65 488.228   9
  -3  -2   5 2245.92 138.074  20
  -3  -2   5 2159.23 517.334   8
  -3   2   5 2428.73 531.517   8
  -3  -2   5 2164.78 153.289  18
  -3   2   5 2215.05 151.866  16
  -3  -2   4 2627.67 161.012  15
  -3   2   4 2833.41 582.943   9
   3  -2  -4 2216.16 374.992  11
  -3  -2   4 2693.72 528.438   8
  -3   2   4 2400.81 512.329   8
  -3  -2   4 2506.96 160.030  18
  -3   2   4 2651.99 160.169  16
  -3   2   3 5144.39 745.865   9
  -3  -2   3 4377.52 188.417   5
  -3   2   3 4266.03 187.836   5
  -3  -2   3 3746.61 588.668   8
  -3   2   3 3364.43 552.697   8
   3   2  -3 3746.75 447.163  11
   3  -2  -3 3587.00 474.293  11
   3  -2  -2 9201.30 955.749  10
  -3  -2   2 10257.9 347.804   5
  -3   2   2 10306.8 346.834   5
   3   2  -2 9312.23 767.926  11
   3  -2  -2 10590.1 830.828  11
   3  -2  -1 22212.0 1429.85  10
  -3  -2   1 23462.7 697.925   5
  -3   2   1 23245.3 695.803   5
   3   2  -1 23452.7 1322.59  11
   3  -2  -1 24460.0 1348.48  11
   3   2   0 3673.34 160.133  13
   3  -2   0 3531.67 531.064  10
   3  -2   0 3411.13 145.010  13
   3   2   0 3204.76 474.794  11
   3  -2   0 3704.56 509.946  11
   3  -2   1 2852.63 453.826   1
   3   2   1 4469.61 535.162   1
   3  -2   1 3517.87 523.966  10
   3   2   1 3666.15 166.526  13
   3  -2   1 3478.32 157.023  13
   3   2   1 3225.96 504.347  11
   3  -2   1 3990.97 551.219  11
   3   2   2 1220.12 323.473  11
   3  -2   2 1446.91 98.5902  25
   3   2   2 1713.53 101.979  25
   3   2   2 1499.80 107.945  13
   3  -2   2 1455.53 99.9159  13
   3  -2   2 1327.01 340.162   1
   3   2   2 1517.05 346.705   1
   3  -2   3 3530.24 560.379  11
   3   2   3 3426.42 549.440   1
   3  -2   3 4024.11 183.749  25
   3   2   3 4094.36 184.943  25
   3   2   3 4334.59 193.456  14
   3   2   3 4368.71 197.002  13
   3  -2   3 3980.63 193.763  13
   3  -2   3 4668.13 643.578   1
   3  -2   4 3693.31 596.941  11
   3  -2   4 5097.73 220.418  25
   3   2   4 5274.50 221.739  25
   3   2   4 5472.35 224.257  14
   3  -2   4 5047.33 202.134  21
   3   2   4 4876.55 226.019  13
   3  -2   4 4995.96 231.101  13
   3  -2   4 4054.08 635.357   1
   3   2   4 4279.97 638.880   1
   3   2   5 8471.15 323.984  25
   3  -2   5 8095.93 322.472  25
   3   2   5 8855.02 320.708  14
   3  -2   5 10246.7 344.891   3
   3   2   5 8362.40 325.004   3
   3  -2   5 6820.10 869.448   1
   3   2   5 8063.27 933.777   1
   3   2   5 7895.06 295.461  21
   3  -2   5 8652.82 343.444  13
   3  -2   5 8339.70 306.019  21
   3  -2   5 8212.75 919.741  11
   3   2   6 16244.0 546.595   3
   3   2   6 15829.5 516.227  21
   3  -2   6 15751.5 524.201  21
   3  -2   6 15576.4 564.338  13
   3  -2   7 782.126 356.519   2
   3   2   7 697.771 306.501   2
   3   2   7 1477.73 127.005   3
   3  -2   7 1071.01 97.3264  21
   3   2   7 947.588 112.184  13
   3  -2   7 1010.69 117.876  13
   3  -2   7 1125.37 108.625  19
   3   2   7 1204.75 108.370  19
   3  -2   8 871.349 89.6445  21
   3   2   8 859.007 105.784  13
   3  -2   8 900.371 97.5824  19
   3   2   8 836.821 92.7950  19
   3  -2   9 186.802 56.5700  21
   3   2   9 170.036 60.0921  13
   3   2   9 192.758 56.6504  19
   3  -2   9 133.272 52.1037  19
   3   2  10 216.968 48.4406  19
   3  -2  10 234.484 49.9030  19
   3   2  11 92.3611 30.2611  19
   3  -2  11 116.269 31.5109  19
  -3  -3  12-30.3122 41.8748  20
  -3   3  12 18.3068 34.2816  20
  -3  -3  11 85.5566 42.5443  15
  -3  -3  11 143.316 58.7306  20
  -3   3  11 144.474 54.2942  20
  -3  -3  11 154.198 47.2262   4
  -3   3  11 91.1033 42.3278   4
  -3  -3  10 36.7616 49.1546  15
  -3   3  10 12.6704 37.4426  14
  -3  -3  10 17.4725 60.5867  20
  -3   3  10 31.7927 55.1218  20
  -3   3  10 55.7804 55.9160  18
  -3  -3  10 9.63997 44.7818   4
  -3   3  10 4.74957 42.4494   4
  -3  -3   9 396.773 81.0376  15
  -3  -3   9 358.832 70.1314   6
  -3   3   9 301.427 71.8426  14
  -3  -3   9 241.825 74.5370  20
  -3   3   9 423.235 77.5855  20
  -3   3   9 300.742 82.5730  18
  -3  -3   9 313.169 73.3035   4
  -3   3   9 340.762 69.4658   4
  -3  -3   8 1910.03 138.216   6
  -3   3   8 1659.56 127.878   6
  -3  -3   8 1731.73 144.677  20
  -3   3   8 1662.26 132.617  20
  -3  -3   8 1327.20 440.108   8
  -3   3   8 1612.83 149.877  18
  -3   3   8 1843.00 586.446   7
  -3  -3   8 1808.61 147.634  15
  -3  -3   7 2827.25 188.033  15
  -3  -3   7 2666.11 163.505   6
  -3   3   7 2986.59 167.833   6
  -3  -3   7 2030.06 506.529   9
  -3  -3   7 2608.68 172.441  20
  -3   3   7 2775.97 162.328  20
  -3  -3   7 1720.99 493.687   8
  -3   3   7 2976.92 629.819   8
  -3  -3   6 2525.04 175.214  15
  -3  -3   6 2270.41 522.738   9
  -3  -3   6 2728.78 167.560  20
  -3   3   6 2728.73 153.913  20
  -3  -3   6 2026.23 540.844   8
  -3   3   6 2162.18 518.801   8
  -3   3   6 2594.74 174.816  16
  -3   3   6 2584.47 155.064   6
  -3  -3   5 1637.89 134.723  15
   3  -3  -5 1343.11 307.519  11
  -3  -3   5 1644.62 442.700   9
  -3   3   5 1438.50 480.303   9
  -3  -3   5 1526.26 120.040  20
  -3  -3   5 1046.30 362.114   8
  -3   3   5 959.965 367.528   8
  -3  -3   5 1537.76 131.820  18
  -3  -3   4 785.387 95.7856  15
   3  -3  -4 1137.33 283.539  11
  -3   3   4 893.073 369.147   9
  -3  -3   4 774.044 85.1457  20
  -3  -3   4 613.577 279.726   8
  -3   3   4 741.936 297.183   8
  -3  -3   4 661.924 91.4833  18
  -3   3   4 828.017 97.1881  16
   3  -3  -3 1145.38 300.432  11
  -3   3   3 1665.50 436.077   9
  -3  -3   3 1291.57 95.4516   5
  -3   3   3 1245.60 92.1331   5
  -3  -3   3 1226.53 356.362   8
  -3   3   3 1278.72 367.103   8
  -3  -3   3 1207.09 109.412  18
  -3   3   3 1062.30 102.063  16
   3  -3  -2 10806.2 1101.30  10
  -3   3   2 10585.9 1021.93   9
  -3  -3   2 11511.1 375.737   5
  -3   3   2 11019.4 372.774   5
   3   3  -2 10320.4 803.899  11
   3  -3  -2 11425.5 901.865  11
   3  -3  -1 8368.53 914.423  10
  -3  -3   1 8011.67 289.566   5
  -3   3   1 8322.80 291.295   5
   3   3  -1 9238.95 796.291  11
   3  -3  -1 9086.59 801.421  11
   3  -3   0 58591.3 2735.08  10
   3   3   0 58595.5 2541.96  11
   3  -3   0 62675.3 2579.47  11
   3  -3   1 1924.21 398.585  11
   3  -3   1 1041.79 336.689  10
   3   3   1 1707.49 111.816  13
   3  -3   1 1822.60 106.798  13
   3  -3   1 1658.57 368.876   1
   3   3   1 1375.12 323.946   1
   3   3   2 27493.9 819.110  25
   3  -3   2 26857.2 818.806  25
   3   3   2 28652.0 836.961  14
   3   3   2 28213.0 832.549  13
   3  -3   2 27947.8 827.907  13
   3  -3   2 24285.4 1513.47   1
   3   3   2 26463.2 1536.96   1
   3  -3   3 2231.63 445.634  11
   3  -3   3 1695.40 407.445   1
   3  -3   3 2164.37 123.833  25
   3   3   3 1623.66 382.169   1
   3   3   3 2122.99 121.928  25
   3   3   3 2162.78 132.249  14
   3  -3   3 1976.77 111.083  21
   3   3   3 2063.49 133.348  13
   3  -3   3 2290.52 138.180  13
   3  -3   4 3835.31 616.192  11
   3  -3   4 5190.13 222.643  25
   3   3   4 5180.60 226.386  14
   3  -3   4 4963.30 205.729  21
   3   3   4 5107.12 232.007  13
   3  -3   4 4338.87 655.831   1
   3   3   4 5218.67 719.008   1
   3  -3   4 5406.80 241.147  13
   3   3   4 4931.31 218.757  25
   3   3   5 17282.7 554.168  25
   3  -3   5 16440.7 549.415  25
   3   3   5 17110.0 552.416  14
   3  -3   5 14509.3 1288.79   1
   3   3   5 13964.8 1298.09   1
   3  -3   5 17009.8 535.952  21
   3  -3   5 16414.7 571.811  13
   3  -3   5 12987.4 1196.17  11
   3   3   6 5736.99 248.478  14
   3   3   6 5979.43 260.414   3
   3   3   6 5680.19 271.396  13
   3  -3   6 6129.30 285.973  13
   3  -3   6 5614.88 244.103  21
   3  -3   6 5706.26 810.622   2
   3  -3   6 4751.24 711.355  11
   3  -3   7 1474.96 415.787   2
   3   3   7 1075.90 362.527   2
   3   3   7 1972.02 137.296   3
   3  -3   7 1710.34 118.268  21
   3   3   7 1394.94 128.089  13
   3  -3   7 1462.65 122.218  19
   3   3   7 1441.26 118.054  19
   3  -3   8 588.927 77.0265  21
   3   3   8 539.685 87.5396  13
   3  -3   8 650.983 78.2739  19
   3   3   8 521.281 73.4447  19
   3  -3   9 555.799 71.6381  21
   3   3   9 621.884 80.3059  13
   3   3   9 704.125 78.8057  19
   3  -3   9 537.704 71.7876  19
   3   3  10 123.552 39.7842  19
   3  -3  10 117.308 38.2530  19
   3   3  11 107.731 26.4008  19
   3  -3  11 113.966 28.2291  19
  -3  -4  12 15.3464 37.1992  20
  -3   4  12 29.2599 31.6698  20
  -3  -4  11 226.161 53.8493  15
  -3  -4  11 336.607 66.6293  20
  -3   4  11 199.968 54.2844  20
  -3  -4  10 37.6942 49.2770  15
  -3   4  10 39.6791 41.8686  14
  -3  -4  10 39.5917 60.5625  20
  -3   4  10-39.7887 56.4515  20
  -3   4  10 5.20593 49.7895  18
  -3  -4  10 56.9526 43.3506   4
  -3   4  10 12.9583 38.9155   4
  -3  -4   9 104.136 66.9548  15
  -3   4   9 46.9607 55.8169  14
  -3  -4   9 190.186 71.2878  20
  -3   4   9 109.757 57.4978  20
  -3   4   9 119.033 65.4961  18
  -3  -4   9 161.152 55.4917   4
  -3   4   9 74.7209 50.3352   4
  -3  -4   8 379.058 93.4276  15
  -3   4   8 324.066 68.2950   6
  -3  -4   8 443.693 72.8573   6
  -3  -4   8 414.456 85.0467  20
  -3   4   8 474.905 78.1470  20
  -3   4   8 435.264 95.6083  18
  -3  -4   8 291.746 66.6811   4
  -3   4   8 309.591 64.8940   4
  -3   4   8 229.160 318.697   7
  -3  -4   7 5622.96 248.199   6
  -3   4   7 5252.11 242.834   6
  -3  -4   7 5505.53 266.919  20
  -3   4   7 5409.66 243.817  20
  -3  -4   7 4846.40 789.220   8
  -3   4   7 4562.38 766.527   8
  -3   4   7 5352.31 275.017  16
  -3  -4   7 5156.39 275.907  15
  -3  -4   6 251.083 76.2011  15
  -3  -4   6 226.489 58.9424   6
  -3   4   6 240.008 59.7591   6
  -3  -4   6 372.524 253.761   9
  -3  -4   6 267.273 72.2493  20
  -3   4   6 243.602 58.8196  20
  -3  -4   6 79.4112 180.368   8
  -3   4   6 157.596 219.156   8
  -3   4   6 206.957 74.9518  16
  -3  -4   5 7024.61 317.790  15
  -3  -4   5 6711.20 859.796   9
  -3  -4   5 6879.72 294.201  20
  -3  -4   5 5555.58 813.801   8
  -3   4   5 7859.53 927.512   8
   3  -4  -5 6352.92 709.362  11
  -3   4   4 6591.11 904.568   9
  -3  -4   4 8114.67 910.386   8
  -3   4   4 7572.70 886.584   8
  -3  -4   4 7399.92 299.412  20
  -3  -4   4 7150.17 262.098  12
  -3   4   4 7645.23 319.094  16
   3  -4  -4 8702.94 816.515  11
   3  -4  -3 719.564 248.939  11
   3  -4  -3 555.664 365.098  10
  -3   4   3 899.904 341.508   9
  -3  -4   3 870.795 332.202   8
  -3   4   3 864.693 290.270   8
  -3   4   3 1138.08 106.943  16
   3  -4  -2 23153.3 1749.38  10
  -3   4   2 23704.2 1579.57   9
  -3  -4   2 22636.5 681.544   5
  -3   4   2 22845.0 682.298   5
  -3   4   2 22422.5 717.794  16
   3  -4  -1 18914.4 1505.75  10
  -3  -4   1 18265.2 565.322   5
  -3   4   1 18643.2 566.008   5
  -3   4   1 16564.1 1278.17   9
   3  -4  -1 18531.0 1238.15  11
   3  -4   0 53.0989 147.622  11
   3  -4   0 42.3990 96.2446   1
   3  -4   0 223.995 239.690  10
  -3  -4   0 26.4762 37.7525   5
  -3   4   0-3.29196 41.4401   5
   3   4   1 23026.8 1362.10   1
   3  -4   1 22461.1 1625.04  10
   3   4   1 23673.7 713.658  14
   3  -4   1 22648.0 689.641  13
   3  -4   1 21921.8 1333.49   1
   3  -4   2 2934.14 523.449  11
   3   4   2 2948.67 141.817  25
   3  -4   2 2842.51 140.362  25
   3  -4   2 2753.42 131.901  21
   3  -4   2 2835.14 149.714  13
   3   4   2 2188.70 416.289   1
   3   4   2 2601.26 150.933  13
   3  -4   3 10960.4 364.265  21
   3  -4   3 10964.2 373.867  25
   3   4   3 11130.5 392.441  14
   3   4   3 10608.4 389.571  13
   3  -4   3 10315.7 388.087  13
   3  -4   3 8806.06 890.184   1
   3   4   3 11456.2 1003.13   1
   3   4   3 10830.8 372.689  25
   3  -4   3 12664.9 1067.81  11
   3  -4   4 3150.52 541.925  11
   3   4   4 3196.79 163.712  25
   3  -4   4 3446.71 168.624  25
   3  -4   4 3117.11 154.569  21
   3   4   4 3179.61 174.837  14
   3  -4   4 3304.41 182.865  13
   3   4   4 2538.80 524.175   1
   3  -4   4 2617.76 505.514   1
   3   4   5 8286.52 323.151  14
   3  -4   5 8281.29 308.709  21
   3   4   5 8123.56 330.640  13
   3  -4   6 916.845 351.426  11
   3  -4   6 1524.79 445.988   2
   3   4   6 1152.84 368.389   2
   3   4   6 1698.07 122.817  14
   3  -4   6 1746.80 118.354  21
   3   4   6 1711.66 138.156  13
   3  -4   7 75.6329 192.066   2
   3   4   7 374.200 240.346   2
   3   4   7 282.229 57.4648  14
   3  -4   7 243.581 58.1441  21
   3   4   7 296.585 74.3960  13
   3  -4   7 217.108 60.1751  19
   3   4   7 258.309 63.1891  19
   3  -4   8 893.623 86.0814  21
   3   4   8 880.068 100.230  13
   3  -4   8 1034.41 94.2591  19
   3   4   8 1071.30 95.3068  19
   3  -4   9-7.21447 45.4062  21
   3   4   9 4.39263 44.8700  13
   3   4   9 29.1601 39.2473  19
   3  -4   9-3.72354 39.8694  19
   3  -4  10 422.960 54.4794  21
   3   4  10 312.782 44.3850  19
   3  -4  10 301.622 44.6450  19
  -3  -5  12 18.4174 33.1585  20
  -3   5  12 96.7844 30.1397  20
  -3  -5  11 3.75996 38.4107  15
  -3  -5  11 50.1660 49.9919  20
  -3   5  11 17.6798 38.9131  20
  -3  -5  10-5.34184 51.4507  15
  -3   5  10-4.43230 41.4899  14
  -3  -5  10 37.7555 58.7217  20
  -3   5  10 63.8784 49.6772  20
  -3   5  10 37.7738 47.0316  18
  -3  -5  10 11.2302 36.8023   4
  -3   5  10 62.6028 37.1566   4
  -3  -5   9 616.563 93.4898  15
  -3   5   9 619.493 91.3388  14
  -3   5   9 663.009 86.4327  20
  -3  -5   9 697.113 96.9488  20
  -3  -5   9 746.111 80.3611   4
  -3   5   9 679.703 78.6710   4
  -3   5   9 648.277 96.6880  18
  -3  -5   8 2381.75 142.756   6
  -3   5   8 2066.54 134.886   6
  -3  -5   8 2170.99 161.260  20
  -3   5   8 2068.07 141.495  20
  -3  -5   8 2059.61 136.224   4
  -3   5   8 2036.97 136.687   4
  -3  -5   8 1980.55 161.776  15
  -3  -5   7 2212.84 141.153   6
  -3   5   7 2089.02 135.679   6
  -3  -5   7 2190.59 165.330  20
  -3   5   7 2215.02 143.334  20
  -3  -5   7 1878.33 497.855   8
  -3   5   7 1717.72 472.378   8
  -3   5   7 1281.83 532.108   7
  -3   5   7 2094.10 165.149  16
  -3  -5   7 2281.13 174.908  15
   3  -5  -6 560.959 255.004  11
  -3  -5   6 523.163 74.1138   6
  -3   5   6 445.279 68.1861   6
  -3  -5   6 521.771 88.6986  20
  -3  -5   6 529.097 284.824   8
  -3   5   6 452.354 270.906   8
  -3   5   6 493.114 93.3984  16
   3  -5  -5 1680.52 399.848  11
  -3  -5   5 2541.01 529.256   9
  -3  -5   5 2611.74 166.692  20
  -3  -5   5 1859.15 470.643   8
  -3   5   5 2280.00 502.644   8
  -3  -5   4 1016.17 113.932  15
   3  -5  -4 697.705 273.313  11
  -3  -5   4 1002.95 103.181  20
  -3  -5   4 999.774 330.757   8
  -3   5   4 795.754 311.398   8
  -3  -5   4 971.478 80.3434  12
  -3   5   4 986.618 111.844  16
  -3  -5   3 4862.38 240.189  15
   3  -5  -3 5249.75 923.735  10
  -3   5   3 3795.74 697.830   9
  -3  -5   3 5823.24 734.484   8
  -3   5   3 4431.40 655.906   8
  -3  -5   3 4517.68 216.662  20
  -3  -5   3 4742.72 189.693  12
  -3   5   3 4601.44 234.697  16
   3  -5  -3 5020.82 656.960  11
   3  -5  -2 3951.02 786.890  10
  -3  -5   2 3653.97 166.603   5
  -3   5   2 3657.96 163.458   5
  -3   5   2 3228.64 614.144   9
  -3  -5   2 3214.02 537.734   8
  -3   5   2 3295.75 532.564   8
  -3  -5   2 3555.13 152.145  12
  -3   5   2 3573.43 194.915  16
   3  -5  -2 4012.81 593.297  11
   3  -5  -1 8514.95 1078.30  10
  -3  -5   1 8972.10 305.922   5
  -3   5   1 8465.74 299.947   5
  -3   5   1 6967.60 833.690   9
  -3  -5   1 8589.98 289.632  12
  -3   5   1 8994.92 342.013  16
   3  -5  -1 8078.79 828.981  11
   3  -5   0 4590.79 560.098   1
   3   5   0 4835.63 587.340   1
  -3  -5   0 5652.18 217.091   5
   3   5   0 5485.50 234.840  14
  -3   5   0 5356.81 212.576   5
   3  -5   0 4373.85 776.486  10
  -3   5   0 4601.51 655.221   9
  -3   5   0 6003.41 249.634  16
   3  -5   0 5123.55 656.643  11
   3   5   1 1782.56 104.813  25
   3   5   1 1583.28 115.555  14
   3  -5   1 2147.58 570.342  10
  -3   5  -1 1694.66 380.167   9
   3  -5   1 1331.49 322.561   1
   3  -5   1 1796.54 104.284  25
   3   5   1 1771.24 367.335   1
   3   5   2 7113.55 279.675  13
   3   5   2 6989.47 256.069  25
   3  -5   2 6755.46 256.555  25
   3  -5   2 7319.29 989.172  10
   3  -5   2 6688.40 254.900  21
   3  -5   2 6690.09 734.570   1
   3   5   2 6960.78 754.443   1
   3  -5   2 5181.41 699.835  11
   3  -5   3 1113.15 340.046  11
   3   5   3 1922.33 114.941  25
   3  -5   3 1821.06 112.794  25
   3   5   3 1918.03 133.762  14
   3   5   3 1749.60 126.654  13
   3  -5   3 1813.01 110.926  21
   3  -5   3 1277.19 364.098   1
   3   5   3 1737.71 397.384   1
   3  -5   4 3235.40 588.670  11
   3   5   4 4549.61 201.609  25
   3  -5   4 4594.26 203.625  25
   3   5   4 4530.83 222.058  14
   3  -5   4 4382.37 640.043   1
   3   5   4 4296.12 648.794   1
   3  -5   4 4777.40 202.767  21
   3   5   5 4543.64 224.306  14
   3  -5   5 4979.83 211.374  21
   3   5   5 4520.66 229.136  13
   3  -5   6 124.977 173.730  11
   3  -5   6 67.8048 153.919   2
   3   5   6-67.1340 107.765   2
   3   5   6 87.8753 53.4665  14
   3  -5   6 48.2951 49.5994  21
   3   5   6 39.7844 59.4870  13
   3  -5   6 27.7526 47.8466  19
   3   5   6 68.4680 44.5860  19
   3   5   7 396.311 67.8702  14
   3  -5   7 460.897 67.8318  21
   3   5   7 292.750 67.2446  13
   3  -5   7 474.266 69.5636  19
   3   5   7 444.575 64.9095  19
   3  -5   8 1231.27 97.7253  21
   3   5   8 1191.16 105.359  13
   3   5   8 1119.01 92.0419  19
   3  -5   8 1190.00 93.3267  19
   3  -5   9 77.3454 43.7626  21
   3   5   9 112.005 45.2070  13
   3   5   9 137.713 39.4193  19
   3  -5   9 70.8257 36.2469  19
   3   5  10 55.1557 26.1509  19
   3  -5  10-1.93180 12.7947  19
  -3  -6  12 41.0571 28.1738  20
  -3  -6  11 38.4860 39.7152  15
  -3  -6  11 29.4909 43.0812  20
  -3   6  11 11.8991 34.1053  20
  -3  -6  10 158.131 61.0022  15
  -3   6  10 217.601 55.7339  14
  -3  -6  10 280.501 70.1034  20
  -3   6  10 332.529 60.4704  20
  -3   6  10 160.529 49.7856  18
  -3  -6   9 140.591 68.8408  15
  -3   6   9 23.0864 53.2594  14
  -3  -6   9 60.1515 62.9776  20
  -3   6   9 109.771 53.1160  20
  -3   6   9 105.306 64.0686  18
  -3  -6   9 96.6387 40.9548   4
  -3   6   9 58.2303 37.9165   4
  -3  -6   8 645.933 105.144  15
  -3   6   8 523.745 91.7782  14
  -3  -6   8 524.168 93.9077  20
  -3   6   8 617.627 80.2580  20
  -3  -6   8 459.754 66.1040   4
  -3   6   8 511.710 67.9203   4
  -3  -6   7 3851.82 180.276   6
  -3   6   7 3235.21 167.021   6
  -3  -6   7 3249.77 206.737  20
  -3  -6   7 3546.14 175.397   4
  -3   6   7 3619.69 176.091   4
  -3   6   7 3548.80 216.210  16
  -3  -6   6 6363.82 305.738  15
  -3  -6   6 6086.67 247.014   6
  -3   6   6 5821.84 240.859   6
  -3  -6   6 5556.13 282.123  20
  -3  -6   6 4913.94 728.227   8
  -3   6   6 5824.36 1021.01   7
  -3   6   6 5773.02 293.221  16
   3  -6  -6 5650.83 721.847  11
   3  -6  -5 386.042 231.069  11
  -3  -6   5 410.688 89.6626  15
  -3  -6   5 286.754 56.0101   6
  -3   6   5 251.617 51.9330   6
  -3  -6   5 373.801 83.4809  20
  -3  -6   5 464.161 249.739   8
  -3   6   5 66.1234 130.245   8
  -3  -6   5 379.516 63.9979  12
  -3  -6   4 1929.09 152.467  15
   3  -6  -4 1811.69 436.554  11
   3  -6  -4 2290.64 708.872  10
  -3  -6   4 1741.45 138.467  20
  -3  -6   4 1319.67 366.183   8
  -3   6   4 1438.26 371.258   8
  -3  -6   4 1561.34 106.507  12
  -3   6   4 1361.01 134.001  16
  -3  -6   3 1476.93 133.567  15
   3  -6  -3 1415.16 374.859  11
  -3  -6   3 1690.02 129.577  20
  -3  -6   3 1538.69 370.518   8
  -3   6   3 1581.63 390.164   8
  -3  -6   3 1783.56 108.080  12
  -3   6   3 1619.30 138.086  16
  -3  -6   2 2085.51 148.117  15
   3  -6  -2 2415.98 486.794  11
   3  -6  -2 1853.43 595.669  10
  -3   6   2 1598.25 431.523   9
  -3  -6   2 1708.34 129.299  20
  -3  -6   2 2111.51 435.416   8
  -3   6   2 1537.26 366.973   8
  -3  -6   2 1983.06 110.174  12
  -3   6   2 2100.36 150.837  16
   3  -6  -1 3648.00 594.916  11
   3  -6  -1 3271.05 454.942   1
   3  -6  -1 4052.79 804.546  10
  -3   6   1 3072.23 144.543   5
  -3  -6   1 3336.82 151.032   5
  -3   6   1 2991.80 571.191   9
  -3   6   1 2453.90 455.581   8
  -3  -6   1 3362.22 149.217  12
   3   6  -1 2821.92 427.381   1
  -3   6   1 3356.70 188.212  16
   3   6   0 1739.87 122.504  14
   3  -6   0 2118.57 596.839  10
   3  -6   0 1425.55 332.277   1
  -3  -6   0 1814.85 103.369   5
  -3   6   0 1724.22 99.4588   5
  -3   6   0 1327.39 352.365   9
   3   6   0 1184.97 306.655   1
  -3  -6   0 1809.56 103.205  12
  -3   6   0 2079.91 141.127  16
   3  -6   1 1995.81 443.634  11
  -3  -6  -1 1427.79 92.5561   5
  -3   6  -1 1263.61 87.7239   5
   3   6   1 1551.29 115.599  14
   3  -6   1 1384.26 316.423   1
   3   6   1 1624.52 339.366   1
  -3  -6  -1 1409.06 91.4542  12
   3  -6   1 1473.14 487.291  10
  -3   6  -1 1438.60 117.782  16
   3  -6   2 372.435 233.746  11
   3  -6   2 230.877 46.0419  25
   3  -6   2 490.319 314.869  10
   3   6   2 187.574 59.8607  14
   3  -6   2 252.144 50.7309  21
   3   6   2 235.041 62.4644  13
  -3  -6  -2 258.868 50.5143  12
   3  -6   2 657.281 236.688   1
   3   6   2 201.877 140.456   1
   3  -6   3 1277.32 371.565  11
   3  -6   3 1405.88 98.0690  25
   3  -6   3 1539.38 103.969  21
   3  -6   3 991.912 295.818   1
   3   6   3 1366.83 342.003   1
  -3  -6  -3 1436.11 99.9925  12
   3  -6   4 447.088 251.378  11
   3   6   4 502.787 78.1642  14
   3  -6   4 408.849 62.0822  21
   3   6   4 374.832 75.1296  13
  -3  -6  -4 458.795 66.2652  12
   3  -6   5 1630.29 391.792  11
   3   6   5 1641.00 129.959  14
   3  -6   5 1624.59 112.330  21
   3   6   5 1655.71 130.123  13
  -3  -6  -5 1551.37 108.829  12
   3   6   5 1213.91 100.397  17
   3   6   6 1686.05 128.024  14
   3  -6   6 1684.17 117.572  21
   3   6   6 1787.96 134.858  13
   3  -6   6 1511.24 109.353  19
   3   6   6 1575.87 108.250  19
   3   6   7 1195.45 102.664  14
   3  -6   7 1278.01 101.875  21
   3   6   7 1368.65 113.783  13
   3   6   7 1511.60 100.161  19
   3  -6   7 1421.73 99.3363  19
   3  -6   8 124.313 47.9150  21
   3   6   8 138.317 51.7487  13
   3   6   8 85.5065 34.6432  19
   3  -6   8 170.686 41.1926  19
   3  -6   9 268.067 50.1047  21
   3   6   9 206.051 43.8522  13
   3  -6  10 69.2554 32.0979  21
  -3  -7  11 277.184 48.6260  15
  -3  -7  11 269.729 49.6619  20
  -3   7  11 232.932 39.5489  20
  -3  -7  10 158.375 57.4462  15
  -3   7  10 97.9863 44.5064  14
  -3  -7  10 156.075 60.1141  20
  -3   7  10 154.825 44.5447  20
  -3   7  10 3.37504 19.2029  18
  -3   7   9 293.245 70.4875  14
  -3   7   9 603.209 73.1500  20
  -3  -7   9 520.648 88.4023  20
  -3   7   9 427.132 75.9458  18
  -3   7   8 45.5743 62.7094  14
  -3  -7   8 12.8425 65.5995  20
  -3   7   8 51.9738 48.8668  20
  -3  -7   7 709.661 108.257  15
   3  -7  -7 611.193 459.202  10
  -3  -7   7 694.113 105.970  20
  -3   7   7 425.158 341.707   7
  -3   7   7 713.316 107.029  16
  -3  -7   6 5559.45 230.410   6
   3  -7  -6 7472.52 1338.77  10
  -3  -7   6 5486.44 236.857  23
  -3  -7   6 6285.53 296.032  20
  -3   7   6 4146.32 842.091   7
  -3   7   6 7138.29 315.544  16
   3  -7  -6 4665.87 686.437  11
  -3  -7   6 6864.93 316.180  15
  -3  -7   5 3630.27 219.011  15
   3  -7  -5 3284.50 589.617  11
   3  -7  -5 3660.28 958.741  10
  -3  -7   5 3409.96 208.182  20
  -3  -7   5 3264.09 174.012  12
  -3   7   5 1973.11 618.890   7
  -3  -7   4 1148.01 127.038  15
   3  -7  -4 1416.81 403.471  11
   3  -7  -4 1514.32 625.930  10
  -3  -7   4 1167.53 124.459  20
  -3  -7   4 1477.82 105.462  12
  -3   7   4 1276.50 134.854  16
   3  -7  -3 282.198 226.542  11
  -3  -7   3 233.622 73.7705  15
   3  -7  -3-128.733 326.753  10
  -3  -7   3 197.848 65.4903  20
  -3  -7   3 178.855 49.6327  12
  -3   7   3 263.548 78.5071  16
  -3  -7   2 5205.57 263.145  15
   3  -7  -2 6327.68 1079.21  10
  -3  -7   2 5468.72 252.229  20
  -3  -7   2 5325.19 219.839  12
  -3   7   2 5468.09 267.263  16
   3  -7  -2 5088.42 726.073  11
  -3  -7   1 2633.41 165.529  15
   3  -7  -1 1850.91 457.887  11
   3  -7  -1 1754.08 581.831  10
  -3  -7   1 2398.19 152.310  20
  -3  -7   1 2210.53 125.378  12
  -3   7   1 2314.18 163.189  16
   3   7   0 2033.91 139.210  14
   3  -7   0 2404.65 665.106  10
  -3  -7   0 2042.92 139.972  20
  -3  -7   0 2181.13 123.564  12
  -3   7   0 2327.37 158.065  16
   3  -7   1 66.3960 168.516  11
   3  -7   1-110.497 250.831  10
   3   7   1 117.715 56.6498  14
  -3  -7  -1 36.8816 39.3143  12
  -3   7  -1 127.866 61.5584  16
   3  -7   2 455.016 245.343  11
   3   7   2 862.022 95.2411  14
   3  -7   2 614.959 74.4632  21
  -3  -7  -2 638.146 73.1237  12
   3  -7   3 721.708 289.031  11
   3   7   3 635.133 88.6018  14
   3  -7   3 814.815 81.0309  21
  -3  -7  -3 692.831 76.9663  12
   3  -7   4 1148.76 341.157  11
   3  -7   4 1240.74 98.5579  21
   3   7   4 1085.47 110.194  13
  -3  -7  -4 1167.32 98.0260  12
   3   7   5 3497.66 195.438  14
   3  -7   5 3551.63 177.798  21
   3   7   5 3376.27 192.091  13
  -3  -7  -5 3348.77 171.117  12
   3   7   5 3486.68 173.877  17
   3   7   6 317.734 70.7650  14
   3  -7   6 261.587 56.0553  21
   3   7   6 153.052 59.0208  13
  -3  -7  -6 232.571 55.4919  12
   3   7   7 282.613 63.5277  14
   3  -7   7 291.083 55.9140  21
   3   7   7 257.079 61.5727  13
   3   7   8 361.676 55.3217  14
   3  -7   8 293.133 53.3558  21
   3   7   8 223.007 51.0925  13
   3  -7   9 149.540 39.4828  21
   3  -7  10 242.568 34.9565  21
  -3  -8  11 47.5779 29.0205  15
  -3  -8  11 113.851 35.5328  20
  -3   8  10 271.264 48.0683  14
  -3  -8  10 342.996 59.4315  20
  -3   8  10 336.664 45.8534  20
  -3  -8   9 154.915 62.5127  15
  -3   8   9 93.2317 48.9861  14
  -3  -8   9 134.890 62.4638  20
  -3   8   9 150.943 46.2714  20
  -3   8   9 109.080 55.8994  18
  -3  -8   8-6.40447 65.4205  15
  -3   8   8-6.02824 55.5843  14
  -3  -8   8-5.98519 67.9307  20
  -3   8   8-20.9473 39.4979  20
  -3   8   8 11.4307 53.0968  16
  -3  -8   7 78.0447 69.2864  15
  -3  -8   7 79.5760 37.0252  23
  -3  -8   7 6.64641 65.7788  20
  -3   8   7 6.75309 61.8109  16
  -3  -8   6 171.057 74.8214  15
   3  -8  -6 69.2090 136.203  11
   3  -8  -6 153.767 302.347  10
  -3   8   6 234.410 80.0647  14
  -3  -8   6 269.251 56.5583  23
  -3  -8   6 306.208 83.8333  20
  -3   8   6 401.724 301.648   7
  -3   8   6 265.508 85.6021  16
  -3  -8   5 3936.28 228.663  15
   3  -8  -5 4385.30 1034.60  10
   3  -8  -5 2951.98 576.804  11
  -3  -8   5 3898.05 226.294  20
  -3  -8   5 3658.16 188.084  12
  -3   8   5 3416.89 724.994   7
  -3  -8   4 12869.3 490.315  15
   3  -8  -4 12360.4 1667.18  10
  -3  -8   4 12394.6 473.171  20
  -3   8   4 9794.14 1198.02   7
  -3  -8   4 12523.1 431.211  12
  -3   8   4 12600.6 491.644  16
   3  -8  -4 12267.5 1187.47  11
  -3  -8   3 3166.60 199.029  15
   3  -8  -3 3264.51 608.870  11
   3  -8  -3 2080.95 691.354  10
  -3  -8   3 3108.78 191.144  20
  -3  -8   3 3265.77 167.024  12
  -3   8   3 2393.70 583.982   7
  -3   8   3 3078.41 205.551  16
  -3  -8   2 1261.20 124.823  15
  -3  -8   2 1228.05 122.059  20
  -3  -8   2 1380.66 102.202  12
  -3   8   2 1335.58 133.263  16
  -3  -8   1 2690.83 173.870  15
   3  -8  -1 2444.32 733.360  10
  -3  -8   1 2356.83 165.199  20
  -3  -8   1 2684.70 144.877  12
  -3   8   1 2783.32 184.574  16
  -3  -8   0 3658.51 200.761  15
   3  -8   0 3591.28 628.708  11
   3   8   0 3664.74 193.959  14
   3  -8   0 4028.93 931.379  10
  -3  -8   0 3732.23 178.473  12
  -3   8   0 3963.20 216.687  16
   3   8   1 4095.81 210.886  14
   3  -8   1 4140.41 880.960  10
  -3  -8  -1 3954.86 189.038  12
  -3   8  -1 4394.39 227.036  16
   3  -8   1 4890.17 713.177  11
   3  -8   2 268.943 241.347  11
   3   8   2 191.459 64.0289  14
   3  -8   2 120.161 48.3720  21
  -3  -8  -2 151.236 48.5443  12
  -3   8  -2 129.311 61.6261  16
   3  -8   3 66.3326 184.426  11
   3   8   3 110.310 61.1500  14
   3  -8   3 70.3854 48.9726  21
   3   8   3 106.032 61.1241  13
  -3  -8  -3 73.5975 50.4008  12
   3  -8   4 6228.21 254.278  21
   3   8   4 6680.73 276.962  13
  -3  -8  -4 5716.95 245.345  12
   3   8   4 5595.91 258.717  17
   3  -8   4 5620.33 726.394  11
   3   8   5 1179.33 112.379  14
   3  -8   5 1124.35 95.4572  21
   3   8   5 969.551 100.355  13
  -3  -8  -5 950.311 90.5960  12
   3   8   5 888.651 89.7547  17
   3   8   6 172.115 59.9456  14
   3  -8   6 139.384 50.9462  21
   3   8   6 229.857 60.7095  13
  -3  -8  -6 142.967 50.1248  12
   3   8   6 165.568 43.1008  17
   3   8   7 315.770 62.7139  14
   3  -8   7 315.883 56.3798  21
   3   8   7 300.940 58.8727  13
   3  -8   8 237.523 45.9308  21
   3   8   8 189.961 41.4443  13
   3  -8   9 148.537 37.3594  21
  -3  -9  10 44.0485 35.7160  15
  -3  -9  10-44.5063 50.1800  20
  -3   9  10 39.3758 22.7525  20
  -3  -9   9 147.749 56.6694  15
  -3   9   9 70.5789 43.5521  14
  -3  -9   9 140.278 55.7251  20
  -3   9   9 113.856 37.0190  20
  -3   9   9 134.661 46.8350  18
  -3  -9   8 11.1235 57.5135  15
  -3  -9   8-37.3763 64.1384  20
  -3   9   8 73.0387 39.6777  20
  -3  -9   7 25.4567 60.4381  15
  -3   9   7 6.13466 55.2698  14
  -3  -9   7 40.0348 37.4134  23
  -3  -9   7 24.7025 59.8912  20
  -3   9   7 31.2095 58.4243  16
  -3   9   6 1330.62 129.489  14
  -3  -9   6 1245.09 100.622  23
  -3  -9   6 1234.25 131.314  20
  -3   9   6 1247.44 131.314  16
  -3  -9   6 1300.23 126.612  15
  -3  -9   5 443.218 91.2269  15
   3  -9  -5 451.541 256.559  11
   3  -9  -5 452.978 453.588  10
  -3   9   5 507.923 94.9840  14
  -3  -9   5 596.012 102.137  20
  -3  -9   5 432.653 72.1389  12
  -3   9   5 464.168 316.347   7
  -3  -9   4 83.7808 64.4736  15
   3  -9  -4 313.778 235.585  11
   3  -9  -4 298.339 378.592  10
  -3   9   4 116.871 73.6963  14
  -3  -9   4 248.501 86.2528  20
  -3  -9   4 143.570 57.9293  12
  -3   9   4 91.7931 75.2714  16
  -3  -9   3 11840.6 456.700  15
  -3  -9   3 12207.7 463.054  20
  -3  -9   3 11566.2 416.373  12
  -3   9   3 12795.1 483.276  16
   3  -9  -3 11373.4 1170.99  11
  -3  -9   2 1757.60 144.139  15
   3  -9  -2 1893.71 493.180  11
   3  -9  -2 1977.35 700.621  10
  -3  -9   2 1921.33 153.079  20
  -3  -9   2 2024.85 128.560  12
  -3   9   2 2026.27 164.087  16
  -3  -9   1 1384.11 123.382  15
   3  -9  -1 830.386 567.421  10
  -3  -9   1 1226.31 125.247  20
  -3  -9   1 1359.63 106.430  12
  -3   9   1 1279.59 130.250  16
   3  -9   0 449.036 269.049  11
   3   9   0 614.264 80.9687  14
   3  -9   0 400.601 401.280  10
  -3  -9   0 564.908 76.0438  12
  -3   9   0 590.175 97.5675  16
   3  -9   1 2229.18 502.909  11
   3   9   1 2799.75 172.268  14
   3  -9   1 2336.18 740.902  10
  -3  -9  -1 3094.94 165.137  12
  -3   9  -1 3408.71 197.787  16
   3  -9   2 679.490 289.357  11
   3   9   2 786.411 98.9443  14
   3  -9   2 880.898 86.5618  21
  -3  -9  -2 768.950 87.2502  12
  -3   9  -2 811.088 102.109  16
   3   9   3 9050.79 358.865  14
   3   9   3 9253.16 355.317  13
   3  -9   3 8402.81 327.694  21
  -3  -9  -3 8887.55 331.434  12
   3   9   4 1256.85 116.924  14
   3  -9   4 1401.83 106.280  21
   3   9   4 1464.41 117.495  13
  -3  -9  -4 1276.58 101.823  12
   3   9   4 1125.38 105.653  17
   3   9   5 403.708 74.1861  13
   3  -9   5 499.544 69.4644  21
  -3  -9  -5 501.115 69.5143  12
   3   9   5 494.253 70.4653  17
   3   9   6 684.368 81.6695  14
   3  -9   6 844.488 79.1037  21
   3   9   6 589.942 73.1141  13
  -3  -9  -6 650.724 72.6958  12
   3   9   6 675.443 65.0746  17
   3   9   7 582.910 68.9059  14
   3  -9   7 741.447 68.0528  21
   3   9   7 555.222 63.6933  13
   3  -9   8 48.7394 31.1128  21
  -3 -10  10 24.5285 24.2791  15
  -3 -10  10 164.359 38.9765  20
  -3 -10   9 3.41365 38.1617  15
  -3  10   9 75.5627 35.5737  14
  -3 -10   9 87.2370 61.1699  20
  -3  10   9 9.90170 12.8844  18
  -3 -10   8 8.98523 45.3210  15
  -3  10   8 26.4641 41.2807  14
  -3 -10   8-2.26752 7.27931  22
  -3 -10   8-45.1370 66.5981  20
  -3  10   8 5.10371 27.4767  20
  -3 -10   7 101.451 57.5043  15
  -3  10   7 63.7527 53.9451  14
  -3 -10   7 32.7644 32.6524  23
  -3 -10   7-32.8090 80.4505  20
  -3  10   7 60.5223 56.5600  16
  -3 -10   6 165.677 66.5399  15
  -3  10   6 94.6725 58.6120  14
  -3 -10   6 98.5021 43.7864  23
  -3 -10   6 86.5165 81.8423  20
  -3  10   6 84.8849 65.9285  16
  -3 -10   5 43.7144 61.7974  15
  -3  10   5 18.8960 54.9194  14
  -3 -10   5 59.4065 78.9351  20
  -3 -10   5 41.3062 49.1512  12
  -3  10   5 21.5531 67.7395  16
  -3 -10   4 6.33605 57.5304  15
  -3  10   4 32.1637 56.0804  14
  -3 -10   4 40.5289 74.3301  20
  -3 -10   4-18.4832 50.8476  12
   3 -10  -3 1120.75 386.071  11
  -3  10   3 839.157 104.494  14
   3 -10  -3 877.482 525.329  10
  -3 -10   3 711.967 103.638  20
  -3 -10   3 862.111 90.8721  12
  -3  10   3 729.883 115.604  16
  -3 -10   3 820.611 101.058  15
  -3 -10   2 2086.31 151.042  15
  -3  10   2 2141.27 153.960  14
   3 -10  -2 2309.70 735.020  10
  -3 -10   2 2214.66 164.560  20
  -3 -10   2 2238.00 140.658  12
  -3  10   2 2318.16 175.086  16
   3 -10  -1 391.330 266.505  11
   3 -10  -1 424.482 393.379  10
  -3 -10   1 110.551 58.7497  12
  -3  10   1 65.0190 70.5887  16
   3 -10   0 1055.06 374.281  11
   3 -10   0 680.969 489.922  10
  -3 -10   0 1275.78 105.629  12
  -3  10   0 1248.59 124.497  16
   3  10   1 9985.44 369.589  14
  -3 -10  -1 9323.82 349.507  12
  -3  10  -1 9447.60 387.131  16
   3 -10   2 595.518 271.105  11
   3  10   2 558.356 84.7700  14
   3 -10   2 439.723 69.4304  21
   3  10   2 560.746 86.1894  13
  -3 -10  -2 515.803 74.6226  12
  -3  10  -2 466.950 85.0699  16
   3  10   3 2701.74 167.267  14
   3  10   3 2769.16 168.047  13
   3 -10   3 2730.24 151.196  21
  -3 -10  -3 2666.74 148.944  12
   3  10   3 2465.95 160.128  17
   3  10   4 196.841 64.9598  14
   3 -10   4 216.308 54.6958  21
   3  10   4 251.625 65.0813  13
  -3 -10  -4 169.922 52.0029  12
   3  10   4 161.272 59.1908  17
   3 -10   5 997.594 84.7923  21
   3  10   5 952.889 90.0324  13
  -3 -10  -5 791.933 79.3655  12
   3  10   5 873.523 84.2550  17
   3  10   6 459.477 68.1579  14
   3 -10   6 427.222 57.4996  21
   3  10   6 511.751 62.8269  13
  -3 -10  -6 453.134 57.0781  12
   3  10   7 93.6548 39.9396  14
   3 -10   7 141.971 38.2072  21
  -3 -11   9 27.3225 24.0408  15
  -3 -11   9 257.079 51.4078  20
  -3 -11   8 29.0340 35.5155  15
  -3  11   8 54.0649 34.5333  14
  -3  11   8-19.3751 37.0310  18
  -3 -11   7-36.7078 43.6716  15
  -3 -11   7-13.4557 19.7949  23
  -3  11   7 21.2968 40.7345  14
  -3  11   7-18.0597 46.1191  16
  -3 -11   6-9.41616 48.7031  15
  -3  11   6 99.3272 50.7504  14
  -3 -11   6 47.0609 37.6839  23
  -3  11   6 45.3576 56.8501  16
  -3 -11   5 514.288 78.7632  15
  -3  11   5 381.246 73.6979  14
  -3 -11   5 560.211 69.9686  23
  -3 -11   5 539.900 99.9893  20
  -3 -11   5 397.775 66.8716  12
  -3  11   5 513.799 93.0510  16
  -3 -11   4 209.237 60.5525  15
  -3  11   4 227.134 63.7578  14
  -3 -11   4 231.366 82.6803  20
  -3 -11   4 241.498 60.1035  12
  -3 -11   3 412.462 71.8986  15
  -3  11   3 371.269 73.9982  14
  -3 -11   3 382.395 92.2364  20
  -3 -11   3 566.163 78.2709  12
  -3  11   3 480.501 98.0313  16
  -3 -11   2 472.761 73.6680  12
  -3  11   2 565.049 102.909  16
  -3 -11   1 3343.56 175.543  12
  -3  11   1 3444.70 211.824  16
  -3 -11   0 1932.12 130.035  12
  -3  11   0 2179.97 162.410  16
   3  11   1 2538.64 151.064  14
  -3 -11  -1 2289.18 140.948  12
  -3  11  -1 2468.84 168.327  16
   3  11   2 1090.66 99.8362  14
   3  11   2 1207.35 111.226  13
   3 -11   2 1146.96 95.3418  21
  -3 -11  -2 1087.10 94.5137  12
   3  11   2 1043.22 105.206  17
  -3  11  -2 1055.20 107.240  16
   3  11   3 454.395 73.1985  14
   3 -11   3 549.127 69.0405  21
   3  11   3 441.103 71.2590  13
  -3 -11  -3 403.928 62.8154  12
   3  11   3 401.596 73.9009  17
   3  11   4 102.411 49.6338  14
   3 -11   4 134.733 46.4140  21
   3  11   4 101.944 49.8716  13
  -3 -11  -4 48.2808 39.8554  12
   3  11   4 143.205 50.5393  17
   3  11   5 150.734 49.3959  14
   3 -11   5 238.727 47.4015  21
   3  11   5 172.976 47.6900  13
  -3 -11  -5 172.167 46.3042  12
   3  11   5 179.788 47.8243  17
   3 -11   6 46.9481 35.1842  21
   3  11   6 2.20767 13.0212  17
  -3 -12   8 149.094 46.6129  20
  -3 -12   7 121.692 36.3252  15
  -3 -12   7 214.872 65.4369  20
  -3  12   7 98.2273 42.1783  16
  -3 -12   6 28.5815 35.1459  15
  -3 -12   6 20.2493 32.0170  23
  -3  12   6 30.3385 38.7512  14
  -3  12   6 36.2814 47.1870  16
  -3 -12   5 10.6689 36.7773  15
  -3  12   5 38.7045 43.9327  14
  -3 -12   5 36.7557 37.3174  23
  -3 -12   5 49.5734 76.7370  20
  -3  12   5-16.4523 58.0596  16
  -3  12   4 163.808 52.2335  14
  -3 -12   4 48.8237 68.0651  20
  -3 -12   4 112.560 47.3250  12
   3  12  -4 81.8808 44.5631  17
  -3 -12   3 327.274 60.9247  12
  -3  12   3 462.634 92.4718  16
  -3 -12   2 366.445 63.1345  12
  -3  12   2 521.632 92.7879  16
  -3 -12   1 1947.07 124.562  12
  -3  12   1 1944.66 149.563  16
  -3 -12   0 357.614 63.3691  12
   3  12   0 413.739 75.5908  17
  -3  12   0 353.985 80.0463  16
   3 -12   1 448.311 68.1376  21
   3  12   1 407.022 73.7809  13
  -3 -12  -1 381.411 62.4907  12
   3  12   1 504.034 78.3743  17
  -3  12  -1 599.887 88.1607  16
   3 -12   2 328.937 60.0170  21
   3  12   2 258.927 63.9873  13
  -3 -12  -2 215.183 52.5106  12
  -3  12  -2 164.700 61.0763  16
   3  12   3 201.408 51.9789  14
   3 -12   3 208.774 49.9268  21
   3  12   3 177.288 50.9466  13
  -3 -12  -3 160.316 45.8891  12
   3  12   3 203.168 56.8570  17
   3  12   4 11.3704 36.5016  14
   3 -12   4-31.4198 35.1221  21
   3  12   4 17.8276 37.5287  13
  -3 -12  -4 6.16773 33.3894  12
   3  12   4 46.7520 42.2220  17
   3  12   5 135.140 41.3375  14
   3 -12   5 162.067 37.6258  21
   3  12   5 145.087 37.4295  17
  -3 -13   6 34.7291 24.7844  23
  -3  13   6 9.44615 33.5314  16
  -3 -13   5 459.663 53.7388  23
  -3  13   5 516.570 70.9596  16
  -3 -13   4 27.2234 38.0506  23
   3  13  -4 41.8861 29.4780  17
  -3 -13   4 34.9650 36.9800  12
  -3 -13   3 87.5909 40.7417  12
   3  13  -3 167.412 47.9160  17
  -3  13   3 47.9373 59.6050  16
  -3 -13   2 502.081 63.5847  12
   3  13  -2 476.246 70.0682  17
  -3  13   2 574.708 87.9460  16
  -3 -13   1 188.448 48.6023  12
   3  13  -1 178.278 54.9584  17
  -3  13   1 198.520 65.2323  16
  -3 -13   0 552.662 65.7314  12
   3  13   0 555.709 75.6763  17
  -3  13   0 769.233 93.8539  16
   3 -13   1 188.658 47.1034  21
   3  13   1 178.809 53.0102  13
  -3 -13  -1 175.054 44.1698  12
   3  13   1 242.272 57.6826  17
  -3  13  -1 188.201 61.6882  16
   3 -13   2 154.055 41.9977  21
   3  13   2 87.0663 44.1008  13
  -3 -13  -2 76.7556 38.7323  12
  -3  13  -2 70.7626 46.2259  16
   3 -13   3 42.1892 32.8727  21
   3  13   3 3.23823 34.2873  13
  -3 -13  -3 16.3849 29.7357  12
   3  13   3 50.0396 39.5350  17
   3 -13   4 115.314 33.1579  21
   3  13   4 75.0506 35.9581  17
   3  13   5-5.26203 22.2578  17
  -3 -14   5 26.1668 19.3907  23
  -3  14   5 23.5993 32.8787  16
  -3 -14   4 9.29593 26.5093  23
  -3 -14   3 36.5093 31.9029  23
   3  14  -3 64.4509 28.7650  17
  -3  14   3 43.4939 44.2188  16
  -3 -14   2 15.7453 30.3872  12
   3  14  -2 42.1437 32.8429  17
  -3  14   2 67.7223 52.8509  16
   3 -14  -1 146.648 38.2076  21
  -3 -14   1 177.534 39.6413  12
   3  14  -1 129.847 42.1062  17
  -3  14   1 137.039 52.9477  16
   3 -14   0 161.300 37.5312  21
   3  14   0 105.542 40.2938  13
  -3 -14   0 129.712 37.0570  12
   3  14   0 148.012 44.5642  17
  -3  14   0 102.057 49.3754  16
   3 -14   1 230.135 41.3584  21
   3  14   1 253.744 45.3544  13
   3  14   1 199.328 43.1693  17
  -3  14  -1 197.497 50.1779  16
   3 -14   2 55.3838 29.7654  21
  -3  14  -2 23.6932 29.1055  16
   3  14   3 258.857 40.5397  17
   3  14   4 55.3266 22.9662  17
  -3 -15   3 20.1156 17.8260  23
   3 -15  -3 21.1612 18.1882  21
  -3  15   3-23.1836 27.2199  16
  -3 -15   2 57.2390 24.3652  23
   3 -15  -2 59.4305 22.7786  21
  -3  15   2 82.6758 33.7480  16
   3 -15  -1 189.382 30.1043  21
   3  15  -1 109.945 26.8018  17
  -3  15   1 153.124 38.9554  16
   3 -15   0 93.4962 25.0237  21
   3  15   0 75.0782 27.6316  17
  -3  15   0 63.6843 31.8886  16
   3 -15   1-3.16194 18.4744  21
   3  15   1 14.8663 21.4054  17
   3  15   2 108.679 23.8232  17
  -4   0  11 403.281 48.4392  20
  -4   0  11 463.172 51.5423   4
  -4   0  10 366.519 57.9663  20
  -4   0  10 347.128 58.7150   4
  -4   0   9 761.122 86.0872   6
  -4   0   9 805.494 85.2144  20
  -4   0   9 849.752 92.0296   4
  -4   0   8 87.2853 48.9845  15
  -4   0   8 149.004 57.4631   6
  -4   0   8 64.3414 52.1559  20
  -4   0   7 2883.62 174.290  15
  -4   0   7 2970.29 177.140   6
  -4   0   7 2661.31 193.402  18
  -4   0   6 2141.51 155.744  15
  -4   0   6 2287.40 620.586   9
  -4   0   6 2025.27 550.066   8
  -4   0   6 2001.05 167.161  18
  -4   0   5 2900.31 185.174  15
  -4   0   5 2700.43 675.723   9
  -4   0   5 2075.97 591.446   8
  -4   0   5 2875.42 195.907  18
  -4   0   4 11921.5 1272.41   8
  -4   0   4 11641.5 452.482  18
   4   0  -3 2105.46 423.776  11
  -4   0   3 2025.67 141.347   5
  -4   0   3 1787.89 505.207   8
  -4   0   3 2246.12 157.060  18
  -4   0   2 3505.89 185.068   5
  -4   0   2 3270.76 188.652  18
   4   0  -2 3751.01 575.461  11
  -4   0   1 5003.26 226.855   5
   4   0  -1 4648.47 662.788  11
   4   0   0 1612.09 426.326  11
  -4   0   0 1487.92 116.329   5
   4   0   0 1520.19 104.140  13
   4   0   0 1247.18 363.070   1
   4   0   1 2024.23 130.265  25
   4   0   1 1908.83 123.610  13
   4   0   1 2014.24 466.322   1
   4   0   2 622.810 330.831  11
   4   0   2 525.650 75.4221  25
   4   0   2 444.704 74.2780  13
   4   0   2 143.212 162.992   1
   4   0   3 3140.92 649.411  11
   4   0   3 2458.82 558.853   1
   4   0   3 3514.39 186.169  25
   4   0   3 3375.48 189.224  13
   4   0   4 57.3520 53.2785  25
   4   0   4 35.5848 58.7009  13
   4   0   5 804.982 90.4145  25
   4   0   5 776.871 101.992  13
   4   0   6 18.5407 61.5532  13
   4   0   7 1514.30 128.214  13
   4   0   7 1789.07 124.002  19
   4   0   8 522.547 66.3259  19
   4   0   9 157.450 38.5199  19
   4   0  10 15.9278 18.6169  19
  -4  -1  11-2.55546 29.5785  20
  -4   1  11 2.28170 28.2503  20
  -4  -1  11-2.83350 27.4775   4
  -4   1  11 25.4686 27.6293   4
  -4  -1  10 138.807 50.5814  20
  -4   1  10 145.973 47.5499  20
  -4  -1  10 163.705 47.7425   4
  -4   1  10 235.021 50.1397   4
  -4  -1   9 4.18741 38.0349  15
  -4   1   9 53.2487 46.6312   6
  -4  -1   9 101.387 49.6322  20
  -4   1   9 81.7289 46.8392  20
  -4   1   9-6.40951 62.5873  18
  -4   1   9 14.7230 45.2635   4
  -4  -1   8 415.909 74.6481  15
  -4   1   8 463.889 75.9792   6
  -4  -1   8 454.003 73.4543  20
  -4   1   8 411.660 68.2706  20
  -4  -1   7 1801.95 143.200  15
  -4   1   7 1951.22 140.743   6
  -4  -1   7 2000.82 546.602   9
  -4  -1   7 1720.25 129.054  20
  -4  -1   7 1044.91 433.856   8
  -4   1   7 1137.45 432.932   8
  -4  -1   7 1856.29 160.424  18
  -4   1   7 1776.59 161.152  18
  -4   1   6 842.439 98.9737  15
  -4  -1   6 963.571 113.892  15
  -4  -1   6 525.915 316.754   9
  -4   1   6 667.385 357.872   9
  -4  -1   6 866.589 363.242   8
  -4   1   6 1153.88 409.048   8
  -4  -1   6 929.058 122.078  18
  -4   1   6 963.662 121.400  18
  -4   1   5 10438.0 409.347  15
  -4  -1   5 10715.5 427.784  15
  -4  -1   5 9889.24 1268.06   9
  -4  -1   5 9414.04 1156.82   8
  -4   1   5 11769.7 1274.44   8
  -4  -1   5 11640.4 445.524  18
  -4   1   5 10853.6 441.349  18
  -4  -1   4 3911.17 799.218   9
  -4   1   4 3569.44 751.481   9
  -4  -1   4 3976.17 747.016   8
  -4   1   4 3260.79 697.566   8
  -4  -1   4 4214.91 228.299  18
  -4   1   4 3807.40 222.512  18
   4  -1  -3 3017.35 513.875  11
  -4   1   3 4171.94 206.921   5
  -4  -1   3 4854.36 803.746   8
  -4   1   3 2994.79 637.807   8
  -4  -1   3 3554.32 207.991  18
  -4   1   3 4157.54 221.711  18
   4   1  -2 2340.59 455.762  11
   4  -1  -2 3399.68 550.172  11
  -4   1   2 3021.15 165.738   5
  -4  -1   2 2284.72 159.733  18
  -4   1   2 2580.41 166.807  18
   4   1  -1 760.242 306.084  11
   4  -1  -1 889.494 323.454  11
  -4   1   1 963.105 96.9939   5
   4   1   0 2935.42 552.318  11
   4  -1   0 2844.21 547.968  11
   4  -1   0 2521.12 500.529   1
  -4   1   0 2845.22 161.396   5
   4   1   0 2507.15 142.542  13
   4   1   0 2211.25 480.767   1
   4   1   1 9554.96 356.246  25
   4   1   1 9731.64 357.595  13
   4  -1   1 9702.03 350.091  13
   4   1   1 9197.36 1023.84  11
   4  -1   1 9648.31 1023.67  11
   4  -1   1 7930.63 903.650   1
   4   1   1 9819.88 996.242   1
   4  -1   2 1002.35 393.090  11
   4   1   2 1388.46 111.030  25
   4   1   2 1456.23 115.305  13
   4  -1   2 1530.73 116.103  13
   4  -1   2 647.415 285.212   1
   4   1   2 931.873 337.463   1
   4   1   2 1181.61 401.532  11
   4   1   3 229.700 245.875   1
   4   1   3 199.914 61.9414  25
   4   1   3 238.026 69.3970  13
   4  -1   3 297.285 69.8648  13
   4  -1   3 153.955 214.099   1
   4   1   4 1890.63 134.330  25
   4   1   4 1975.17 147.439  13
   4  -1   4 1867.26 143.568  13
   4  -1   4 1698.14 461.563   1
   4   1   4 1526.41 458.592   1
   4  -1   4 1182.13 420.667  11
   4   1   5 255.544 67.7981  25
   4  -1   5 410.393 279.547   1
   4   1   5 81.4809 185.071   1
   4   1   5 263.648 69.8899  13
   4  -1   5 224.840 72.5788  13
   4  -1   6 2149.37 119.756  21
   4  -1   6 2250.83 159.074  13
   4  -1   7 785.286 70.3077  21
   4   1   7 667.814 89.7054  13
   4   1   7 697.187 83.6121  19
   4   1   8 560.659 68.7849  19
   4   1   9 8.21662 29.9786  19
   4   1  10 39.4278 20.3692  19
   4  -1  10-3.07000 18.4424  19
  -4  -2  11 95.6357 34.7826  20
  -4   2  11 37.0108 25.1557  20
  -4  -2  10 244.096 53.5947  20
  -4   2  10 203.680 46.9793  20
  -4  -2  10 186.643 45.7752   4
  -4   2  10 258.025 52.7655   4
  -4  -2   9 102.321 50.4881  15
  -4  -2   9 188.880 53.9847   6
  -4   2   9 177.073 55.8404   6
  -4  -2   9 158.110 57.2068  20
  -4   2   9 148.488 48.1277  20
  -4   2   9 156.631 72.9565  18
  -4  -2   9 81.0435 46.0568   4
  -4   2   9 128.074 54.2291   4
  -4  -2   8 35.3407 52.6622  15
  -4  -2   8 91.6241 55.7518   6
  -4   2   8 53.2219 52.3362   6
  -4  -2   8 51.9942 51.8067  20
  -4   2   8 57.9600 44.1421  20
  -4   2   8 79.5123 72.4732  18
  -4  -2   7 214.881 74.0218  15
  -4  -2   7 137.271 60.0098   6
  -4   2   7 164.320 64.7789   6
  -4  -2   7 94.6920 214.991   9
  -4  -2   7 226.767 63.8340  20
  -4  -2   7-93.4488 150.058   8
  -4   2   7 93.1469 211.484   8
  -4  -2   6 3077.36 199.695  15
  -4  -2   6 2722.44 652.624   9
  -4  -2   6 2385.56 589.044   8
  -4   2   6 3428.28 705.316   8
  -4  -2   6 3189.56 208.673  18
  -4   2   6 3183.09 210.022  18
  -4   2   5 1821.51 138.053  15
  -4  -2   5 1882.02 157.148  15
  -4  -2   5 2446.19 646.201   9
  -4   2   5 2648.72 664.865   9
  -4  -2   5 2347.35 586.025   8
  -4   2   5 1972.78 546.168   8
  -4  -2   5 1987.06 163.878  18
  -4   2   5 2202.58 169.489  18
  -4  -2   4 99.1453 66.3108  15
  -4   2   4 210.258 238.646   9
  -4  -2   4 90.5199 229.738   8
  -4   2   4 90.8957 206.338   8
  -4  -2   4 41.4891 64.2714  18
   4  -2  -3 584.144 239.681  11
  -4   2   3 493.735 317.478   9
  -4   2   3 801.511 93.4450   5
  -4  -2   3 854.035 363.102   8
  -4   2   3 430.576 309.570   8
  -4  -2   3 550.244 82.2105   5
  -4  -2   3 693.624 96.9073  18
   4  -2  -2 1048.80 330.449  11
  -4  -2   2 1415.41 117.712   5
  -4   2   2 1437.90 116.990   5
  -4  -2   2 1291.39 120.031  18
   4   2  -2 1634.21 387.976  11
   4  -2  -1 1959.07 449.346  11
  -4  -2   1 2332.07 145.664   5
  -4   2   1 2544.39 152.099   5
   4   2  -1 2516.39 137.500  13
   4   2  -1 1805.13 431.494  11
   4  -2   0 3664.64 621.002  11
   4   2   0 3799.23 186.106  25
  -4  -2   0 4080.10 195.004   5
  -4   2   0 3823.19 192.026   5
   4   2   0 3748.22 184.293  13
   4  -2   0 3712.31 186.161  25
   4  -2   0 2522.11 500.668   1
   4   2   0 3171.28 561.880   1
   4   2   0 2640.81 544.193  11
   4  -2   1 440.035 300.258  11
   4  -2   1 271.353 217.966   1
   4   2   1 287.297 61.1109  25
   4  -2   1 372.514 65.7939  25
   4   2   1 339.245 243.688   1
   4   2   1 293.874 65.7942  13
   4  -2   1 434.857 66.3745  13
   4   2   1 372.374 253.746  11
   4  -2   2 11381.0 412.603  25
   4   2   2 11936.0 413.832  25
   4   2   2 11690.9 419.872  13
   4  -2   2 11245.9 410.661  13
   4  -2   2 9563.88 1032.24   1
   4   2   2 10451.3 1071.99   1
   4  -2   2 12233.9 1208.31  11
   4   2   3 1531.34 127.105  13
   4  -2   3 1601.06 129.202  13
   4   2   3 1495.69 119.637  25
   4  -2   3 1478.28 118.178  25
   4  -2   3 1078.21 411.925   1
   4   2   3 1069.76 399.421   1
   4  -2   4 1327.04 434.590  11
   4   2   4 2160.96 142.634  25
   4  -2   4 1910.45 136.929  25
   4   2   4 1933.89 149.045  13
   4  -2   4 2105.95 149.122  13
   4  -2   4 1532.36 451.524   1
   4   2   4 1596.78 447.043   1
   4   2   5 2866.39 163.366  25
   4  -2   5 2800.66 165.207  25
   4  -2   5 2192.07 525.635   1
   4   2   5 1765.46 469.325   1
   4  -2   5 2416.63 129.199  21
   4   2   5 2441.07 165.619  13
   4  -2   5 2515.54 168.337  13
   4  -2   5 2183.04 515.399  11
   4  -2   6 1620.77 104.009  21
   4   2   6 1825.08 142.828  13
   4  -2   7 2122.93 118.574  21
   4  -2   7 2432.75 141.579  19
   4   2   7 2368.52 139.367  19
   4   2   8 472.584 73.4672  13
   4  -2   8 632.021 69.5376  19
   4   2   8 532.949 65.7254  19
   4   2   9 249.056 40.6849  19
   4  -2   9 234.919 42.3379  19
  -4  -3  11 79.7721 32.6825  20
  -4  -3  10 542.832 69.1192  20
  -4   3  10 526.540 56.6571  20
  -4  -3  10 572.751 63.1205   4
  -4   3  10 611.497 65.4738   4
  -4  -3  10 507.798 62.0081  15
  -4  -3   9 465.899 75.0680  15
  -4  -3   9 434.045 66.4971   6
  -4   3   9 508.315 68.5435   6
  -4   3   9 422.679 73.1491  14
  -4  -3   9 451.290 72.7116  20
  -4   3   9 446.744 61.9593  20
  -4   3   9 571.045 91.0858  18
  -4  -3   9 432.913 66.9901   4
  -4   3   9 496.940 69.7732   4
  -4  -3   8 643.846 82.6772   6
  -4  -3   8 535.998 90.3357  15
  -4   3   8 581.217 80.5695   6
  -4  -3   8 643.855 84.8124  20
  -4   3   8 487.223 94.0547  18
  -4  -3   7 898.114 111.502  15
  -4  -3   7 698.969 88.7434   6
  -4   3   7 665.254 88.1793   6
  -4  -3   7 823.958 95.7479  20
  -4  -3   7 360.627 290.082   8
  -4   3   7 449.461 306.701   8
  -4  -3   6 3770.43 230.088  15
  -4  -3   6 4407.09 798.561   9
  -4  -3   6 3921.49 204.013  20
  -4  -3   6 4650.27 810.744   8
  -4   3   6 3527.48 698.817   8
  -4   3   6 4211.82 243.071  18
  -4  -3   5 1862.67 161.358  15
  -4  -3   5 2454.23 621.978   9
  -4   3   5 1748.27 556.427   9
  -4  -3   5 740.180 366.526   8
  -4   3   5 1296.23 460.246   8
  -4  -3   4 800.656 113.457  15
   4  -3  -4 529.704 250.875  11
  -4   3   4 1043.14 459.048   9
  -4  -3   4 900.477 383.014   8
  -4   3   4 542.819 341.239   8
  -4   3   4 891.244 109.970  16
   4  -3  -3 560.381 245.364  11
  -4   3   3 879.231 384.452   9
  -4  -3   3 856.544 350.907   8
  -4   3   3 172.945 294.899   8
  -4   3   3 649.448 95.4792  16
   4  -3  -2 782.843 296.668  11
  -4   3   2 916.957 389.782   9
  -4   3   2 798.858 92.0002   5
   4   3  -2 643.351 70.7915  13
  -4  -3   2 576.296 79.8702   5
  -4  -3   2 492.168 294.909   8
  -4   3   2 748.669 327.509   8
  -4   3   2 590.157 89.7233  16
  -4  -3   1 5712.29 244.936   5
  -4   3   1 5643.00 246.337   5
   4   3  -1 5421.12 232.798  13
  -4   3   1 5255.05 248.613  16
   4  -3  -1 5716.97 778.492  11
   4  -3   0 897.885 326.798   1
   4  -3   0 498.682 269.704  11
   4   3   0 1102.59 330.456   1
   4   3   0 1140.09 96.0413  25
  -4  -3   0 1032.61 100.802   5
  -4   3   0 1043.68 101.078   5
   4   3   0 1243.66 105.203  13
   4  -3   0 1061.27 95.9098  25
   4   3   1 2467.68 508.653   1
   4  -3   1 2687.17 565.964  11
   4   3   1 2764.02 151.531  25
   4  -3   1 2382.02 144.385  25
  -4  -3  -1 2549.26 153.181   5
  -4   3  -1 2570.20 155.737   5
   4   3   1 2544.15 155.785  13
   4  -3   1 1569.83 408.096   1
   4  -3   2 288.486 216.605   1
   4   3   2 156.758 55.9014  25
   4  -3   2 148.663 55.1042  25
   4   3   2-72.0102 163.505   1
   4   3   2 149.999 61.8268  13
   4  -3   2 166.221 55.8962  13
   4   3   3 9146.16 347.070  25
   4  -3   3 8974.34 345.664  25
   4   3   3 9012.06 359.744  13
   4  -3   3 9215.28 354.890  13
   4  -3   3 7250.34 935.264   1
   4   3   3 7739.07 949.876   1
   4  -3   3 7658.72 970.738  11
   4  -3   4-80.8800 183.595  11
   4   3   4 35.0416 51.7674  25
   4  -3   4-10.1715 53.5345  25
   4  -3   4 48.3869 34.2055  21
   4   3   4 11.7988 62.8153  13
   4  -3   4-78.9673 200.411   1
   4   3   4 234.780 235.005   1
   4  -3   4 76.8364 60.7505  13
   4  -3   5 5092.57 210.764  21
   4   3   5 5435.11 257.128  13
   4  -3   5 4916.27 758.919  11
   4  -3   6 823.555 76.5286  21
   4   3   6 647.993 94.3165  13
   4  -3   7 352.757 55.4102  21
   4  -3   7 499.707 68.5653  19
   4   3   7 333.905 61.1508  19
   4  -3   8 543.518 56.9347  21
   4   3   8 453.140 68.4612  13
   4   3   8 427.463 57.9356  19
   4  -3   8 517.832 61.6815  19
   4   3   9 6.59752 26.6511  19
   4  -3   9 11.2132 26.4530  19
  -4  -4  11 159.715 33.3814  20
  -4  -4  10 102.132 41.4230  15
  -4  -4  10 139.499 46.9678  20
  -4   4  10 169.716 50.3779  18
  -4  -4  10 156.722 38.7383   4
  -4   4  10 140.794 38.5732   4
  -4  -4   9 586.167 81.1242  15
  -4   4   9 565.981 77.7485  14
  -4  -4   9 620.812 78.3488  20
  -4  -4   9 686.621 73.7654   4
  -4   4   9 638.077 70.3109   4
  -4   4   9 784.367 96.9198  18
  -4  -4   8 431.707 85.4857  15
  -4   4   8 641.160 77.3075   6
  -4  -4   8 564.681 76.6506   6
  -4  -4   8 671.416 88.3611  20
  -4   4   8 693.781 101.293  18
  -4  -4   7 395.079 85.4791  15
  -4  -4   7 436.627 74.5492   6
  -4   4   7 390.426 69.9795   6
  -4  -4   7 496.054 82.7710  20
  -4  -4   6 1285.02 112.660   6
  -4   4   6 1388.66 114.698   6
  -4  -4   6 1281.81 138.039  15
   4  -4  -6 1093.00 498.143  10
  -4  -4   6 1702.40 478.200   9
  -4  -4   6 1254.90 119.018  20
  -4  -4   6 973.121 403.065   8
  -4   4   6 706.203 334.032   8
  -4  -4   5 1764.35 157.871  15
   4  -4  -5 1966.80 617.473  10
  -4  -4   5 1690.68 501.956   9
  -4  -4   5 1519.24 466.891   8
  -4   4   5 1429.15 455.513   8
  -4   4   5 1592.43 148.209  16
   4  -4  -4 683.332 264.881  11
   4  -4  -4 1070.98 501.745  10
  -4   4   4 920.104 385.573   9
  -4  -4   4 1142.24 411.862   8
  -4   4   4 1057.15 387.977   8
  -4   4   4 895.366 114.804  16
   4  -4  -3 1437.38 394.916  11
   4  -4  -3 1471.81 512.284  10
  -4   4   3 1833.98 538.552   9
  -4  -4   3 1356.13 443.090   8
  -4   4   3 938.698 365.132   8
  -4   4   3 1874.76 149.882  16
   4  -4  -2 3237.46 670.598  10
   4   4  -2 4125.18 194.024  13
  -4  -4   2 4155.08 206.753   5
  -4   4   2 4356.31 778.672   9
  -4   4   2 4251.08 207.714   5
  -4  -4   2 3660.50 674.823   8
  -4   4   2 2961.26 615.001   8
  -4   4   2 4317.49 225.822  16
   4  -4  -2 4524.38 691.570  11
   4  -4  -1-71.4786 198.719  11
   4  -4  -1 60.9289 195.594   1
  -4   4   1-85.9854 218.221   9
   4   4  -1 18.6403 46.7138  13
  -4  -4   1-4.70678 55.5182   5
  -4   4   1 32.9024 53.8803   5
   4   4  -1 62.4055 234.913   1
  -4   4   1 41.4787 57.0680  16
   4  -4   0 8505.47 936.276   1
   4   4   0 10339.4 1008.28   1
   4   4   0 10832.7 382.718  25
   4  -4   0 10879.8 383.622  25
  -4  -4   0 10474.9 385.531   5
  -4   4   0 10649.3 384.159   5
  -4   4   0 9261.59 1094.71   9
   4   4   0 10720.2 391.325  13
   4  -4   0 10647.3 1088.75  11
   4  -4   1 2589.61 556.928  11
   4   4   1 2451.35 142.733  25
   4  -4   1 2237.84 139.625  25
  -4  -4  -1 2304.53 145.872   5
  -4   4  -1 2450.75 147.917   5
  -4   4  -1 2003.89 518.293   9
   4   4   1 2344.73 153.786  13
   4  -4   1 2566.81 534.699   1
   4  -4   2 783.678 325.675   1
   4   4   2 1493.52 413.349   1
   4   4   2 1490.16 111.240  25
   4  -4   2 1374.25 109.127  25
   4   4   2 1547.52 127.725  13
   4  -4   3 1661.92 468.958  11
   4   4   3 1926.23 131.823  25
   4  -4   3 1824.77 127.517  25
   4  -4   3 1529.49 101.081  21
   4   4   3 1859.31 140.192  13
   4  -4   3 1561.81 424.522   1
   4   4   3 1413.10 432.841   1
   4   4   4 5227.84 232.222  25
   4  -4   4 5046.45 231.730  25
   4  -4   4 5184.84 210.926  21
   4   4   4 5220.55 248.529  13
   4  -4   4 4536.13 725.611   1
   4   4   4 3690.69 648.396   1
   4  -4   4 5310.66 799.486  11
   4  -4   5 102.883 44.0325  21
   4   4   5 122.352 63.4926  13
   4  -4   6 607.356 67.0976  21
   4  -4   6 669.733 78.4064  19
   4   4   6 680.914 80.2131  19
   4  -4   7 616.642 65.9854  21
   4   4   7 766.077 89.1349  13
   4  -4   7 689.455 73.7312  19
   4   4   7 733.952 74.8908  19
   4  -4   8 363.985 48.5868  21
   4   4   8 253.582 54.1520  13
   4  -4   8 382.968 50.7364  19
   4   4   8 261.930 46.1963  19
   4   4   9 398.710 37.5940  19
   4  -4   9 427.526 40.2780  19
  -4  -5  10 115.236 43.3537  15
  -4  -5  10 103.516 41.8534  20
  -4   5  10 109.065 43.6556  18
  -4  -5   9 101.792 53.9391  15
  -4   5   9 78.7971 49.9462  14
  -4  -5   9 16.5399 43.3125  20
  -4   5   9 77.5555 54.7702  18
  -4  -5   9 101.691 37.2827   4
  -4   5   9 71.0773 36.7208   4
  -4  -5   8 1200.99 96.4702   6
  -4   5   8 1233.58 94.4287   6
  -4  -5   8 1234.50 107.461  20
  -4  -5   8 1185.97 95.7116   4
  -4   5   8 1069.13 91.1797   4
  -4   5   8 1235.61 124.131  18
  -4  -5   8 1292.54 122.315  15
  -4  -5   7 1593.83 115.290   6
  -4   5   7 1601.22 112.618   6
  -4  -5   7 1542.14 126.127  20
  -4  -5   7 1365.29 138.482  15
  -4  -5   6 349.240 94.3711  15
  -4  -5   6 283.858 64.1721   6
  -4   5   6 287.887 60.8976   6
   4  -5  -6 126.480 287.210  10
  -4  -5   6 319.220 75.0194  20
  -4  -5   6 161.222 183.149   8
   4  -5  -5 369.318 312.596  10
  -4  -5   5 265.415 224.765   9
  -4  -5   5 424.587 79.6047  20
  -4  -5   5 332.011 282.804   8
  -4   5   5 908.409 363.157   8
  -4   5   5 331.642 89.8958  16
  -4  -5   4 1103.89 134.827  15
   4  -5  -4 655.865 289.804  11
   4  -5  -4 815.329 439.437  10
  -4  -5   4 995.522 389.340   8
  -4   5   4 1074.45 387.894   8
  -4   5   4 1254.20 130.316  16
  -4  -5   3 1138.79 128.790  15
   4  -5  -3 1514.79 414.876  11
   4  -5  -3 1092.66 481.475  10
  -4   5   3 754.056 356.393   9
  -4  -5   3 1304.43 425.355   8
  -4   5   3 1058.43 382.478   8
  -4   5   3 1498.21 138.729  16
   4  -5  -2 1640.04 422.688  11
   4  -5  -2 1118.62 449.047  10
   4   5  -2 1644.70 116.667  13
  -4   5   2 1343.25 433.316   9
  -4  -5   2 1180.95 401.889   8
  -4   5   2 1419.88 449.676   8
  -4   5   2 1692.01 139.882  16
   4  -5  -1 4025.24 669.793  11
   4   5  -1 4220.41 193.554  25
   4  -5  -1 4387.64 195.822  25
   4  -5  -1 3575.86 577.730   1
   4  -5  -1 2866.08 668.601  10
   4   5  -1 2589.96 521.177   1
  -4  -5   1 4083.63 197.156   5
  -4   5   1 3955.58 195.176   5
   4   5  -1 4264.77 206.919  13
  -4   5   1 2985.57 622.043   9
  -4   5   1 4354.60 225.809  16
   4  -5   0 4071.90 692.228  11
   4  -5   0 2764.19 536.078   1
   4   5   0 2317.08 497.895   1
   4   5   0 3433.10 170.086  25
   4  -5   0 3494.64 170.180  25
  -4  -5   0 3167.24 169.611   5
  -4   5   0 3255.33 169.306   5
   4   5   0 3380.18 181.986  13
   4   5   1 3224.75 162.719  25
   4  -5   1 3084.85 159.255  25
  -4  -5  -1 2896.43 160.476   5
  -4   5  -1 2768.17 156.554   5
   4  -5   1 2669.87 512.721   1
   4   5   1 2945.23 173.636  13
   4  -5   2 234.907 251.366  11
   4   5   2 30.9826 43.7999  25
   4  -5   2 4.46708 41.8149  25
   4  -5   2 41.5780 34.9605  21
  -4  -5  -2 31.9111 52.2605   5
  -4   5  -2 22.6842 48.3094   5
   4   5   2 22.7438 59.8509  13
   4  -5   2 136.081 154.451   1
   4   5   2-68.8476 135.345   1
   4  -5   3 3654.31 655.056  11
   4   5   3 4858.73 216.634  25
   4  -5   3 4955.03 220.385  25
   4  -5   3 4817.77 202.015  21
   4   5   3 4966.00 241.819  13
   4  -5   3 3578.48 624.941   1
   4   5   3 4237.03 668.406   1
   4  -5   4 287.589 62.2967  25
   4  -5   4 210.022 194.842   1
   4  -5   4 375.296 57.7763  21
   4   5   4 375.638 80.3146  13
   4  -5   5 542.777 66.3303  21
   4  -5   6 307.941 53.4151  21
   4  -5   6 425.456 62.5553  19
   4   5   6 292.248 54.3558  19
   4  -5   7 952.709 74.9081  21
   4   5   7 1080.23 94.8653  13
   4  -5   7 997.353 76.0602  19
   4   5   7 910.279 74.5137  19
   4  -5   8 164.727 37.6963  21
   4   5   8 244.313 48.9250  13
   4   5   8 197.356 33.3808  19
   4  -5   8 229.413 36.5075  19
  -4  -6  10 161.450 43.8073  15
  -4  -6  10 189.765 40.9814  20
  -4   6  10 143.555 40.8045  18
  -4   6   9 409.384 67.1795  14
  -4  -6   9 485.243 66.5820  20
  -4   6   9 413.573 69.3352  18
  -4  -6   9 610.514 77.8279  15
  -4  -6   8 268.320 74.8343  15
  -4   6   8 291.055 69.5438  14
  -4  -6   8 244.266 62.8224  20
  -4   6   8 374.358 77.9959  18
  -4  -6   8 147.764 37.2785   4
  -4  -6   7 1037.56 97.3902   6
  -4   6   7 950.866 80.4243   6
  -4  -6   7 1224.51 110.582  20
  -4  -6   7 879.974 81.7956   4
  -4   6   7 917.895 82.0719   4
  -4  -6   6 779.346 80.1795   6
  -4   6   6 689.526 74.6922   6
  -4  -6   6 763.144 95.5306  20
  -4   6   6 892.553 114.909  16
  -4  -6   5 762.155 83.3190   6
  -4  -6   5 997.635 125.747  15
  -4   6   5 828.530 83.4740   6
   4  -6  -5 896.098 460.054  10
  -4  -6   5 1000.80 105.906  20
  -4   6   5 1035.97 125.613  16
   4  -6  -4 68.7499 135.224  11
  -4  -6   4 127.698 75.9173  15
   4  -6  -4 247.968 281.472  10
  -4   6   4 242.769 81.5024  16
  -4  -6   3 3039.70 206.511  15
   4  -6  -3 2457.40 524.907  11
   4  -6  -3 1893.30 605.891  10
  -4  -6   3 3201.02 608.625   8
  -4   6   3 3142.37 201.702  16
   4  -6  -2 74.6279 189.418  11
  -4  -6   2 15.0312 65.0234  15
   4   6  -2 211.985 48.5508  25
   4  -6  -2 117.138 43.3405  25
   4  -6  -2-111.998 254.246  10
  -4   6   2-86.7675 196.978   9
   4  -6  -2-56.1535 180.286   1
  -4  -6   2-73.3882 186.272   8
  -4   6   2 195.000 75.0394  16
   4  -6  -1 1766.43 463.447  11
   4   6  -1 1771.35 112.427  25
   4  -6  -1 1760.52 111.846  25
   4  -6  -1 2322.86 635.712  10
   4   6  -1 1826.88 130.053  13
   4  -6  -1 1329.59 362.183   1
  -4  -6   1 1737.83 115.938   5
  -4   6   1 1575.22 111.429   5
  -4  -6   1 1357.00 407.806   8
  -4   6   1 1554.81 139.893  16
   4  -6   0 3225.13 622.767  11
   4   6   0 2841.98 146.761  25
   4  -6   0 2789.00 146.365  25
  -4  -6   0 2729.96 148.668   5
  -4   6   0 2562.79 144.235   5
   4   6   0 2825.99 168.023  13
   4  -6   0 2244.88 455.573   1
  -4   6   0 2792.52 177.170  16
   4  -6   1 244.433 183.784   1
   4   6   1 322.366 56.6189  25
   4  -6   1 415.404 62.5923  25
   4  -6   1 379.787 55.5922  21
  -4  -6  -1 443.172 67.0961   5
  -4   6  -1 419.196 65.1787   5
   4   6   1 371.674 78.4248  13
   4   6   2 6664.77 265.282  25
   4  -6   2 6857.17 267.679  25
  -4  -6  -2 6669.91 268.120   5
  -4   6  -2 6692.93 267.610   5
   4  -6   2 7422.65 266.186  21
   4   6   2 7397.55 304.871  13
   4  -6   2 7380.96 922.034  11
   4  -6   3 453.138 271.160  11
   4   6   3 281.066 55.3322  25
   4  -6   3 300.096 58.3183  25
   4  -6   3 266.235 52.2921  21
  -4  -6  -3 275.085 58.4772   5
  -4   6  -3 250.425 56.0059   5
   4   6   3 288.261 73.5238  13
  -4  -6  -4 1539.73 108.126   5
  -4   6  -4 1698.59 112.929   5
   4  -6   4 1637.57 107.507  21
   4   6   4 1764.14 133.885  13
   4  -6   5 516.537 63.2356  21
   4  -6   5 447.731 59.2964  19
   4   6   5 460.225 61.1358  19
   4  -6   6 749.538 68.5449  21
   4   6   6 662.909 81.4915  13
   4  -6   6 685.776 64.5918  19
   4   6   6 785.547 67.9928  19
   4  -6   7 18.8532 31.7677  21
   4   6   7 11.9844 39.2658  13
   4   6   7 33.0886 25.8980  19
   4  -6   7-4.50625 13.2880  19
   4  -6   8 151.932 32.9630  21
  -4  -7  10 52.2872 32.1032  15
  -4  -7  10-1.93602 33.5472  20
  -4  -7   9 247.930 57.3778  15
  -4   7   9 149.561 44.8994  14
  -4  -7   9 113.764 43.5328  20
  -4   7   9 148.481 50.7318  18
  -4   7   8 89.9166 50.1447  14
  -4  -7   8 99.2013 50.8152  20
  -4   7   8 122.426 61.9636  18
  -4  -7   7 368.997 84.3068  15
  -4  -7   7 278.215 67.4499  20
  -4  -7   6 761.055 111.863  15
  -4  -7   6 971.836 102.710  20
  -4   7   6 829.277 114.250  16
  -4  -7   5 1312.46 135.475  15
  -4  -7   5 1324.63 119.354  20
  -4   7   5 1422.85 141.116  16
  -4  -7   4 892.943 119.714  15
   4  -7  -4 642.843 462.087  10
  -4  -7   4 905.977 101.109  20
  -4   7   4 977.298 118.123  16
  -4  -7   3 1871.24 161.906  15
   4  -7  -3 1193.28 372.193  11
   4  -7  -3 1493.11 549.125  10
  -4   7   3 1966.10 161.207  16
  -4  -7   2 1743.24 154.668  15
   4  -7  -2 1532.99 437.568  11
   4  -7  -2 1080.59 493.628  10
  -4   7   2 1948.41 157.980  16
   4  -7  -1 77.7576 176.509  11
  -4  -7   1 57.0727 67.2675  15
   4  -7  -1 113.099 256.732  10
   4   7  -1 48.5224 53.7055  13
  -4   7   1 6.77311 62.4612  16
   4   7   0 1196.21 113.703  13
   4  -7   0 1169.62 88.4629  21
  -4   7   0 1077.92 115.711  16
   4   7   1 8070.78 329.690  13
   4  -7   1 7922.82 290.451  21
   4  -7   1 7058.71 923.381  11
   4  -7   2 985.756 365.834  11
   4  -7   2 817.932 77.8413  21
   4   7   2 917.546 105.178  13
   4  -7   3 1084.43 87.7196  21
   4   7   3 842.072 99.6629  13
   4  -7   4 319.321 53.7271  21
   4   7   4 237.038 53.1840  17
   4  -7   5 1127.09 85.4858  21
   4  -7   6 88.4198 38.3846  21
   4   7   6 128.264 49.7993  13
   4  -7   7 139.394 34.8070  21
   4   7   7 102.293 40.5362  13
   4  -7   8 20.5316 23.2401  21
  -4  -8   9 12.3897 40.4690  20
  -4   8   9 33.9206 33.5766  18
  -4  -8   8 72.4670 51.9220  15
  -4  -8   8-28.0980 49.9540  20
  -4   8   8 54.8643 50.3160  18
  -4  -8   7 50.0935 60.2634  15
  -4   8   7 10.3876 48.9672  14
  -4  -8   7-8.66828 52.9819  20
  -4  -8   6 82.7528 63.4493  15
  -4   8   6 82.1241 58.4781  14
  -4  -8   6 157.757 61.0916  20
  -4   8   6 62.1526 63.1466  16
  -4  -8   5 3394.71 205.021  15
  -4  -8   5 3001.82 175.715  20
  -4   8   5 3291.59 204.484  16
  -4  -8   4 92.6609 69.6177  15
  -4  -8   4 64.0313 60.2885  20
  -4   8   4 63.2024 69.0518  16
  -4  -8   3 1954.71 158.565  15
  -4  -8   3 1868.00 134.082  20
  -4   8   3 1836.59 156.569  16
  -4  -8   2 1098.78 122.928  15
   4  -8  -2 1354.57 523.833  10
  -4   8   2 1186.71 126.944  16
  -4  -8   1 1840.86 149.298  15
   4  -8  -1 1392.98 424.225  11
   4  -8  -1 1871.38 595.793  10
   4   8  -1 2018.03 140.559  13
  -4   8   1 1876.27 151.485  16
  -4  -8   0 1386.31 128.736  15
   4  -8   0 1217.51 503.753  10
   4   8   0 1260.67 116.779  13
   4  -8   0 1402.99 97.7838  21
  -4   8   0 1319.91 125.569  16
  -4  -8  -1 331.876 77.7902  15
   4  -8   1 267.380 54.1686  21
   4   8   1 192.696 69.0271  13
  -4  -8  -2 1272.75 114.616  15
   4  -8   2 1179.74 91.4312  21
   4   8   2 1366.33 116.128  13
   4  -8   3 678.587 71.6573  21
   4   8   3 662.511 86.9914  13
   4  -8   4 238.993 49.6578  21
   4   8   4 290.354 54.4125  17
   4  -8   5 125.787 41.0818  21
   4   8   5 177.641 56.7068  13
   4  -8   6 126.762 36.7942  21
   4   8   6 96.0851 40.5596  13
   4  -8   7 21.5632 26.4252  21
  -4  -9   9 11.7570 25.0373  15
  -4   9   9 12.1942 23.6387  18
  -4  -9   8 153.563 47.4735  15
  -4  -9   8 196.654 50.7504  20
  -4   9   8 150.856 49.0774  18
  -4  -9   7 41.1558 47.2885  15
  -4   9   7-12.9731 42.2256  14
  -4  -9   7 65.0054 53.4466  20
  -4  -9   6 187.663 64.5368  15
  -4   9   6 105.043 55.7797  14
  -4  -9   6 193.330 62.7722  20
  -4  -9   5 230.983 72.7552  15
  -4   9   5 33.1030 51.3194  14
  -4  -9   5 123.279 58.5141  20
  -4   9   5 73.6016 64.2315  16
  -4  -9   4 835.700 103.981  15
  -4   9   4 799.172 97.5735  14
  -4  -9   4 814.763 90.8242  20
  -4   9   4 917.176 110.249  16
  -4  -9   3 1091.89 115.864  15
  -4   9   3 1125.68 123.083  16
  -4  -9   2 138.212 69.9358  15
  -4   9   2 105.778 65.0605  16
  -4  -9   1 1375.08 122.130  15
   4   9  -1 1415.73 115.922  13
   4  -9  -1 1265.31 92.7698  21
  -4   9   1 1099.96 118.638  16
  -4  -9   0 261.466 69.2248  15
   4  -9   0 389.866 59.5290  21
   4   9   0 365.319 74.8597  13
  -4   9   0 415.171 81.5602  16
  -4  -9  -1 363.210 70.7523  15
   4  -9   1 434.616 61.6025  21
   4   9   1 427.941 80.6592  13
   4  -9   2 1818.58 112.922  21
   4   9   2 2059.52 138.317  13
   4  -9   3 390.894 57.0001  21
   4   9   3 315.170 62.9654  17
   4  -9   4 212.434 45.3144  21
   4   9   4 235.022 58.5915  13
   4   9   4 263.874 52.0303  17
   4  -9   5 77.5201 34.4262  21
   4   9   5 140.434 46.8692  13
   4  -9   6 57.9340 29.7790  21
   4   9   6 77.6230 34.4343  13
   4  -9   7 262.662 31.6326  21
  -4 -10   8-16.8992 28.2108  15
  -4 -10   8 38.8318 31.2291  20
  -4  10   8 5.19726 28.5957  18
  -4 -10   7 108.483 43.3338  15
  -4  10   7 113.944 38.1998  14
  -4 -10   7 193.093 52.3201  20
  -4  10   7 145.619 52.4023  18
  -4 -10   6 74.7340 47.8726  15
  -4  10   6 68.6502 42.8040  14
  -4 -10   6 106.946 52.5758  20
  -4 -10   5 70.5696 50.9538  15
  -4  10   5 50.0261 44.1207  14
  -4 -10   5 63.7243 51.5565  20
  -4  10   5 10.5982 52.4480  16
  -4 -10   4 45.5183 51.9987  15
  -4  10   4 48.6855 48.8214  14
  -4  10   4 68.9222 61.5136  16
  -4 -10   3 88.1825 53.9889  15
  -4  10   3 64.2321 52.3378  14
  -4  10   3 47.7395 62.4692  16
  -4 -10   2 184.039 60.1441  15
  -4  10   2 101.449 65.4323  16
  -4 -10   1 429.669 70.5007  15
   4 -10  -1 484.625 59.0707  21
   4  10  -1 345.579 72.2682  13
  -4  10   1 499.105 85.9429  16
   4 -10   0 95.1282 41.8851  21
   4  10   0 191.813 64.1673  13
  -4  10   0 213.763 63.8482  16
   4 -10   1 140.975 45.2410  21
   4  10   1 153.573 58.2891  13
   4 -10   2 1281.14 87.8787  21
   4  10   2 1210.53 104.931  13
   4 -10   3 196.020 44.4618  21
   4  10   3 156.155 51.0011  17
   4 -10   4 647.699 59.1544  21
   4  10   4 780.777 76.8724  13
   4  10   4 686.545 63.4730  17
   4 -10   5 154.421 34.0014  21
   4  10   5 220.047 43.1693  13
   4 -10   6 198.820 30.4719  21
  -4 -11   7 52.6581 26.1301  15
  -4  11   7 43.9213 33.8694  18
  -4 -11   6 68.0030 35.1109  15
  -4 -11   5 29.2409 35.1769  15
  -4  11   5-30.5884 35.9801  14
  -4  11   5 12.8542 44.3046  16
  -4 -11   4 134.909 43.3005  15
  -4  11   4 73.5862 41.6433  14
  -4  11   4 114.654 57.1927  16
  -4 -11   3 65.4104 41.4519  15
   4  11  -3-7.42704 38.8604  13
  -4  11   3-15.1061 50.4754  16
   4  11  -2 696.029 77.0226  13
   4 -11  -2 742.305 63.5372  21
  -4  11   2 791.820 91.9101  16
   4 -11  -1 210.715 42.8857  21
   4  11  -1 242.388 56.9165  13
  -4  11   1 155.545 59.9227  16
   4 -11   0 62.3744 35.0923  21
   4  11   0 65.6994 50.0005  13
  -4  11   0 116.434 50.4322  16
   4 -11   1 755.789 65.2283  21
   4  11   1 822.941 84.4800  13
   4  11   1 818.537 84.4679  17
   4 -11   2 8.13429 31.3855  21
   4  11   2 22.4941 42.1241  17
   4 -11   3 270.900 42.3874  21
   4  11   3 380.768 56.2198  13
   4  11   3 329.998 50.8324  17
   4 -11   4 32.9279 25.4863  21
   4  11   4 29.3358 33.4661  13
   4  11   4 6.25343 24.1333  17
   4 -11   5 230.012 30.4908  21
  -4  12   5 18.6121 35.3862  16
   4 -12  -4 142.329 24.9019  21
   4  12  -4 149.337 35.3551  17
  -4  12   4 145.228 48.2087  16
  -4 -12   3-2.01185 8.55155  23
   4 -12  -3 75.7412 25.2490  21
   4  12  -3 47.3654 32.4038  13
   4  12  -3 115.167 41.7174  17
  -4  12   3 94.1390 48.9722  16
   4 -12  -2 32.7813 27.5405  21
   4  12  -2 59.6580 37.0718  13
   4  12  -2 78.7309 44.5133  17
  -4  12   2 51.7134 48.0119  16
   4 -12  -1 46.7980 31.0924  21
   4  12  -1 45.4682 39.3036  13
   4  12  -1-7.37137 40.5633  17
  -4  12   1 3.75520 41.3281  16
   4 -12   0 1218.57 73.9482  21
   4  12   0 1064.49 85.2351  13
   4  12   0 1064.24 86.7697  17
  -4  12   0 1047.63 83.1828  16
   4 -12   1 74.9587 30.2021  21
   4  12   1 3.30467 38.4543  17
   4 -12   2 27.0804 26.7623  21
   4  12   2 30.7448 33.1149  13
   4  12   2 42.6851 35.0946  17
   4 -12   3 67.5644 25.2561  21
   4  12   3 52.0638 28.5466  17
   4 -12   4 103.078 21.8322  21
  -4  13   4 18.3162 26.6317  16
   4  13  -3 81.5803 26.3665  17
  -4  13   3 91.7579 35.0272  16
   4 -13  -2 208.543 27.2493  21
   4  13  -2 220.910 38.1225  17
  -4  13   2 192.577 40.6488  16
   4 -13  -1 139.192 25.2937  21
   4  13  -1 152.521 38.3745  17
  -4  13   1 171.701 35.8227  16
   4 -13   0 12.7849 20.2863  21
   4  13   0 39.9824 32.2174  17
   4 -13   1 34.6530 20.1816  21
   4 -13   2 132.276 22.1193  21
   4  13   2 117.646 27.3039  17
  -5   0   9 86.0968 34.4387   4
  -5   0   8 30.7690 36.0060   6
  -5   0   7 554.496 73.7411   6
  -5   0   7-3.77691 16.0488  15
  -5   0   6 30.2037 48.1487  15
  -5   0   5 212.638 69.9557  15
  -5   0   5 274.122 80.3758  18
  -5   0   4 6716.08 309.282  15
  -5   0   4 7360.40 318.205  18
  -5   0   3 3563.66 801.473   9
  -5   0   3 4244.65 809.116   8
  -5   0   3 5443.63 256.788  18
  -5   0   2 667.729 359.079   8
  -5   0   2 44.8940 61.7745   5
   5   0  -1-72.8436 165.352  11
   5   0  -1 5.22722 58.4318  25
  -5   0   1-16.6009 60.2415   5
   5   0   0 6428.60 275.126  25
  -5   0   0 6270.83 276.903   5
   5   0   1 1852.18 133.528  25
  -5   0  -1 1820.81 135.247   5
   5   0   2 788.484 89.6917  25
  -5   0  -2 794.442 95.2201   5
   5   0   2 878.328 91.6185  13
   5   0   3 182.583 57.9199  25
  -5   0  -3 162.974 62.4486   5
   5   0   3 205.357 58.1796  13
   5   0   4 374.546 70.0684  25
  -5   0  -4 533.072 78.0512   5
   5   0   4 359.885 69.1754  13
  -5   0  -5 261.133 61.8080   5
   5   0   5 63.4899 49.5087  13
  -5   0  -6 81.3562 44.8444   5
   5   0   6 49.4163 38.1678  19
   5   0   7 7.25146 27.1590  19
   5   0   8 61.2012 18.5298  19
  -5  -1   9 40.5386 31.3652   4
  -5   1   9 32.0006 29.5477   4
  -5  -1   8-2.83879 9.66594  15
  -5   1   8 174.748 46.2369   6
  -5  -1   7 257.617 57.4583  15
  -5   1   7 330.457 61.7090   6
  -5   1   7 291.957 74.2010  18
  -5   1   6 4.31706 22.4566  15
  -5  -1   6 66.0267 55.5071  15
  -5   1   6 10.2546 49.7220   6
  -5   1   6 38.1458 59.9397  18
  -5   1   5 1677.13 126.768  15
  -5  -1   5 1683.29 140.888  15
  -5   1   5 1755.28 147.823  18
  -5   1   4 771.465 99.5587  15
  -5  -1   4 707.717 103.927  15
  -5   1   4 849.531 107.394  18
  -5   1   3 992.956 452.215   9
  -5  -1   3 956.540 392.276   8
  -5   1   3 868.123 395.559   8
  -5   1   3 974.596 109.867  18
   5   1  -2-74.5113 189.284   1
   5   1  -2 378.349 77.7507  25
  -5   1   2 324.717 301.031   9
  -5  -1   2 567.224 355.963   8
  -5   1   2 571.495 341.961   8
  -5   1   2 324.677 75.3672   5
   5  -1  -2 73.9316 205.706   1
   5  -1  -1 4489.38 715.233  11
   5  -1  -1 5370.88 792.212   1
   5   1  -1 6007.82 262.263  25
  -5   1   1 5865.45 265.034   5
   5   1  -1 3658.55 665.002   1
   5   1   0 2040.47 140.314  25
  -5   1   0 2072.68 146.749   5
   5   1   1 1248.15 110.694  25
  -5   1  -1 1388.18 120.303   5
   5   1   2 1929.48 132.198  25
  -5   1  -2 1822.19 136.451   5
   5   1   2 1630.11 123.533  13
   5   1   3 556.700 79.8265  25
  -5   1  -3 650.602 84.9705   5
   5   1   3 508.425 78.3957  13
   5  -1   3 533.674 76.2678  13
   5   1   4 365.519 68.0820  25
  -5   1  -4 361.773 70.1598   5
   5   1   4 398.329 68.9271  13
   5  -1   4 303.603 63.2596  13
  -5   1  -5 347.471 65.0694   5
   5   1   5 384.268 67.3922  13
  -5  -1  -6 66.2320 44.0362   5
  -5   1  -6 35.7540 40.6202   5
   5   1   6 65.6806 43.2256  13
   5   1   6 106.742 41.2487  19
   5  -1   7 28.2876 28.9531  19
   5   1   7 37.6495 27.3807  19
  -5  -2   8 3.30453 28.0706  15
  -5  -2   8 32.4447 34.9614   6
  -5   2   8 32.3916 36.7667   6
  -5  -2   7 131.621 55.3326  15
  -5  -2   7 143.426 49.7357   6
  -5   2   7 130.451 48.0161   6
  -5   2   7 241.504 70.0999  18
  -5   2   6 595.178 80.4233   6
  -5  -2   6 555.033 89.0666  15
  -5  -2   6 519.119 74.2632   6
  -5   2   6 617.790 95.2967  18
  -5  -2   5 532.383 96.0465  15
  -5   2   5 707.739 101.654  18
  -5   2   4 353.477 71.8510  15
  -5  -2   4 501.813 92.7065  15
  -5   2   4 314.177 82.9972  18
  -5  -2   3 2127.91 169.314  15
  -5   2   3 2115.67 154.745  18
   5   2  -2 4369.14 215.085  25
   5  -2  -2 4527.35 217.322  25
  -5   2   2 4211.84 809.943   9
  -5  -2   2 3623.36 708.903   8
  -5   2   2 2826.41 651.869   8
   5   2  -1 501.279 77.1842  25
   5  -2  -1 477.879 80.9431  25
  -5   2   1 715.851 367.165   9
  -5  -2   1-184.072 276.540   8
  -5   2   1-93.0306 236.298   8
  -5  -2   1 454.372 81.5547   5
  -5   2   1 417.784 78.7300   5
   5  -2  -1 74.7313 224.615   1
   5   2   0 112.015 58.3982  25
   5  -2   0 45.5936 52.7357  25
  -5  -2   0 79.7887 65.6118   5
  -5   2   0 74.3239 58.1419   5
   5   2   1 2489.02 154.838  25
   5  -2   1 2676.07 159.663  25
  -5  -2  -1 2607.79 161.568   5
  -5   2  -1 2880.65 164.064   5
   5   2   1 2358.46 147.275  13
   5   2   2 941.587 95.5015  25
   5  -2   2 1061.07 98.9267  25
  -5  -2  -2 920.212 100.253   5
  -5   2  -2 1001.44 101.552   5
   5   2   2 815.489 91.9739  13
   5   2   3 1300.04 108.989  25
   5  -2   3 1313.50 108.151  25
  -5  -2  -3 1445.60 115.175   5
  -5   2  -3 1383.42 112.526   5
   5   2   3 1423.59 114.757  13
   5   2   4 118.987 49.4778  25
   5  -2   4 51.2917 47.3421  25
  -5  -2  -4 97.3055 57.8966   5
  -5   2  -4 67.3996 53.7807   5
   5   2   4 113.142 53.3119  13
  -5  -2  -5 129.188 49.9525   5
  -5   2  -5 208.468 54.3315   5
   5   2   5 71.9567 48.0081  13
  -5  -2  -6 147.008 47.2634   5
  -5   2  -6 129.958 44.0409   5
   5   2   6 106.022 44.3434  13
   5  -2   6 103.973 39.3768  19
   5   2   6 82.4749 37.6151  19
   5   2   7 127.152 31.0830  19
   5  -2   7 99.3603 29.3653  19
  -5  -3   8 76.9344 39.3173  15
  -5  -3   8 55.5233 35.0000   6
  -5   3   8 70.9963 36.1014   6
  -5   3   8 32.3936 47.5828  18
  -5  -3   8 22.8535 32.9656   4
  -5   3   8 66.0154 36.7337   4
  -5  -3   7 207.871 62.0317  15
  -5  -3   7 188.806 49.3568   6
  -5   3   7 152.523 46.7225   6
  -5   3   7 238.558 69.1555  18
  -5  -3   6-17.7014 59.5317  15
  -5  -3   6 69.4887 47.6227   6
  -5   3   6 23.1616 46.7413   6
  -5   3   6 92.2697 63.2291  18
  -5  -3   5 334.466 83.0882  15
  -5   3   5 432.549 87.5912  18
  -5  -3   4 538.902 102.204  15
  -5   3   4 695.760 99.2771  18
  -5  -3   3 3130.18 203.762  15
  -5   3   3 2824.44 165.759  15
  -5   3   3 3220.73 191.465  18
   5   3  -2 69.0821 53.7988  25
   5  -3  -2 147.678 58.9370  25
  -5   3   2 127.548 63.1836  18
   5   3  -1 128.128 57.1039  25
   5  -3  -1 117.645 54.8617  25
  -5  -3   1 115.005 65.0504   5
  -5   3   1 57.6270 53.5824   5
   5   3   0 885.802 94.4743  25
   5  -3   0 832.527 92.5411  25
  -5  -3   0 938.067 98.6929   5
  -5   3   0 971.272 100.467   5
   5   3   0 782.087 83.0648  13
   5   3   1 4.78827 48.0173  25
   5  -3   1 71.6083 53.1062  25
  -5  -3  -1 104.974 58.4288   5
  -5   3  -1 59.4326 53.3460   5
   5   3   1 47.8493 49.1978  13
   5   3   2 1587.77 120.233  25
   5  -3   2 1629.89 120.024  25
  -5  -3  -2 1605.47 122.375   5
  -5   3  -2 1712.68 124.204   5
   5   3   2 1529.46 119.282  13
   5   3   3 693.295 82.4050  25
   5  -3   3 791.850 84.5456  25
  -5  -3  -3 738.815 85.6099   5
  -5   3  -3 566.548 77.5124   5
   5   3   3 492.032 75.9292  13
  -5  -3  -4 1058.39 94.8374   5
  -5   3  -4 1062.93 91.7521   5
   5   3   4 972.629 95.5156  13
  -5  -3  -5 68.9424 49.3887   5
  -5   3  -5 40.4306 43.5700   5
   5   3   5 34.5592 42.1947  13
  -5  -3  -6 3.13789 35.2568   5
  -5   3  -6 2.96143 34.1125   5
   5   3   6 10.8007 35.3876  13
   5  -3   6 2.73420 29.2766  19
   5   3   6 13.6941 29.1608  19
   5   3   7 44.8096 22.8083  19
   5  -3   7 88.1177 25.0559  19
  -5  -4   9 5.66356 11.9308  15
  -5  -4   8 417.793 60.0478  15
  -5  -4   8 332.097 45.5188   6
  -5   4   8 304.937 56.7527  14
  -5   4   8 453.052 68.7621  18
  -5  -4   7 234.306 63.7919  15
  -5  -4   7 332.691 51.4611   6
  -5   4   7 145.993 43.2530   6
  -5   4   7 198.688 63.6309  18
  -5  -4   6 186.803 69.3022  15
  -5  -4   6 124.788 49.0187   6
  -5   4   6 156.256 50.0101   6
  -5   4   6 211.824 68.8867  18
  -5  -4   5 397.604 88.4520  15
  -5   4   5 463.520 87.2388  18
  -5  -4   4 1371.30 141.106  15
  -5   4   4 1365.89 128.173  18
   5   4  -3 834.507 86.6475  25
   5  -4  -3 784.008 84.3797  25
  -5   4   3 629.873 97.3272  18
  -5  -4   2 439.700 96.9912  15
   5   4  -2 408.342 70.2625  25
   5  -4  -2 507.515 73.1242  25
  -5   4   2 410.762 78.0199  18
   5   4  -1 991.669 96.2597  25
   5  -4  -1 1153.77 100.220  25
  -5  -4   1 919.979 98.7783   5
  -5   4   1 976.318 101.624   5
   5   4   0 82.0416 51.2129  25
   5  -4   0 36.4156 48.4670  25
  -5  -4   0 4.80822 51.1953   5
   5   4   0-8.97302 45.5473  13
  -5   4   0-4.78397 50.9372   5
   5   4   1 602.248 78.2401  25
   5  -4   1 740.298 84.0568  25
  -5  -4  -1 633.379 79.1064   5
   5   4   1 637.457 79.2792  13
  -5   4  -1 429.472 71.8896   5
   5   4   2 17.1901 43.6368  25
   5  -4   2 17.1918 44.4517  25
  -5  -4  -2 62.4020 49.3174   5
  -5   4  -2 13.2141 45.8288   5
   5   4   2 88.2706 51.9234  13
   5   4   3 1472.10 105.255  25
   5  -4   3 1505.29 106.018  25
  -5  -4  -3 1452.60 107.536   5
  -5   4  -3 1230.04 101.391   5
   5   4   3 1336.81 111.314  13
  -5  -4  -4 53.7176 44.4322   5
  -5   4  -4 67.6370 43.9301   5
   5   4   4 31.6813 46.2513  13
  -5  -4  -5 182.080 46.2062   5
  -5   4  -5 128.437 43.7780   5
   5   4   5 178.449 51.2200  13
   5  -4   5 183.486 42.2956  19
   5   4   5 124.321 40.9326  19
   5   4   6 66.2634 37.6400  13
   5  -4   6 64.6278 29.9732  19
   5   4   6 58.1266 28.4171  19
  -5  -5   8 29.4388 35.6397  15
  -5   5   8 102.715 47.1241  18
  -5  -5   7 108.816 52.7716  15
  -5  -5   7 70.9985 33.0937   6
  -5   5   7 52.6661 54.3803  18
  -5  -5   7 106.341 33.5273   4
  -5   5   7 55.6836 33.2070   4
  -5  -5   6 395.393 75.7490  15
  -5  -5   6 396.529 56.3496   6
  -5   5   6 358.481 52.7247   6
  -5   5   6 423.236 78.0925  18
  -5  -5   5 19.8975 38.3275   6
  -5   5   5 11.5702 35.2936   6
  -5   5   5 23.7984 62.6230  18
   5   5  -4 244.244 52.6416  25
   5  -5  -4 332.076 57.9890  25
  -5   5   4 343.673 81.0076  18
  -5  -5   3 227.915 83.9003  15
   5   5  -3 185.893 51.6423  25
   5  -5  -3 294.998 59.7666  25
  -5   5   3 411.832 82.7717  18
  -5  -5   2 2870.88 194.693  15
   5   5  -2 3058.57 157.265  25
   5  -5  -2 3015.75 158.451  25
  -5   5   2 2943.86 174.847  18
   5   5  -1 398.228 62.2478  25
   5  -5  -1 308.543 59.9264  25
   5   5  -1 286.894 56.2983  13
   5   5   0 1089.06 92.8063  25
   5  -5   0 1107.35 93.5884  25
  -5  -5   0 1137.57 97.1437   5
  -5   5   0 975.489 92.3000   5
   5   5   0 986.836 93.2520  13
   5   5   1 154.232 48.3091  25
   5  -5   1 143.776 48.5724  25
  -5  -5  -1 137.023 51.5737   5
  -5   5  -1 144.218 50.9685   5
   5   5   1 211.072 57.4846  13
   5   5   2 1207.33 91.3679  25
   5  -5   2 1072.74 88.4773  25
  -5  -5  -2 1038.32 90.4761   5
  -5   5  -2 1096.15 90.5531   5
   5   5   2 1162.21 101.061  13
  -5  -5  -3 327.972 55.1822   5
  -5   5  -3 294.976 56.7201   5
   5   5   3 297.900 64.4386  13
  -5  -5  -4 286.456 50.1419   5
  -5   5  -4 320.419 51.7662   5
   5   5   4 270.772 58.7398  13
   5   5   5 118.372 44.2557  13
   5  -5   5 58.5289 28.6534  19
   5   5   5 23.5670 27.5750  19
   5   5   6 24.2284 18.2291  19
   5  -5   6-1.44947 6.15554  19
  -5  -6   8 155.204 39.8928  15
  -5   6   8 151.354 43.2827  18
  -5  -6   7 163.287 51.1751  15
  -5   6   7 118.360 51.2255  18
   5  -6  -6-9.57946 16.0809  25
  -5   6   6 144.365 61.8931  18
  -5  -6   5 132.509 31.9524   6
   5   6  -5 311.512 45.0008  25
   5  -6  -5 201.883 38.4262  25
  -5   6   5 367.450 75.1544  18
  -5  -6   4 63.6994 63.4835  15
  -5  -6   4 55.4968 34.6234   6
   5   6  -4 88.9325 36.4679  25
   5  -6  -4 128.349 43.1538  25
  -5   6   4 137.632 65.4535  18
  -5  -6   3 199.161 82.2598  15
   5   6  -3 121.555 39.7400  25
   5  -6  -3 115.985 41.8286  25
  -5   6   3 102.699 63.2013  18
  -5  -6   2 501.106 91.3459  15
   5   6  -2 442.336 56.8067  25
   5  -6  -2 395.856 57.2931  25
  -5   6   2 347.377 72.3520  18
  -5  -6   1 2242.20 166.640  15
   5   6  -1 2234.69 121.593  25
   5  -6  -1 2319.77 124.586  25
   5   6  -1 2223.77 131.112  13
  -5  -6   0 608.518 91.7777  15
   5   6   0 499.041 62.3343  25
   5  -6   0 482.349 61.7879  25
   5   6   0 480.030 70.2677  13
   5   6   1 1719.30 101.894  25
   5  -6   1 1753.13 104.926  25
  -5  -6  -1 1631.98 105.390   5
   5   6   1 1759.19 120.840  13
   5  -6   2 572.359 61.0956  25
  -5  -6  -2 641.243 67.0140   5
   5   6   2 669.319 79.5123  13
  -5  -6  -3-11.3172 17.2928   5
   5   6   3 306.052 61.0253  13
   5   6   4 374.641 58.3208  13
   5  -6   4 6.28696 7.89589  19
   5   6   5 140.906 42.7314  13
  -5  -7   8-4.52576 25.4253  15
  -5   7   7 7.10413 40.1134  18
  -5  -7   6 21.9637 45.9836  15
  -5   7   6 45.7197 41.9485  14
  -5   7   6 86.5574 51.0636  18
  -5  -7   5 194.675 60.2524  15
  -5   7   5 82.7576 56.7294  18
  -5  -7   4 56.2794 60.6094  15
  -5   7   4 36.1006 52.3672  18
  -5  -7   3 914.710 105.774  15
  -5   7   3 806.998 92.8010  18
  -5  -7   2 453.288 84.7804  15
  -5   7   2 542.577 79.2679  18
  -5  -7   1 110.893 65.7055  15
   5   7  -1 178.229 48.1472  13
  -5  -7   0 1514.09 126.153  15
   5   7   0 1546.69 110.749  13
  -5  -7  -1 188.419 60.4349  15
   5   7   1 87.7532 47.7813  13
  -5  -7  -2 196.339 59.2865  15
   5   7   2 192.969 52.5604  13
   5   7   3-7.66245 39.3760  13
   5   7   3 2.18447 6.07370  17
   5   7   4-30.2836 33.0834  13
  -5  -8   7-28.5076 32.3600  15
  -5   8   7-10.9922 27.1961  18
  -5  -8   6 62.8590 41.2153  15
  -5   8   6 46.1409 40.7100  18
  -5  -8   5 62.8399 47.3185  15
  -5   8   5 46.2757 39.6445  14
  -5   8   5-4.10681 45.6789  18
  -5  -8   4 279.887 64.6216  15
  -5   8   4 245.768 56.5776  14
  -5   8   4 326.885 63.2597  18
  -5  -8   3 646.103 82.8198  15
  -5   8   3 681.477 80.2714  18
  -5  -8   2 204.817 62.4908  15
  -5   8   2 310.434 60.3719  18
  -5  -8   1 719.928 85.9466  15
   5   8  -1 690.143 70.0965  13
  -5  -8   0 36.3935 47.6026  15
   5   8   0-18.6217 38.0433  13
  -5  -8  -1 192.474 53.9013  15
   5   8   1 194.487 49.7693  13
  -5  -8  -2 241.465 47.1191  15
   5   8   2 292.611 54.2225  13
   5   8   3 55.9093 37.1398  13
   5   8   3-1.73740 2.78895  17
  -5  -9   6 91.2923 31.6457  15
  -5   9   6 78.9089 35.7717  18
  -5  -9   5 3.05504 33.7968  15
  -5   9   5 16.0436 34.1641  18
  -5  -9   4 28.0162 38.5382  15
  -5   9   4 3.52915 38.2120  18
  -5  -9   3 217.039 52.7604  15
  -5   9   3 156.825 48.4518  18
  -5  -9   2 120.667 47.5787  15
  -5   9   2 126.050 40.8156  18
  -5  -9   1 39.4402 41.3186  15
   5   9  -1 51.2963 34.0978  13
  -5  -9   0 6.29127 33.1245  15
   5   9   0 79.3649 37.4582  13
   5   9   1 149.175 40.4688  13
   5   9   2 181.893 40.9119  13
   5   9   2 190.564 37.3496  17
  -5  10   5 31.9719 25.2709  18
  -5 -10   4 10.2550 23.3967  15
  -5  10   4 14.8184 29.2669  18
  -5 -10   3-2.23045 24.5446  15
  -5  10   3 19.8780 28.6218  18
  -5 -10   2 25.7672 25.4532  15
   5  10   0 209.156 42.8443  17
   5  10   1 78.3547 31.5644  17
   5  11  -3 22.1359 21.4415  17
   5  11  -2 75.7020 27.9482  17
   5  11   0 34.4888 22.9597  17
   6   0  -7 201.089 30.5405  25
   6   0  -6 62.4607 29.6353  25
  -6   0   5 124.594 36.3382   6
   6   0  -5 190.634 43.3947  25
  -6   0   4 3.18705 27.7873  15
   6   0  -4 37.9712 38.1788  25
  -6   0   3-15.6076 41.5443  15
   6   0  -3 37.5374 42.9553  25
  -6   0   2 349.914 63.7918  15
   6   0  -2 322.965 57.3196  25
   6   0  -1 596.120 69.5918  25
   6   0   0 306.351 56.3063  25
   6   0   1 3.19165 39.0156  25
  -6   0  -1 13.7329 36.9675   5
   6   0   2 14.3133 34.6980  25
  -6   0  -2 43.6316 36.4250   5
   6   0   4 250.354 34.1449  19
   6   1  -7 33.1549 20.3799  25
   6  -1  -7 48.3019 21.9544  25
   6   1  -6 202.413 37.7430  25
  -6  -1   5-7.98203 18.8722  15
  -6  -1   5 98.2207 34.9509   6
  -6   1   5 82.9913 33.3100   6
   6   1  -5 89.6404 36.8745  25
  -6  -1   4 139.702 45.9970  15
   6   1  -4 209.485 45.9890  25
  -6   1   3 3.36792 21.6533  15
  -6  -1   3 159.567 53.7213  15
   6   1  -3 150.031 48.1763  25
  -6  -1   2 1018.38 96.8914  15
  -6   1   2 995.478 89.7740  15
  -6  -1   1 440.206 75.1528  15
   6   1  -1 678.284 71.9136  25
   6   1   0 290.530 53.7517  25
   6   1   1 118.949 45.1894  25
   6   1   2 64.3403 37.0705  25
  -6  -1  -2 70.9873 37.9338   5
  -6   1  -2 69.4385 38.0454   5
   6  -1   4 40.5853 23.6334  19
   6   1   4 35.4557 22.2467  19
   6   2  -6 41.7095 26.9948  25
   6  -2  -6 67.8284 28.7020  25
  -6  -2   5 169.720 42.0550  15
   6   2  -5 260.914 42.9240  25
   6  -2  -5 260.996 43.3075  25
  -6  -2   4-11.2525 41.9301  15
   6   2  -4 11.4240 33.2184  25
   6  -2  -4 49.7078 37.6953  25
  -6  -2   3 694.691 82.5481  15
   6   2  -3 944.429 75.6860  25
   6  -2  -3 882.169 75.0488  25
  -6  -2   2 588.808 75.9318  15
   6   2  -2 774.065 69.3070  25
   6  -2  -2 675.205 66.5824  25
  -6  -2   1 274.031 65.9657  15
  -6   2   1 252.827 54.6885  15
   6   2  -1 317.678 53.1821  25
   6  -2  -1 388.605 57.7616  25
   6   2   0 676.199 68.2869  25
   6  -2   0 617.200 65.5213  25
   6   2   1 249.268 47.7670  25
   6  -2   1 250.794 46.9921  25
   6   2   2 25.9557 32.6740  25
   6  -2   2 13.0827 31.2901  25
  -6  -2  -2 5.82050 31.5115   5
   6  -2   4 88.5986 22.6850  19
   6   2   4 106.067 23.3536  19
   6   3  -6 125.169 24.1167  25
   6  -3  -6 123.105 26.8613  25
  -6  -3   5 121.481 39.4326  15
   6   3  -5 163.707 35.0077  25
   6  -3  -5 173.422 35.3873  25
  -6  -3   4 673.472 73.8326  15
   6   3  -4 834.110 64.1660  25
   6  -3  -4 838.377 66.3117  25
  -6  -3   3 275.505 59.9148  15
   6   3  -3 264.074 45.6355  25
   6  -3  -3 257.716 46.3289  25
  -6  -3   2 126.687 54.8718  15
   6   3  -2 45.8064 36.2472  25
   6  -3  -2 100.317 39.2556  25
   6   3  -1 210.643 43.5749  25
   6  -3  -1 171.430 42.8331  25
   6   3   0 67.2139 35.4408  25
   6  -3   0 68.4619 38.0757  25
   6   3   1 173.072 40.0813  25
   6  -3   1 134.313 37.6702  25
  -6  -4   5 209.069 42.1453  15
   6   4  -5 284.161 31.2416  25
   6  -4  -5 320.074 35.7822  25
  -6  -4   4-6.99156 39.0770  15
   6   4  -4 1.89685 25.0148  25
   6  -4  -4 20.7658 26.9762  25
  -6  -4   3 83.3314 48.3600  15
   6   4  -3 95.6383 30.8118  25
   6  -4  -3 93.7322 32.8817  25
   6   4  -2 350.628 44.8166  25
   6  -4  -2 284.508 44.3940  25
  -6  -4   1 477.359 70.4524  15
   6   4  -1 348.387 46.3336  25
   6  -4  -1 457.741 50.2715  25
  -6  -4   0 176.451 54.5091  15
   6   4   0 187.222 38.0800  25
   6  -4   0 159.516 37.8219  25
  -6  -4  -1-3.76640 41.0022  15
   6  -4   1 2.14556 27.8717  25
  -6  -4  -2 3.24158 35.8597  15
  -6  -4  -3-2.43991 26.8489  15
  -6  -5   5 19.2703 26.9308  15
   6  -5  -3 1.59103 8.27525  25
  -6  -5   2 133.754 49.0037  15
   6   5  -2 98.2798 24.6464  25
   6  -5  -2 12.3011 11.9999  25
  -6  -5   1 22.3650 39.9115  15
   6   5  -1 50.7514 22.7586  25
   6  -5  -1-8.87403 12.0862  25
  -6  -5   0 53.1760 39.8313  15
   6  -5   0-1.64779 8.96921  25
  -6  -5  -1 145.426 42.7809  15
  -6  -5  -2 17.6469 28.6163  15
  -6  -6   4 95.4827 31.9045  15
  -6  -6   3 39.8034 32.1240  15
  -6  -6   2 9.06015 34.2776  15
  -6  -6   1 155.255 41.1516  15
  -6  -6   0 49.3597 34.1190  15
  -6  -6  -1 89.2673 30.6965  15
  -6  -7   2 53.6689 25.4891  15
   0   0   0    0.00    0.00   0

TITL 191105A in P2(1)/m
REM P2(1)/m (#11 in standard setting)
CELL 1.54184   5.260895  13.715622  11.099960  90.0000  96.1598  90.0000
ZERR   15.00   0.000158   0.000399   0.000314   0.0000   0.0026   0.0000
LATT  1
SYMM -x, y+1/2,-z
SFAC C N O
UNIT 15.00 15.00 15.00
TREF
HKLF 4
END
;
_shelx_hkl_checksum                62565
_olex2_submission_special_instructions  'No special instructions were received'
_oxdiff_exptl_absorpt_empirical_details
;
Empirical correction (ABSPACK) includes:
- Absorption correction using spherical harmonics
- Frame scaling
;
_oxdiff_exptl_absorpt_empirical_full_max  1.549
_oxdiff_exptl_absorpt_empirical_full_min  0.715
